# Supplementary material for: Pangenomic Approach To Understanding Microbial Adaptations within a Model Built Environment, the International Space Station, Relative to Human Hosts and Soil
Source: mSystems. 2019 Jan 8;4(1):e00281-18. doi: 10.1128/mSystems.00281-18 (PMC6325168; doi:10.1128/mSystems.00281-18)
Supplement: TABLE S1 [file sys001192310st1.xlsx]

## Sheet: B. cereus
TOTAL GENOMES			Genome #	NCBI BioProject	NCBI BioSample	NCBI Assembly Code	GenBank/RefSeq Assembly Accession	GenBank Sequence	WGS Project	Sequencing Technology	Assembly Method	Genome Coverage	Assembly Level	SRA Name	Read Description (for SRA download)	Reported Taxa	Strain	Category	Sample Type	Relevant additional comments	Sample Site	Location/Date (Spacecraft samples)	Culture Media	Reference or NCBI Submitter	CheckM Bin Id	Marker lineage	# genomes	# markers	# marker sets	0	1	2	3	4	5+	Completeness	Contamination	Strain heterogeneity
Sample Type	n		1	PRJNA29699	SAMN00727677	ASM395v1	GCA_000003955.1	CM000741.1	ACMT01000000	454	NA	20.9	Chromosome	NA	NA	Bacillus cereus	AH1273	Human	Blood		Iceland		Brain heart infusion medium	Zwick et al. 2012	GCA_000003955.1_ASM395v1_genomic	Bacillus	122	491	170	11	479	1	0	0	0	98.69	0.07	0
BE-Earth	4		2	PRJNA17731	SAMN02604059	ASM2120v1	GCA_000021205.1	CP001176.1	CP001176	NA	NA	NA	Complete genome	NA	NA	Bacillus cereus	B4264	Human	Blood		NA		NA	TIGR	GCA_000021205.1_ASM2120v1_genomic	Bacillus	122	491	170	1	490	0	0	0	0	99.41	0	0
BE-ISS	11		3	PRJNA17711	SAMN02604057	ASM2178v1	GCA_000021785.1	CP001283.1, CP001284.1, CP001285.1, CP001286.1	CP001283, CP001284, CP001285, CP001286	NA	NA	NA	Complete genome	NA	NA	Bacillus cereus	AH820	Human	Oral	marginal periodontitis	Norway: Akershus		NA	TIGR	GCA_000021785.1_ASM2178v1_genomic	Bacillus	122	491	170	2	489	0	0	0	0	99.4	0	0
Culture-Space	2		4	PRJNA29645	SAMN00727633	ASM16093v1	GCA_000160935.1	CM000717.1	ACLV01000000	454	NA	34.1	Chromosome	SRR346599	joined/single	Bacillus cereus	172560W	Human	Skin lesion		NA		Bacillus cereus selective agar	Zwick et al. 2012	GCA_000160935.1_ASM16093v1_genomic	Bacillus	122	491	170	2	489	0	0	0	0	99.12	0	0
Culture-Earth	1		5	PRJNA29655	SAMN00716180	ASM16097v1	GCA_000160975.1	CM000719.1	ACLX00000000	454	NA	8.5	Chromosome	SRR342352	joined/single	Bacillus cereus	AH621	Environmental	Soil		Norway		Bacillus cereus selective agar	Zwick et al. 2012	GCA_000160975.1_ASM16097v1_genomic	Bacillus	122	491	170	1	490	0	0	0	0	99.41	0	0
Soil	14		6	PRJNA29669	SAMN00110498	ASM16113v1	GCA_000161135.1	CM000727.1	ACMF01000000	454	NA	9.2	Chromosome	SRR066396	joined/single	Bacillus cereus	95/8201	Human	Blood		United Kingdom		Brain heart infusion medium	Zwick et al. 2012	GCA_000161135.1_ASM16113v1_genomic	Bacillus	122	491	170	1	490	0	0	0	0	99.41	0	0
Human	51		7	PRJNA29673	SAMN00727650	ASM16115v1	GCA_000161155.1	CM000728.1	ACMG00000000	454	NA	7.5	Chromosome	SRR346771	joined/single	Bacillus cereus	Rock1-3	Environmental	Soil		USA: Maryland: Rockville		Bacillus cereus selective agar	Zwick et al. 2012	GCA_000161155.1_ASM16115v1_genomic	Bacillus	122	491	170	4	486	1	0	0	0	98.99	0.1	0
Total	83		8	PRJNA29675	SAMN00727711	ASM16117v1	GCA_000161175.1	CM000729.1	ACMH00000000	454	NA	16.9	Chromosome	SRR346894	joined/single	Bacillus cereus	Rock1-15	Environmental	Soil		USA: Maryland: Rockville		Bacillus cereus selective agar	Zwick et al. 2012	GCA_000161175.1_ASM16117v1_genomic	Bacillus	122	491	170	3	488	0	0	0	0	98.53	0	0
			9	PRJNA29679	SAMN00727649	ASM16121v1	GCA_000161215.1	CM000731.1	ACMJ00000000	454	NA	19.1	Chromosome	SRR346769	joined/single	Bacillus cereus	Rock3-29	Environmental	Soil		USA: Maryland: Rockville		Bacillus cereus selective agar	Zwick et al. 2012	GCA_000161215.1_ASM16121v1_genomic	Bacillus	122	491	170	3	487	1	0	0	0	99.28	0.1	0
TOTAL USED FOR PAN-GENOMICS			10	PRJNA29681	SAMN00727712	ASM16123v1	GCA_000161235.1	CM000732.1	ACMK00000000	454	NA	9.5	Chromosome	SRR346896	joined/single	Bacillus cereus	Rock3-42	Environmental	Soil		USA: Maryland: Rockville		Bacillus cereus selective agar	Zwick et al. 2012	GCA_000161235.1_ASM16123v1_genomic	Bacillus	122	491	170	6	484	1	0	0	0	98.33	0.01	0
Sample Type	n		11	PRJNA29687	SAMN00727648	ASM16129v1	GCA_000161295.1	CM000735.1	ACMN00000000	454	Newbler v. April-2008	9	Chromosome	SRR346768	joined/single	Bacillus cereus	Rock4-18	Environmental	Soil		USA: Maryland: Rockville		Bacillus cereus selective agar	Zwick et al. 2012	GCA_000161295.1_ASM16129v1_genomic	Bacillus	122	491	170	1	490	0	0	0	0	99.41	0	0
BE-Earth	1		12	PRJNA29693	SAMN00727673	ASM16135v1	GCA_000161355.1	CM000738.1	ACMQ00000000	454	NA	12.9	Chromosome	SRR346799	joined/single	Bacillus cereus	AH676	Environmental	Soil		Norway		Bacillus cereus selective agar	Zwick et al. 2012	GCA_000161355.1_ASM16135v1_genomic	Bacillus	122	491	170	2	487	2	0	0	0	98.82	0.29	0
BE-ISS	8		13	PRJNA91115	SAMN02469355	ASM25654v1	GCA_000256545.1	NA	AJGQ00000000	Illumina HiSeq 2000	SOAPdenovo v. 1.05	163	Scaffold	NA	NA	Bacillus cereus	LCT-BC244	Culture-Earth	Culture		China: Guandong: Shenzen		Luria-Bertani medium	Su et al. 2014	GCA_000256545.1_ASM25654v1_genomic	Bacillus	122	491	170	1	490	0	0	0	0	99.41	0	0
Culture-Space	2		14	PRJNA208770	SAMN02469361	Bacillus cereus LCT-BC25	GCA_000440035.1	NA	ATHM01000000	Illumina HiSeq	SOAPdenovo v. 1.05	100	Scaffold	NA	NA	Bacillus cereus	LCT-BC25	Culture-Space	Culture		ShenZhou VIII	ShenZhou VIII (11/17/11)	Luria-Bertani medium	Su et al. 2014	GCA_000440035.1_Bacillus_cereus_LCT-BC25_genomic	Bacillus	122	491	170	1	490	0	0	0	0	99.41	0	0
Culture-Earth	1		15	PRJNA208771	SAMN02469357	Bacillus cereus LCT-BC235	GCA_000440055.1	NA	ATHN01000000	Illumina HiSeq	SOAPdenovo v. 1.05	100	Scaffold	NA	NA	Bacillus cereus	LCT-BC235	Culture-Space	Culture		ShenZhou VIII	ShenZhou VIII (11/17/11)	Luria-Bertani medium	Su et al. 2014	GCA_000440055.1_Bacillus_cereus_LCT-BC235_genomic	Bacillus	122	491	170	1	490	0	0	0	0	99.41	0	0
Soil	11		16	PRJNA243069	SAMN02712363	CLC_6.0.4 of Bacillus cereus BcFL2013	GCA_000688755.1	NA	JHQN01000000	Illumina GAIIx	CLC Genomics Workbench v. 6.0.4	140	Scaffold	NA	NA	Bacillus cereus	BcFL2013	Human	Skin lesion	Anthrax-like skin lesion	USA: Florida		NA	Gee et al. 2014	GCA_000688755.1_CLC_6.0.4_of_Bacillus_cereus_BcFL2013_genomic	Bacillus	122	491	170	1	490	0	0	0	0	99.41	0	0
Human	33		17	PRJNA264413	SAMN03121921	ASM78931v1	GCA_000789315.1	CP009939.1, CP009940.1, CP009941.1	CP009939, CP009940, CP009941	Illumina; PacBio; 454	Newbler v. 2.6; Velvet v. 1.1.05; Allpaths v. 39750; Phrap v. SPS - 4.24	293; 29; 11	Complete genome	SRR1617632	separate	Bacillus cereus	03BB87	Human	Blood		USA		NA	Johnson et al., 2015	GCA_000789315.1_ASM78931v1_genomic	Bacillus	122	491	170	1	490	0	0	0	0	99.41	0	0
Total	56		18	PRJNA236041	SAMN03010434	ASM83240v1	GCA_000832405.1	CP009317.1, CP009318.1	CP009317, CP009318	Illumina; 454	Newbler v. 2.6; Velvet v. 1.2.08; Allpaths v. 44837; Phrap v. SPS - 4.24	332	Complete genome	SRR2171418	separate	Bacillus cereus	03BB102	Human	Blood		USA: Texas: San Antonio		NA	Johnson et al., 2015	GCA_000832405.1_ASM83240v1_genomic	Bacillus	122	491	170	1	490	0	0	0	0	99.41	0	0
			19	PRJNA235894	SAMN03085864	ASM83280v1	GCA_000832805.1	CP009589.1, CP009590.1, CP009591.1, CP009592.1	CP009589, CP009590, CP009591, CP009592	Illumina; PacBio	Newbler v. 2.6; Velvet v. 1.2.08; Allpaths v. 44837; Phrap v. SPS - 4.24; HGAP v. 2.2.0	498	Complete Genome	SRR2164311	separate	Bacillus cereus	G9241	Human	NA		USA: Louisiana		NA	Johnson et al., 2015	GCA_000832805.1_ASM83280v1_genomic	Bacillus	122	491	170	1	490	0	0	0	0	99.41	0	0
Gray cells indicate sample with <97% completeness or >3% contamination; not included in Roary analysis			20	PRJNA235227	SAMN03107384	ASM83286v1	GCA_000832865.1	CP009634.1, CP009635.1, CP009636.1, CP009637.1, CP009638.1, CP009639.1, CP009640.1, CP009641.1	CP009634, CP009635, CP009636, CP009637, CP009638, CP009639, CP009640, CP009641	Illumina; PacBio	Newbler v. 2.6; Velvet v. 1.2.08; Allpaths v. 44837; Phrap v. SPS - 4.24; HGAP v. 2.2.0	484	Complete genome	SRR2167785	separate	Bacillus cereus	03BB108	BE-Earth	Dust		USA: Texas		NA	Johnson et al., 2015	GCA_000832865.1_ASM83286v1_genomic	Bacillus	122	491	170	1	489	1	0	0	0	99.41	0.15	0
			21	PRJNA238071	SAMN03092702	ASM83518v1	GCA_000835185.1	CP009604.1, CP009605.1, CP009606.1	CP009604, CP009605, CP009606	Illumina; PacBio; 454	Newbler v. 2.6; Velvet v. 1.2.08; Allpaths v. 44837; Phrap v. SPS - 4.24; HGAP v. 2.2.0	429	Complete Genome	SRR2171381	separate	Bacillus cereus	S2 8	Environmental	Soil		USA: Wisconsin: Madison		NA	Johnson et al., 2015	GCA_000835185.1_ASM83518v1_genomic	Bacillus	122	491	170	1	490	0	0	0	0	99.41	0	0
			22	PRJNA274235	SAMN03325927	ASM104447v1	GCA_001044475.1	NA	LABW01000000	Illumina MiSeq	ABySS v. 1.3.7	126	Scaffold	NA	NA	Bacillus cereus	7/27/S	Human	Feces		NA		Custon plate count medium	Bohm et al. 2015	GCA_001044475.1_ASM104447v1_genomic	Bacillus	122	491	170	1	490	0	0	0	0	99.41	0	0
			23	PRJNA274235	SAMN03325931	ASM104455v1	GCA_001044555.1	NA	JZEV01000000	Illumina MiSeq	ABySS v. 1.3.7	97	Scaffold	NA	NA	Bacillus cereus	F3162-04	Human	Feces		NA		Custon plate count medium	Bohm et al. 2015	GCA_001044555.1_ASM104455v1_genomic	Bacillus	122	491	170	1	490	0	0	0	0	99.41	0	0
			24	PRJNA274235	SAMN03325932	ASM104464v1	GCA_001044645.1	NA	JYPI01000000	Illumina	ABySS v. 1.3.7	93	Scaffold	NA	NA	Bacillus cereus	F3175-03	Human	Feces		NA		Custon plate count medium	Bohm et al. 2015	GCA_001044645.1_ASM104464v1_genomic	Bacillus	122	491	170	1	490	0	0	0	0	99.41	0	0
			25	PRJNA274235	SAMN03325942	ASM104473v1	GCA_001044735.1	NA	LABN01000000	Illumina	ABySS v. 1.3.7	166	Scaffold	NA	NA	Bacillus cereus	RIVM BC 90	Human	Feces		Netherlands		Custon plate count medium	Bohm et al. 2015	GCA_001044735.1_ASM104473v1_genomic	Bacillus	122	491	170	1	489	1	0	0	0	99.41	0.29	0
			26	PRJNA274235	SAMN03325943	ASM104474v1	GCA_001044745.1	NA	LABO01000000	Illumina	ABySS v. 1.3.7	129	Scaffold	NA	NA	Bacillus cereus	RIMV BC 126	Human	Feces		Netherlands		Custon plate count medium	Bohm et al. 2015	GCA_001044745.1_ASM104474v1_genomic	Bacillus	122	491	170	1	489	1	0	0	0	99.41	0.1	0
			27	PRJNA274235	SAMN03325926	ASM104495v1	GCA_001044955.1	NA	LABV01000000	Illumina MiSeq	ABySS v. 1.3.7	112	Scaffold	NA	NA	Bacillus cereus	6/27/S	Human	Feces		NA		Custon plate count medium	Bohm et al. 2015	GCA_001044955.1_ASM104495v1_genomic	Bacillus	122	491	170	1	490	0	0	0	0	99.41	0	0
			28	PRJNA267549	SAMN03198035	ASM105858v1	GCA_001058585.1	NA	JURN01000000	Illumina HiSeq	ABYSS v. 1.3.5	13	Scaffold	SRR1656267	separate	Bacillus cereus	820_BCER	Human	NA		USA: Washington		Luria-Bertani medium	Roach et al. 2015	GCA_001058585.1_ASM105858v1_genomic	Bacillus	122	491	170	2	488	1	0	0	0	98.82	0.05	0
			29	PRJNA267549	SAMN03198103	ASM105982v1	GCA_001059825.1	NA	JUOX01000000	Illumina HiSeq	ABYSS v. 1.3.5	19	Scaffold	SRR1656335	separate	Bacillus cereus	896_BCER	Human	NA		USA: Washington		Luria-Bertani medium	Roach et al. 2015	GCA_001059825.1_ASM105982v1_genomic	Bacillus	122	491	170	1	489	1	0	0	0	99.41	0.59	0
			30	PRJNA267549	SAMN03198118	ASM105987v1	GCA_001059875.1	NA	JUOI01000000	Illumina HiSeq	ABYSS v. 1.3.5	20	Contig	SRR1656350	separate	Bacillus cereus	910_BCER	Human	NA		USA: Washington		Luria-Bertani medium	Roach et al. 2015	GCA_001059875.1_ASM105987v1_genomic	Bacillus	122	491	170	1	490	0	0	0	0	99.41	0	0
			31	PRJNA267549	SAMN03198037	ASM107709v1	GCA_001077095.1	NA	JURL01000000	Illumina HiSeq	ABYSS v. 1.3.5	15	Scaffold	SRR1656269	separate	Bacillus cereus	822_BCER	Human	NA		USA: Washington		Luria-Bertani medium	Roach et al. 2015	GCA_001077095.1_ASM107709v1_genomic	Bacillus	122	491	170	1	490	0	0	0	0	99.41	0	0
			32	PRJEB9876	SAMEA3484403	Bacillus JRS4	GCA_001286825.1	NA	CYHM00000000	NA	NA	83	Contig	NA	NA	Bacillus cereus	JRS4	Environmental	Soil		Saudi Arabia: Jeddah		Luria-Bertani medium	Abo-Aba et al. 2015	GCA_001286825.1_Bacillus_JRS4_genomic	Bacillus	122	491	170	2	489	0	0	0	0	99.34	0	0
			33	PRJNA276170	SAMN03733620	ASM168369v1	GCA_001683695.1	NA	LEBZ00000000	454	Newbler v. NOV-2009	13	Contig	NA	NA	Bacillus cereus	B06.009	Human	Cerebrospinal fluid		France: Paris		NA	Haverkamp, Unpublished	GCA_001683695.1_ASM168369v1_genomic	Bacillus	122	491	170	2	488	1	0	0	0	99.31	0.59	0
			34	PRJNA276170	SAMN03733622	ASM168370v1	GCA_001683705.1	NA	LEBX00000000	454	Newbler v. Oct-2009	23	Contig	NA	NA	Bacillus cereus	AH725	Human	Eye	eye infection	Norway: Skien		NA	Haverkamp, Unpublished	GCA_001683705.1_ASM168370v1_genomic	Bacillus	122	491	170	2	487	2	0	0	0	99.12	0.3	50
			35	PRJNA331062	SAMN05436732	ASM169980v1	GCA_001699805.1	NA	MCAX00000000	Illumina	A5-miseq v. 20150522	76	Contig	NA	NA	Bacillus cereus	LCR12	Environmental	Soil		Australia		NA	Egidi aet al. 2016	GCA_001699805.1_ASM169980v1_genomic	Bacillus	122	491	170	1	489	1	0	0	0	99.41	0.59	0
			36	PRJNA348321	SAMN05907188	ASM189523v1	GCA_001895235.1	NA	MLYK00000000	Illumina MiSeq	CLC NGS Cell v. 8.0.2	45	Scaffold	SRR4420705	separate	Bacillus cereus	16SBCL1279	Human	Breast milk	Food poisoning	France: Paris		NA	Woudstra, Unpublished	GCA_001895235.1_ASM189523v1_genomic	Bacillus	122	491	170	1	490	0	0	0	0	99.41	0	0
			37	PRJNA321567	SAMN04992846	ASM190917v1	GCA_001909175.1	NA	LZOD00000000	Illumina NextSeq 500	SPAdes v. March-2016	94	Scaffold	NA	NA	Bacillus cereus	BC04	Human	Feces		India		NA	Srinivasan, Unpublished	GCA_001909175.1_ASM190917v1_genomic	Bacillus	122	491	170	1	490	0	0	0	0	99.41	0	0
			38	PRJNA335430	SAMN05442526	ASM193648v1	GCA_001936485.1	NA	MSMO00000000	Illumina MiSeq; PacBio	Celera Assembler v. 8.3	14	Scaffold	SRR3954740	separate	Bacillus cereus	ISSFR-23F	BE-Space	Air		International Space Station	US Node 2: Air (05/01/11)	HEPA medium to R2A medium	Venkateswaran et al. 2017	GCA_001936485.1_ASM193648v1_genomic	Bacillus	122	491	170	5	472	10	4	0	0	99.2	2.94	81.82
			39	PRJNA335430	SAMN05442525	ASM194188v1	GCA_001941885.1	CP018933.1, CP018934.1	CP018933, CP018934	Illumina MiSeq; PacBio	Celera Assembler v. 8.3	42	Complete genome	SRR3954738	separate	Bacillus cereus	ISSFR-9F	BE-Space	Air		International Space Station	US Node 2: Air (05/01/11)	HEPA medium to R2A medium	Venkateswaran et al. 2017	GCA_001941885.1_ASM194188v1_genomic	Bacillus	122	491	170	1	480	10	0	0	0	99.41	1.21	100
			40	PRJNA335430	SAMN05442524	ASM194190v1	GCA_001941905.1	CP018931.1, CP018932.1	CP018931, CP018932	Illumina MiSeq; PacBio	Celera Assembler v. 8.3	202	Complete genome	SRR3954737	separate	Bacillus cereus	ISSFR-3F	BE-Space	Air		International Space Station	US Node 2: Air (05/01/11)	HEPA medium to R2A medium	Venkateswaran et al. 2017	GCA_001941905.1_ASM194190v1_genomic	Bacillus	122	491	170	1	480	10	0	0	0	99.41	0.47	90
			41	PRJNA335430	SAMN05442529	ASM194192v1	GCA_001941925.1	CP018935.1, CP018936.1	CP018935, CP018936	Illumina MiSeq; PacBio	Celera Assembler v. 8.3	80	Complete genome	SRR3954747	separate	Bacillus cereus	JEM-2	BE-Space	Surface		International Space Station	JEM Kibo: Surface (04/30/09)	Tripticase soy agar	Venkateswaran et al. 2017	GCA_001941925.1_ASM194192v1_genomic	Bacillus	122	491	170	1	490	0	0	0	0	99.41	0	0
			42	PRJNA368734	SAMN06270745	ASM200700v1	GCA_002007005.1	NA	MUBB01000000	Illumina GAIIx	idba-ud v. 1.1.3	128	Scaffold	NA	NA	Bacillus cereus	LA2007	Human	Blood		USA: Louisiana: Galliano		Tripticase soy agar	Pena-Gonzalez et al. 2017	GCA_002007005.1_ASM200700v1_genomic	Bacillus	122	491	170	1	490	0	0	0	0	99.41	0	0
			43	PRJNA335430	SAMN05442528	ASM215002v1	GCA_002150025.1	NA	NCLG00000000	Illumina MiSeq	idba-ud v. 1.1.3	1990	Contig	SRR3954742	separate	Bacillus sp.	JEM-1	BE-Space	Surface		International Space Station	JEM Kibo: Surface (04/30/09)	Tripticase soy agar	Venkateswaran et al. 2017	GCA_002150025.1_ASM215002v1_genomic	Bacillus	122	491	170	1	486	3	1	0	0	99.41	0.11	33.33
			44	PRJNA335430	SAMN05442534	ASM215161v1	GCA_002151615.1	NA	NBNR00000000	Illumina MiSeq	idba-ud v. 1.1.3	638	Scaffold	SRR3954739	separate	Bacillus sp.	S2-R3J1-FB-BA1	BE-Space	Surface		International Space Station	Russian Module: Surface (10/10/05)	Fastidious broth to blood agar	Venkateswaran et al. 2017	GCA_002151615.1_ASM215161v1_genomic	Bacillus	122	491	170	1	479	11	0	0	0	99.41	1.63	72.73
			45	PRJNA335430	SAMN05442531	ASM215162v1	GCA_002151625.1	NA	NBNU00000000	Illumina MiSeq	idba-ud v. 1.1.3	721	Scaffold	SRR3954744	separate	Bacillus sp.	S1-R2T1-FB	BE-Space	Surface		International Space Station	Russian Module: Surface (04/28/04)	Fastidious broth to blood agar	Venkateswaran et al. 2017	GCA_002151625.1_ASM215162v1_genomic	Bacillus	122	491	170	1	476	13	1	0	0	99.41	2.43	31.25
			46	PRJNA335430	SAMN05442532	ASM215166v1	GCA_002151665.1	NA	NBNT00000000	Illumina MiSeq	idba-ud v. 1.1.3	242	Scaffold	SRR3954745	separate	Bacillus sp.	S1-R4H1-FB	BE-Space	Surface		International Space Station	Russian Module: Surface (04/28/04)	Fastidious broth to blood agar	Venkateswaran et al. 2017	GCA_002151665.1_ASM215166v1_genomic	Bacillus	122	491	170	1	486	4	0	0	0	99.41	0.26	25
			47	PRJNA403799	SAMN07622472	ASM253062v1	GCA_002530625.1	NA	NTMN01000000	Illumina MiSeq	a5-miseq-pipeline v. 20160825	91	Contig	NA	NA	Bacillus cereus	HZBCE-02	Human	Stomach	foodborne disease	China: Hangzhou		NA	Wang, Unpublished	GCA_002530625.1_ASM253062v1_genomic	Bacillus	122	491	170	1	489	1	0	0	0	99.41	0.29	0
			48	PRJNA403799	SAMN07622471	ASM253063v1	GCA_002530635.1	NA	NTMO01000000	Illumina MiSeq	a5-miseq-pipeline v. 20160825	103	Contig	NA	NA	Bacillus cereus	HZBCE-01	Human	Stomach	foodborne disease	China: Hangzhou		NA	Wang, Unpublished	GCA_002530635.1_ASM253063v1_genomic	Bacillus	122	491	170	1	489	1	0	0	0	99.41	0.29	0
			49	PRJNA394239	SAMN07351952	ASM280715v1	GCA_002807155.1	NA	NMYJ01000000	Illumina	SPAdes v. 3.10.1	80.39	Contig	NA	NA	Bacillus cereus	SJ-S24	Human	NA	Bacteremia, sepsis, diarrhea	USA: Tennessee: Memphis		NA	Chang et al. 2017	GCA_002807155.1_ASM280715v1_genomic	Bacillus	122	491	170	1	486	4	0	0	0	99.41	0.42	50
			50	PRJNA394239	SAMN07351951	ASM280716v1	GCA_002807165.1	NA	NMYK01000000	Illumina	SPAdes v. 3.10.1	91.56	Scaffold	NA	NA	Bacillus cereus	SJ-S23	Human	NA	Bacteremia	USA: Tennessee: Memphis		NA	Chang et al. 2017	GCA_002807165.1_ASM280716v1_genomic	Bacillus	122	491	170	1	488	2	0	0	0	99.41	0.78	50
			51	PRJNA394239	SAMN07351945	ASM280726v1	GCA_002807265.1	NA	NMYP01000000	Illumina	SPAdes v. 3.10.1	56.99	Scaffold	NA	NA	Bacillus cereus	SJ-S17	Human	NA	Bacteremia	USA: Tennessee: Memphis		NA	Chang et al. 2017	GCA_002807265.1_ASM280726v1_genomic	Bacillus	122	491	170	1	490	0	0	0	0	99.41	0	0
			52	PRJNA394239	SAMN07351958	ASM280737v1	GCA_002807375.1	NA	NMYD01000000	Illumina	SPAdes v. 3.10.1	70.42	Contig	NA	NA	Bacillus cereus	SJ-S30	Human	NA	Stool colonization	USA: Tennessee: Memphis		NA	Chang et al. 2017	GCA_002807375.1_ASM280737v1_genomic	Bacillus	122	491	170	1	487	3	0	0	0	99.41	0.93	66.67
			53	PRJNA394239	SAMN07351956	ASM280741v1	GCA_002807415.1	NA	NMYF01000000	Illumina	SPAdes v. 3.10.1	58.2	Contig	NA	NA	Bacillus cereus	SJ-S28	Human	NA	Skin infection	USA: Tennessee: Memphis		NA	Chang et al. 2017	GCA_002807415.1_ASM280741v1_genomic	Bacillus	122	491	170	1	486	3	1	0	0	99.41	1.18	0
			54	PRJNA394239	SAMN07351955	ASM280744v1	GCA_002807445.1	NA	NMYG01000000	Illumina	SPAdes v. 3.10.1	71.43	Contig	NA	NA	Bacillus cereus	SJ-S27	Human	NA	Skin infection	USA: Tennessee: Memphis		NA	Chang et al. 2017	GCA_002807445.1_ASM280744v1_genomic	Bacillus	122	491	170	1	480	10	0	0	0	99.41	1.52	80
			55	PRJNA391369	SAMN07267238	ASM281144v1	GCA_002811445.1	NA	NJNO01000000	Illumina HiSeq	SPAdes v. 3.50	28	Scaffold	NA	NA	Bacillus cereus	6113	Human	Vomit	Vomiting	China		NA	Peng, Unpublished	GCA_002811445.1_ASM281144v1_genomic	Bacillus	122	491	170	1	484	6	0	0	0	99.41	1.47	0
			56	PRJNA430755	SAMN08455831	ASM301331v1	GCA_003013315.1	CP026678.1, CP026679.1	CP026678, CP026679	PacBio; Illumina NextSeq	CANU v. 1.5	11	Complete genome	NA	NA	Bacillus cereus	TG1-6	Environmental	Soil		China: Fujian Province: Zhangpu Yanchang		NA	Vilchez et al. 2018	GCA_003013315.1_ASM301331v1_genomic	Bacillus	122	491	170	1	490	0	0	0	0	99.41	0	0
			57	PRJNA394239	SAMN07351954	ASM280747v1	GCA_002807475.1	NA	NMYH01000000	Illumina	SPAdes v. 3.10.1	52.44	Scaffold	NA	NA	Bacillus cereus	SJ-S26	Human	NA	Diarrhea	USA: Tennessee: Memphis		NA	Chang et al. 2017	GCA_002807475.1_ASM280747v1_genomic	Bacillus	122	491	170	245	205	37	2	2	0	51.87	13.95	78.18
			58	PRJNA348753	SAMN06454260	ASM237992v1	GCA_002379925.1	NA	DFVB00000000	Illumina	CLC de novo assembler v. 4.4.1	12.26	Scaffold	SRR5326352	joined/single	Bacillus cereus	NA (MAG)	BE-Earth	Surface		USA: NYC Subway		NA	Parks et al. 2017	GCA_002379925.1_ASM237992v1_genomic	Bacillus	122	491	170	132	359	0	0	0	0	77.05	0	0
			59	PRJNA394239	SAMN07351947	ASM280752v1	GCA_002807525.1	NA	NMYO01000000	Illumina	SPAdes v. 3.10.1	38.25	Scaffold	NA	NA	Bacillus cereus	SJ-S19	Human	NA	Bacteremia	USA: Tennessee: Memphis		NA	Chang et al. 2017	GCA_002807525.1_ASM280752v1_genomic	Bacillus	122	491	170	65	371	54	1	0	0	85.93	12.24	96.49
			60	PRJNA348753	SAMN06457311	ASM242122v1	GCA_002421225.1	NA	DIJP00000000	Illumina	CLC de novo assembler v. 4.4.1	27.99	Scaffold	SRR5329792	separate	Bacillus cereus	NA (MAG)	BE-Earth	Surface		USA: NYC Subway		NA	Parks et al. 2017	GCA_002421225.1_ASM242122v1_genomic	Bacillus	122	491	170	37	453	1	0	0	0	90.87	0.29	0
			61	PRJNA394239	SAMN07351948	ASM280723v1	GCA_002807235.1	NA	NMYN01000000	Illumina	SPAdes v. 3.10.1	53.18	Contig	NA	NA	Bacillus cereus	SJ-S20	Human	NA	Sepsis, diarrhea	USA: Tennessee: Memphis		NA	Chang et al. 2017	GCA_002807235.1_ASM280723v1_genomic	Bacillus	122	491	170	41	448	1	1	0	0	92.35	1.76	100
			62	PRJNA394239	SAMN07351950	ASM280717v1	GCA_002807175.1	NA	NMYL01000000	Illumina	SPAdes v. 3.10.1	62.84	Contig	NA	NA	Bacillus cereus	SJ-S22	Human	NA	Skin infection	USA: Tennessee: Memphis		NA	Chang et al. 2017	GCA_002807175.1_ASM280717v1_genomic	Bacillus	122	491	170	74	416	1	0	0	0	94.71	0.59	100
			63	PRJNA394239	SAMN07351944	ASM280756v1	GCA_002807565.1	NA	NMYQ01000000	Illumina	SPAdes v. 3.10.1	15.05	Scaffold	NA	NA	Bacillus cereus	SJ-S10	Human	NA	Bacteremia, sepsis, meningoencephalitis, hemolysis	USA: Tennessee: Memphis		NA	Chang et al. 2017	GCA_002807565.1_ASM280756v1_genomic	Bacillus	122	491	170	17	440	34	0	0	0	94.78	7.48	82.35
			64	PRJNA394239	SAMN07351957	ASM280739v1	GCA_002807395.1	NA	NMYE01000000	Illumina	SPAdes v. 3.10.1	78.83	Contig	NA	NA	Bacillus cereus	SJ-S29	Human	NA	Diarrhea	USA: Tennessee: Memphis		NA	Chang et al. 2017	GCA_002807395.1_ASM280739v1_genomic	Bacillus	122	491	170	16	475	0	0	0	0	95.29	0	0
			65	PRJNA394239	SAMN07351937	ASM280758v1	GCA_002807585.1	NA	NMYW01000000	Illumina	SPAdes v. 3.10.1	15.56	Contig	NA	NA	Bacillus cereus	SJ-S3	Human	NA	not appicable	USA: Tennessee: Memphis		NA	Chang et al. 2017	GCA_002807585.1_ASM280758v1_genomic	Bacillus	122	491	170	16	427	48	0	0	0	95.45	10.33	75
			66	PRJNA348753	SAMN06453034	ASM242770v1	GCA_002427705.1	NA	DJAX00000000	Illumina	CLC de novo assembler v. 4.4.1	44.73	Scaffold	SRR5330071	separate	Bacillus cereus	NA (MAG)	BE-Earth	Surface		USA: NYC Subway		NA	Parks et al. 2017	GCA_002427705.1_ASM242770v1_genomic	Bacillus	122	491	170	56	435	0	0	0	0	95.64	0	0
			67	PRJNA29677	SAMN00727710	ASM16119v1	GCA_000161195.1	CM000730.1	ACMI00000000	454	NA	15.1	Chromosome	SRR346891	joined/single	Bacillus cereus	Rock3-28	Environmental	Soil		USA: Maryland: Rockville		Bacillus cereus selective agar	Zwick et al. 2012	GCA_000161195.1_ASM16119v1_genomic	Bacillus	122	491	170	12	478	1	0	0	0	95.82	0.1	0
			68	PRJNA29683	SAMN00727713	ASM16125v1	GCA_000161255.1	CM000733.1	ACML00000000	454	NA	15.9	Chromosome	SRR346897	joined/single	Bacillus cereus	Rock3-44	Environmental	Soil		USA: Maryland: Rockville		Bacillus cereus selective agar	Zwick et al. 2012	GCA_000161255.1_ASM16125v1_genomic	Bacillus	122	491	170	12	479	0	0	0	0	96.33	0	0
			69	PRJNA394239	SAMN07351949	ASM280721v1	GCA_002807215.1	NA	NMYM01000000	Illumina	SPAdes v. 3.10.1	75.5	Contig	NA	NA	Bacillus cereus	SJ-S21	Human	NA	Bacteremia	USA: Tennessee: Memphis		NA	Chang et al. 2017	GCA_002807215.1_ASM280721v1_genomic	Bacillus	122	491	170	8	483	0	0	0	0	96.47	0	0
			70	PRJNA10788	SAMN02435890	ASM16721v1	GCA_000167215.1	NA	AAEK00000000	NA	NA	NA	Scaffold	NA	NA	Bacillus cereus	G9241	Human	NA	anthrax-like disease	NA		Tripticase soy agar	Hoffmaster et al. 2004	GCA_000167215.1_ASM16721v1_genomic	Bacillus	122	491	170	31	447	5	8	0	0	96.57	8.88	96.55
			71	PRJNA394239	SAMN07351936	ASM280760v1	GCA_002807605.1	NA	NMYX01000000	Illumina	SPAdes v. 3.10.1	18.68	Scaffold	NA	NA	Bacillus cereus	SJ-S2	Human	NA	Bacteremia, sepsis, suspected meningoencephalitis, hemolysis	USA: Tennessee: Memphis		NA	Chang et al. 2017	GCA_002807605.1_ASM280760v1_genomic	Bacillus	122	491	170	10	458	23	0	0	0	96.69	5.59	60.87
			72	PRJNA394239	SAMN07351939	ASM280753v1	GCA_002807535.1	NA	NMYV01000000	Illumina	SPAdes v. 3.10.1	14.1	Contig	NA	NA	Bacillus cereus	SJ-S5	Human	NA	Stool colonization	USA: Tennessee: Memphis		NA	Chang et al. 2017	GCA_002807535.1_ASM280753v1_genomic	Bacillus	122	491	170	13	457	21	0	0	0	96.85	4.31	47.62
			73	PRJNA394239	SAMN07351942	ASM280730v1	GCA_002807305.1	NA	NMYS01000000	Illumina	SPAdes v. 3.10.1	16.28	Scaffold	NA	NA	Bacillus cereus	SJ-S8	Human	NA	Bacteremia, sepsis, meningoencephalitis, hemolysis	USA: Tennessee: Memphis		NA	Chang et al. 2017	GCA_002807305.1_ASM280730v1_genomic	Bacillus	122	491	170	12	439	37	3	0	0	97.17	11.33	65.22
			74	PRJNA394239	SAMN07351943	ASM280729v1	GCA_002807295.1	NA	NMYR01000000	Illumina	SPAdes v. 3.10.1	15.43	Contig	NA	NA	Bacillus cereus	SJ-S9	Human	NA	Bacteremia, diarrhea, hemolysis	USA: Tennessee: Memphis		NA	Chang et al. 2017	GCA_002807295.1_ASM280729v1_genomic	Bacillus	122	491	170	11	452	27	1	0	0	97.42	5.83	56.67
			75	PRJNA394239	SAMN07351941	ASM280731v1	GCA_002807315.1	NA	NMYT01000000	Illumina	SPAdes v. 3.10.1	16.77	Contig	NA	NA	Bacillus cereus	SJ-S7	Human	NA	Stool colonization	USA: Tennessee: Memphis		NA	Chang et al. 2017	GCA_002807315.1_ASM280731v1_genomic	Bacillus	122	491	170	12	453	25	1	0	0	97.44	5.74	60.71
			76	PRJNA394239	SAMN07351935	ASM280736v1	GCA_002807365.1	NA	NMYY01000000	Illumina	SPAdes v. 3.10.1	19.16	Contig	NA	NA	Bacillus cereus	SJ-S1	Human	NA	Meningoencephalitis, Bacteremia, Hemolysis	USA: Tennessee: Memphis		NA	Chang et al. 2017	GCA_002807365.1_ASM280736v1_genomic	Bacillus	122	491	170	63	414	13	1	0	0	97.47	4.67	62.5
			77	PRJNA394239	SAMN07351953	ASM280750v1	GCA_002807505.1	NA	NMYI01000000	Illumina	SPAdes v. 3.10.1	69.17	Scaffold	NA	NA	Bacillus cereus	SJ-S25	Human	NA	Bacteremia	USA: Tennessee: Memphis		NA	Chang et al. 2017	GCA_002807505.1_ASM280750v1_genomic	Bacillus	122	491	170	7	428	45	11	0	0	97.65	16.18	100
			78	PRJNA394239	SAMN07351946	ASM280724v1	GCA_002807245.1	NA	NMZP01000000	Illumina	SPAdes v. 3.10.1	29.94	Scaffold	NA	NA	Bacillus cereus	SJ-S18	Human	NA	Skin infection	USA: Tennessee: Memphis		NA	Chang et al. 2017	GCA_002807245.1_ASM280724v1_genomic	Bacillus	122	491	170	7	340	139	5	0	0	97.76	44.86	94.81
			79	PRJNA394239	SAMN07351940	ASM280735v1	GCA_002807355.1	NA	NMYU01000000	Illumina	SPAdes v. 3.10.1	17.56	Contig	NA	NA	Bacillus cereus	SJ-S6	Human	NA	Stool colonization	USA: Tennessee: Memphis		NA	Chang et al. 2017	GCA_002807355.1_ASM280735v1_genomic	Bacillus	122	491	170	6	450	35	0	0	0	97.79	7.61	88.57
			80	PRJNA335430	SAMN05442530	ASM215167v1	GCA_002151675.1	NA	NBNV00000000	Illumina MiSeq	idba-ud v. 1.1.3	515	Scaffold	SRR3954743	separate	Bacillus sp.	S1-R1J2-FB	BE-Space	Surface		International Space Station	Russian Module: Surface (04/28/04)	Fastidious broth to blood agar	Venkateswaran et al. 2017	GCA_002151675.1_ASM215167v1_genomic	Bacillus	122	491	170	1	469	20	1	0	0	99.41	4.01	69.57
			81	PRJNA335430	SAMN05442533	ASM215160v1	GCA_002151605.1	NA	NBNS00000000	Illumina MiSeq	idba-ud v. 1.1.3	489	Scaffold	NA	NA	Bacillus sp.	S1-R5C1-FB	BE-Space	Surface		International Space Station	Russian Module: Surface (04/28/04)	Fastidious broth to blood agar	Venkateswaran et al. 2017	GCA_002151605.1_ASM215160v1_genomic	Bacillus	122	491	170	1	453	35	2	0	0	99.41	8.84	51.22
			82	PRJEB9876	SAMEA3484400	Bacillus JRS1	GCA_001286905.1	NA	CYHI00000000	NA	NA	71	Contig	NA	NA	Bacillus cereus	JRS1	Environmental	Soil		Saudi Arabia: Jeddah		Luria-Bertani medium	Abo-Aba et al. 2015	GCA_001286905.1_Bacillus_JRS1_genomic	Bacillus	122	491	170	1	1	486	3	0	0	99.41	99.32	7.27
			83	PRJNA335430	SAMN05442527	ASM215159v1	GCA_002151595.1	NA	NBNQ00000000	Illumina MiSeq	idba-ud v. 1.1.3	3093	Contig	SRR3954741	separate	Bacillus sp.	ISSFR-25F	BE-Space	Air		International Space Station	US Node 2: Air (05/01/11)	HEPA medium to R2A medium	Venkateswaran et al. 2017	GCA_002151595.1_ASM215159v1_genomic	Bacillus	122	491	170	1	453	20	12	1	4	99.99	7.52	50.89

## Sheet: B. cereus_raw_seq_assemblies
TOTAL GENOMES			RawSeq #	Genome # (previous page)	NCBI BioProject	NCBI BioSample	NCBI Assembly Code	GenBank/RefSeq Assembly Accession	GenBank Sequence	WGS Project	Sequencing Technology	Assembly Method	Genome Coverage	Assembly Level	SRA Name	Read Description	Reported Taxa	Strain	Category	Sample Type	Relevant additional comments	Sample Site	Reference	CheckM Bin Id	Marker lineage	# genomes	# markers	# marker sets	0	1	2	3	4	5+	Completeness	Contamination	Strain heterogeneity
Sample Type	n		1	9	PRJNA264413	SAMN03121921	ASM78931v1	GCA_000789315.1	CP009939.1, CP009940.1, CP009941.1	CP009939, CP009940, CP009941	Illumina; PacBio; 454	Newbler v. 2.6; Velvet v. 1.1.05; Allpaths v. 39750; Phrap v. SPS - 4.24	293; 29; 11	Complete genome	SRR1617632	separate	Bacillus cereus	03BB87	Human	Blood		USA	Johnson et al., 2015b	GCA_000789315.1_ASM78931v1_genomic	Bacillus	122	491	170	1	490	0	0	0	0	99.41	0	0
BE-Earth	3		2	52	PRJNA267549	SAMN03198035	ASM105858v1	GCA_001058585.1	NA	JURN01000000	Illumina HiSeq	ABYSS v. 1.3.5	13	Scaffold	SRR1656267	separate	Bacillus cereus	820_BCER	Human	NA		USA: Washington	Roach et al. 2015	GCA_001058585.1_ASM105858v1_genomic	Bacillus	122	491	170	1	490	0	0	0	0	99.41	0	0
BE-ISS	10		3	18	PRJNA267549	SAMN03198037	ASM107709v1	GCA_001077095.1	NA	JURL01000000	Illumina HiSeq	ABYSS v. 1.3.5	15	Scaffold	SRR1656269	separate	Bacillus cereus	822_BCER	Human	NA		USA: Washington	Roach et al. 2015	GCA_001077095.1_ASM107709v1_genomic	Bacillus	122	491	170	1	490	0	0	0	0	99.41	0	0
Soil	1		4	34	PRJNA267549	SAMN03198103	ASM105982v1	GCA_001059825.1	NA	JUOX01000000	Illumina HiSeq	ABYSS v. 1.3.5	19	Scaffold	SRR1656335	separate	Bacillus cereus	896_BCER	Human	NA		USA: Washington	Roach et al. 2015	GCA_001059825.1_ASM105982v1_genomic	Bacillus	122	491	170	1	489	1	0	0	0	99.41	0.01	0
Human	8		5	17	PRJNA267549	SAMN03198118	ASM105987v1	GCA_001059875.1	NA	JUOI01000000	Illumina HiSeq	ABYSS v. 1.3.5	20	Contig	SRR1656350	separate	Bacillus cereus	910_BCER	Human	NA		USA: Washington	Roach et al. 2015	GCA_001059875.1_ASM105987v1_genomic	Bacillus	122	491	170	1	489	1	0	0	0	99.41	0.2	0
Total	22		6	11	PRJNA235894	SAMN03085864	ASM83280v1	GCA_000832805.1	CP009589.1, CP009590.1, CP009591.1, CP009592.1	CP009589, CP009590, CP009591, CP009592	Illumina; PacBio	Newbler v. 2.6; Velvet v. 1.2.08; Allpaths v. 44837; Phrap v. SPS - 4.24; HGAP v. 2.2.0	498	Complete Genome	SRR2164311	separate	Bacillus cereus	G9241	Human	NA		USA: Louisiana	Johnson et al., 2015	GCA_000832805.1_ASM83280v1_genomic	Bacillus	122	491	170	1	477	13	0	0	0	99.41	1.74	0
			7	27	PRJNA235227	SAMN03107384	ASM83286v1	GCA_000832865.1	CP009634.1, CP009635.1, CP009636.1, CP009637.1, CP009638.1, CP009639.1, CP009640.1, CP009641.1	CP009634, CP009635, CP009636, CP009637, CP009638, CP009639, CP009640, CP009641	Illumina; PacBio	Newbler v. 2.6; Velvet v. 1.2.08; Allpaths v. 44837; Phrap v. SPS - 4.24; HGAP v. 2.2.0	484	Complete genome	SRR2167785	separate	Bacillus cereus	03BB108	BE-Earth	Dust		USA: Texas	Johnson et al., 2015	GCA_000832865.1_ASM83286v1_genomic	Bacillus	122	491	170	1	489	1	0	0	0	99.41	0.15	0
TOTAL USED FOR PAN-GENOMICS			8	12	PRJNA238071	SAMN03092702	ASM83518v1	GCA_000835185.1	CP009604.1, CP009605.1, CP009606.1	CP009604, CP009605, CP009606	Illumina; PacBio; 454	Newbler v. 2.6; Velvet v. 1.2.08; Allpaths v. 44837; Phrap v. SPS - 4.24; HGAP v. 2.2.0	429	Complete Genome	SRR2171381	separate	Bacillus cereus	S2 8	Environmental	Soil		USA: Wisconsin: Madison	Johnson et al., 2015	GCA_000835185.1_ASM83518v1_genomic	Bacillus	122	491	170	1	489	1	0	0	0	99.41	0.2	0
Sample Type	n		9	10	PRJNA236041	SAMN03010434	ASM83240v1	GCA_000832405.1	CP009317.1, CP009318.1	CP009317, CP009318	Illumina; 454	Newbler v. 2.6; Velvet v. 1.2.08; Allpaths v. 44837; Phrap v. SPS - 4.24	332	Complete genome	SRR2171418	separate	Bacillus cereus	03BB102	Human	Blood		USA: Texas: San Antonio	Johnson et al., 2015	GCA_000832405.1_ASM83240v1_genomic	Bacillus	122	491	170	3	488	0	0	0	0	98.24	0	0
BE-Earth	1		10	39	PRJNA335430	SAMN05442525	ASM194188v1	GCA_001941885.1	CP018933.1, CP018934.1	CP018933, CP018934	Illumina MiSeq; PacBio	Celera Assembler v. 8.3	42	Complete genome	SRR3954738	separate	Bacillus cereus	ISSFR-9F	BE-Space	Air		International Space Station	Venkateswaran et al. 2017	GCA_001941885.1_ASM194188v1_genomic	Bacillus	122	491	170	1	490	0	0	0	0	99.41	0	0
BE-ISS	8		11	42	PRJNA335430	SAMN05442534	ASM215161v1	GCA_002151615.1	NA	NBNR00000000	Illumina MiSeq	idba-ud v. 1.1.3	638	Scaffold	SRR3954739	separate	Bacillus sp.	S2-R3J1-FB-BA1	BE-Space	Surface		International Space Station	Venkateswaran et al. 2017	GCA_002151615.1_ASM215161v1_genomic	Bacillus	122	491	170	1	490	0	0	0	0	99.41	0	0
Soil	1		12	83	PRJNA335430	SAMN05442527	ASM215159v1	GCA_002151595.1	NA	NBNQ00000000	Illumina MiSeq	idba-ud v. 1.1.3	3093	Contig	SRR3954741	separate	Bacillus sp.	ISSFR-25F	BE-Space	Air		International Space Station	Venkateswaran et al. 2017	GCA_002151595.1_ASM215159v1_genomic	Bacillus	122	491	170	1	490	0	0	0	0	99.41	0	0
Human	8		13	26	PRJNA335430	SAMN05442528	ASM215002v1	GCA_002150025.1	NA	NCLG00000000	Illumina MiSeq	idba-ud v. 1.1.3	1990	Contig	SRR3954742	separate	Bacillus sp.	JEM-1	BE-Space	Surface		International Space Station	Venkateswaran et al. 2017	GCA_002150025.1_ASM215002v1_genomic	Bacillus	122	491	170	1	485	5	0	0	0	99.41	0.79	0
Total	18		14	80	PRJNA335430	SAMN05442530	ASM215167v1	GCA_002151675.1	NA	NBNV00000000	Illumina MiSeq	idba-ud v. 1.1.3	515	Scaffold	SRR3954743	separate	Bacillus sp.	S1-R1J2-FB	BE-Space	Surface		International Space Station	Venkateswaran et al. 2017	GCA_002151675.1_ASM215167v1_genomic	Bacillus	122	491	170	1	490	0	0	0	0	99.41	0	0
			15	43	PRJNA335430	SAMN05442531	ASM215162v1	GCA_002151625.1	NA	NBNU00000000	Illumina MiSeq	idba-ud v. 1.1.3	721	Scaffold	SRR3954744	separate	Bacillus sp.	S1-R2T1-FB	BE-Space	Surface		International Space Station	Venkateswaran et al. 2017	GCA_002151625.1_ASM215162v1_genomic	Bacillus	122	491	170	1	489	1	0	0	0	99.41	0.2	0
Gray cells indicate sample with <97% completeness or >3% contamination; not included in Roary analysis			16	28	PRJNA335430	SAMN05442532	ASM215166v1	GCA_002151665.1	NA	NBNT00000000	Illumina MiSeq	idba-ud v. 1.1.3	242	Scaffold	SRR3954745	separate	Bacillus sp.	S1-R4H1-FB	BE-Space	Surface		International Space Station	Venkateswaran et al. 2017	GCA_002151665.1_ASM215166v1_genomic	Bacillus	122	491	170	1	490	0	0	0	0	99.41	0	0
			17	21	PRJNA335430	SAMN05442529	ASM194192v1	GCA_001941925.1	CP018935.1, CP018936.1	CP018935, CP018936	Illumina MiSeq; PacBio	Celera Assembler v. 8.3	80	Complete genome	SRR3954747	separate	Bacillus cereus	JEM-2	BE-Space	Surface		International Space Station	Venkateswaran et al. 2017	GCA_001941925.1_ASM194192v1_genomic	Bacillus	122	491	170	1	485	5	0	0	0	99.41	1.03	0
			18	19	PRJNA348321	SAMN05907188	ASM189523v1	GCA_001895235.1	NA	MLYK00000000	Illumina MiSeq	CLC NGS Cell v. 8.0.2	45	Scaffold	SRR4420705	separate	Bacillus cereus	16SBCL1279	Human	Breast milk	Food poisoning	France: Paris	Woudstra, Unpublished	GCA_001895235.1_ASM189523v1_genomic	Bacillus	122	491	170	2	487	2	0	0	0	99.33	0.16	50
			19	33	PRJNA335430	SAMN05442524	ASM194190v1	GCA_001941905.1	CP018931.1, CP018932.1	CP018931, CP018932	Illumina MiSeq; PacBio	Celera Assembler v. 8.3	202	Complete genome	SRR3954737	separate	Bacillus cereus	ISSFR-3F	BE-Space	Air		International Space Station	Venkateswaran et al. 2017	GCA_001941905.1_ASM194190v1_genomic	Bacillus	122	491	170	1	443	46	1	0	0	99.41	6.03	0
			20	48	PRJNA335430	SAMN05442526	ASM193648v1	GCA_001936485.1	NA	MSMO00000000	Illumina MiSeq; PacBio	Celera Assembler v. 8.3	14	Scaffold	SRR3954740	separate	Bacillus cereus	ISSFR-23F	BE-Space	Air		International Space Station	Venkateswaran et al. 2017	GCA_001936485.1_ASM193648v1_genomic	Bacillus	122	491	170	1	447	43	0	0	0	99.41	7.37	0
			21	60	PRJNA348753	SAMN06457311	ASM242122v1	GCA_002421225.1	NA	DIJP00000000	Illumina	CLC de novo assembler v. 4.4.1	27.99	Scaffold	SRR5329792	separate	Bacillus cereus	NA (MAG)	BE-Earth	Surface		USA: NYC Subway	Parks et al. 2017	GCA_002421225.1_ASM242122v1_genomic	Bacillus	122	491	170	25	462	2	2	0	0	93.06	1.69	87.5
			22	66	PRJNA348753	SAMN06453034	ASM242770v1	GCA_002427705.1	NA	DJAX00000000	Illumina	CLC de novo assembler v. 4.4.1	44.73	Scaffold	SRR5330071	separate	Bacillus cereus	NA (MAG)	BE-Earth	Surface		USA: NYC Subway	Parks et al. 2017	GCA_002427705.1_ASM242770v1_genomic	Bacillus	122	491	170	55	434	2	0	0	0	96.23	0.25	100

## Sheet: S. aureus
TOTAL GENOMES			Genome #	NCBI BioProject	NCBI BioSample	NCBI Assembly Code	GenBank or RefSeq Assembly Accession	WGS Project	Sequencing Technology	Assembly Method	Genome Coverage	Assembly Level	SRA Name	Reported Taxa	Strain	Category	Sample Type	Relevant additional comments	Sample Site	Location/Date (Spacecraft samples)	Culture Media	Reference or NCBI Submitter	CheckM Bin Id	Marker lineage	# genomes	# markers	# marker sets	0	1	2	3	4	5+	Completeness	Contamination	Strain heterogeneity
Sample Type	n		1	PRJNA286954	SAMN03774725	ASM107866v1	GCA_001078665.1	LFOJ00000000	Illumina HiSeq	SOAPdenovo v. 2.04	15	Scaffold	NA	Staphylococcus aureus	PX03	Soil	Soil		China		NA	Zhang et al. 2017	GCA_001078665.1_ASM107866v1_genomic	Staphylococcus	60	773	178	2	770	1	0	0	0	99.67	0.08	0
BE-Earth	3		2	PRJNA262928	SAMN03092872	ASM130650v1	GCA_001306505.1	LJOC01	Illumina	CLC Genomics Workbench v. 8.2	468	Contig	NA	Staphylococcus aureus	HOU1445-VS	Human	blood	Bacteremia; MRSA	Brazil: Sao Paulo		Brain heart infusion agar	Panesso et al. 2015	GCA_001306505.1_ASM130650v1_genomic	Staphylococcus	60	773	178	2	766	5	0	0	0	99.67	0.77	0
BE-ISS	22		3	PRJNA294307	SAMN03093451	ASM130652v1	GCA_001306525.1	LJOB01	Illumina	CLC Genomics Workbench v. 8.2	539	Contig	NA	Staphylococcus aureus	HOU1444-VR	Human	blood	Bacteremia; MRSA	Brazil: Sao Paulo		Brain heart infusion agar	Panesso et al. 2015	GCA_001306525.1_ASM130652v1_genomic	Staphylococcus	60	773	178	2	764	7	0	0	0	99.67	0.6	0
Soil	2		4	PRJNA311497	SAMN04482515	ASM156690v1	GCA_001566905.1	LSMV00000000	Illumina HiSeq	Velvet v. 1.2.10	390	Contig	SRR3171202	Staphylococcus aureus	HUK16	Soil	Soil	Hexachlorocyclohexane-Contaminated Soil	France: Huningue		Hexachlorocyclohexane -supplemented liquid medium	Gasc et al. 2016	GCA_001566905.1_ASM156690v1_genomic	Staphylococcus	60	773	178	2	769	2	0	0	0	99.67	0.22	0
Human	31		5	PRJNA319366	SAMN04902347	ASM174310v1	GCA_001743105.1	MIZI00000000	Illumina NextSeq	A5 v. 20150522	2578	Contig	NA	Staphylococcus aureus	IF6SW-P2	BE-Space	Surface		International Space Station	Cupola (03/05/2015)	Tripticase soy agar contact slides	Checinska Sielaff et al. 2016	GCA_001743105.1_ASM174310v1_genomic	Staphylococcus	60	773	178	3	754	16	0	0	0	99.56	1.17	56.25
Human (MRSA)	48		6	PRJNA319366	SAMN04902349	ASM174312v1	GCA_001743125.1	MIZK00000000	Illumina NextSeq	A5 v. 20150522	2517	Contig	NA	Staphylococcus aureus	IF6SW-P2-RA	BE-Space	Surface		International Space Station	PMM port 1 (03/05/2015)	Tripticase soy agar contact slides	Checinska Sielaff et al. 2016	GCA_001743125.1_ASM174312v1_genomic	Staphylococcus	60	773	178	3	757	13	0	0	0	99.56	1.57	61.54
Total	106		7	PRJNA319366	SAMN04902350	ASM174313v1	GCA_001743135.1	MIZL00000000	Illumina NextSeq	A5 v. 20150522	2554	Contig	NA	Staphylococcus aureus	IF6SW-P3A-RA	BE-Space	Surface		International Space Station	PMM port 1 (03/05/2015)	Tripticase soy agar contact slides	Checinska Sielaff et al. 2016	GCA_001743135.1_ASM174313v1_genomic	Staphylococcus	60	773	178	3	755	14	1	0	0	99.56	2.75	64.71
			8	PRJNA319366	SAMN04902348	ASM174318v1	GCA_001743185.1	MIZJ00000000	Illumina NextSeq	A5 v. 20150522	2053	Scaffold	NA	Staphylococcus aureus	IF6SW-P3A	BE-Space	Surface		International Space Station	PMM port 1 (03/05/2015)	Tripticase soy agar contact slides	Checinska Sielaff et al. 2016	GCA_001743185.1_ASM174318v1_genomic	Staphylococcus	60	773	178	3	751	17	2	0	0	99.56	2.21	69.57
TOTAL USED FOR PAN-GENOMICS			9	PRJNA319366	SAMN04902351	ASM174319v1	GCA_001743195.1	MIZM00000000	Illumina NextSeq	A5 v. 20150522	3152	Contig	NA	Staphylococcus aureus	IF7SW-P3	BE-Space	Surface		International Space Station	Lab overhead 3 (03/05/2015)	Tripticase soy agar contact slides	Checinska Sielaff et al. 2016	GCA_001743195.1_ASM174319v1_genomic	Staphylococcus	60	773	178	3	752	15	3	0	0	99.39	2.78	66.67
Sample Type	n		10	PRJNA319366	SAMN04902354	ASM174321v1	GCA_001743215.1	MIZP00000000	Illumina NextSeq	A5 v. 20150522	2297	Contig	NA	Staphylococcus aureus	IIF8SW-P1	BE-Space	Surface		International Space Station	Port crew quarters (05/15/2015)	Tripticase soy agar contact slides	Checinska Sielaff et al. 2016	GCA_001743215.1_ASM174321v1_genomic	Staphylococcus	60	773	178	3	763	7	0	0	0	99.56	0.65	42.86
BE-Earth	3		11	PRJNA319366	SAMN04902353	ASM174323v1	GCA_001743235.1	MIZO00000000	Illumina NextSeq	A5 v. 20150522	2485	Contig	NA	Staphylococcus aureus	IIF6SW-P3	BE-Space	Surface		International Space Station	PMM port 1 (05/15/2015)	Tripticase soy agar contact slides	Checinska Sielaff et al. 2016	GCA_001743235.1_ASM174323v1_genomic	Staphylococcus	60	773	178	3	758	12	0	0	0	99.56	1.27	75
BE-ISS	21		12	PRJNA319366	SAMN04902356	ASM174326v1	GCA_001743265.1	MIZR00000000	Illumina NextSeq	A5 v. 20150522	1900	Contig	NA	Staphylococcus aureus	IIF6SW-P2-RA	BE-Space	Surface		International Space Station	PMM port 1 (05/15/2015)	Tripticase soy agar contact slides	Checinska Sielaff et al. 2016	GCA_001743265.1_ASM174326v1_genomic	Staphylococcus	60	773	178	3	754	14	2	0	0	99.56	2.3	65
Soil	2		13	PRJNA319366	SAMN04902357	ASM174327v1	GCA_001743275.1	MIZS00000000	Illumina NextSeq	A5 v. 20150522	2149	Contig	NA	Staphylococcus aureus	IIF6SW-P3-RA	BE-Space	Surface		International Space Station	PMM port 1 (05/15/2015)	Tripticase soy agar contact slides	Checinska Sielaff et al. 2016	GCA_001743275.1_ASM174327v1_genomic	Staphylococcus	60	773	178	3	758	11	1	0	0	99.56	1.4	42.86
Human	31		14	PRJNA319366	SAMN04902355	ASM174328v1	GCA_001743285.1	MIZQ00000000	Illumina NextSeq	A5 v. 20150522	2399	Contig	NA	Staphylococcus aureus	IIF8SW-P2	BE-Space	Surface		International Space Station	Port crew quarters (05/15/2015)	Tripticase soy agar contact slides	Checinska Sielaff et al. 2016	GCA_001743285.1_ASM174328v1_genomic	Staphylococcus	60	773	178	3	760	10	0	0	0	99.56	1.29	50
Human (MRSA)	48		15	PRJNA319366	SAMN04902358	ASM174330v1	GCA_001743305.1	MIZT00000000	Illumina NextSeq	A5 v. 20150522	1758	Contig	NA	Staphylococcus aureus	IIF8SW-P1-RA	BE-Space	Surface		International Space Station	Port crew quarters (05/15/2015)	Tripticase soy agar contact slides	Checinska Sielaff et al. 2016	GCA_001743305.1_ASM174330v1_genomic	Staphylococcus	60	773	178	3	754	16	0	0	0	99.56	1.72	62.5
Total	105		16	PRJNA319366	SAMN04902359	ASM174334v1	GCA_001743345.1	MIZU00000000	Illumina NextSeq	A5 v. 20150522	1960	Scaffold	NA	Staphylococcus aureus	IIF8SW-P2-RA	BE-Space	Surface		International Space Station	Port crew quarters (05/15/2015)	Tripticase soy agar contact slides	Checinska Sielaff et al. 2016	GCA_001743345.1_ASM174334v1_genomic	Staphylococcus	60	773	178	3	758	12	0	0	0	99.56	0.99	50
			17	PRJNA319366	SAMN04902352	ASM174349v1	GCA_001743495.1	MIZN00000000	Illumina NextSeq	A5 v. 20150522	3075	Contig	NA	Staphylococcus aureus	IIF6SW-P2	BE-Space	Surface		International Space Station	PMM port 1 (05/15/2015)	Tripticase soy agar contact slides	Checinska Sielaff et al. 2016	GCA_001743495.1_ASM174349v1_genomic	Staphylococcus	60	773	178	3	748	22	0	0	0	99.56	2.43	72.73
Gray cells indicate sample with <97% completeness or >3% contamination; not included in Roary analysis			18	PRJNA312385	SAMN04497603	ASM200056v1	GCA_002000565.1	NA	Illumina	SeqMan NGen v. 12.1.0	NA	Complete Genome	NA	Staphylococcus aureus	USA300-SUR9	Human	Nose	MRSA	Suriname: Paramaribo		NA	Sabat et al. 2017	GCA_002000565.1_ASM200056v1_genomic	Staphylococcus	60	773	178	2	770	1	0	0	0	99.67	0.08	0
			19	PRJNA312385	SAMN04497604	ASM200058v1	GCA_002000585.1	NA	Illumina	SeqMan NGen v. 12.1.0	NA	Complete Genome	NA	Staphylococcus aureus	USA300-SUR10	Human	Nose	MRSA	Suriname: Paramaribo		NA	Sabat et al. 2017	GCA_002000585.1_ASM200058v1_genomic	Staphylococcus	60	773	178	2	770	1	0	0	0	99.67	0.08	0
			20	PRJNA312385	SAMN04497605	ASM200060v1	GCA_002000605.1	NA	Illumina	SeqMan NGen v. 12.1.0	NA	Complete Genome	NA	Staphylococcus aureus	USA300-SUR11	Human	Perineum	MRSA	Suriname: Paramaribo		NA	Sabat et al. 2017	GCA_002000605.1_ASM200060v1_genomic	Staphylococcus	60	773	178	2	770	1	0	0	0	99.67	0.08	0
			21	PRJNA312385	SAMN04497606	ASM200062v1	GCA_002000625.1	NA	Illumina	SeqMan NGen v. 12.1.0	NA	Complete Genome	NA	Staphylococcus aureus	USA300-SUR12	Human	Wound left foot	MRSA	Suriname: Paramaribo		NA	Sabat et al. 2017	GCA_002000625.1_ASM200062v1_genomic	Staphylococcus	60	773	178	2	770	1	0	0	0	99.67	0.08	0
			22	PRJNA312385	SAMN04497607	ASM200064v1	GCA_002000645.1	NA	Illumina	SeqMan NGen v. 12.1.0	NA	Complete Genome	NA	Staphylococcus aureus	USA300-SUR13	Human	Pus left axilla	MRSA	Suriname: Paramaribo		NA	Sabat et al. 2017	GCA_002000645.1_ASM200064v1_genomic	Staphylococcus	60	773	178	2	770	1	0	0	0	99.67	0.08	0
			23	PRJNA312385	SAMN04497608	ASM200066v1	GCA_002000665.1	NA	Illumina	SeqMan NGen v. 12.1.0	NA	Complete Genome	NA	Staphylococcus aureus	USA300-SUR14	Human	Wound secretion	MRSA	Suriname: Paramaribo		NA	Sabat et al. 2017	GCA_002000665.1_ASM200066v1_genomic	Staphylococcus	60	773	178	2	770	1	0	0	0	99.67	0.08	0
			24	PRJNA312385	SAMN04497609	ASM200068v1	GCA_002000685.1	NA	Illumina	SeqMan NGen v. 12.1.0	NA	Complete Genome	NA	Staphylococcus aureus	USA300-SUR15	Human	Nose	MRSA	Suriname: Paramaribo		NA	Sabat et al. 2017	GCA_002000685.1_ASM200068v1_genomic	Staphylococcus	60	773	178	2	770	1	0	0	0	99.67	0.08	0
			25	PRJNA312385	SAMN04497610	ASM200070v1	GCA_002000705.1	NA	Illumina	SeqMan NGen v. 12.1.0	NA	Complete Genome	NA	Staphylococcus aureus	USA300-SUR16	Human	Perineum	MRSA	Suriname: Paramaribo		NA	Sabat et al. 2017	GCA_002000705.1_ASM200070v1_genomic	Staphylococcus	60	773	178	2	770	1	0	0	0	99.67	0.08	0
			26	PRJNA312385	SAMN04497611	ASM200072v1	GCA_002000725.1	NA	Illumina	SeqMan NGen v. 12.1.0	NA	Complete Genome	NA	Staphylococcus aureus	USA300-SUR17	Human	Throat	MRSA	Suriname: Paramaribo		NA	Sabat et al. 2017	GCA_002000725.1_ASM200072v1_genomic	Staphylococcus	60	773	178	2	770	1	0	0	0	99.67	0.08	0
			27	PRJNA312385	SAMN04497612	ASM200074v1	GCA_002000745.1	NA	Illumina	SeqMan NGen v. 12.1.0	NA	Complete Genome	NA	Staphylococcus aureus	USA300-SUR18	Human	Nose	MRSA	Suriname: Paramaribo		NA	Sabat et al. 2017	GCA_002000745.1_ASM200074v1_genomic	Staphylococcus	60	773	178	2	770	1	0	0	0	99.67	0.08	0
			28	PRJNA312385	SAMN04497613	ASM200076v1	GCA_002000765.1	NA	Illumina	SeqMan NGen v. 12.1.0	NA	Complete Genome	NA	Staphylococcus aureus	USA300-SUR19	Human	Perineum	MRSA	Suriname: Paramaribo		NA	Sabat et al. 2017	GCA_002000765.1_ASM200076v1_genomic	Staphylococcus	60	773	178	2	770	1	0	0	0	99.67	0.08	0
			29	PRJNA312385	SAMN04497614	ASM200078v1	GCA_002000785.1	NA	Illumina	SeqMan NGen v. 12.1.0	NA	Complete Genome	NA	Staphylococcus aureus	USA300-SUR20	Human	Nose	MRSA	Suriname: Nickerie		NA	Sabat et al. 2017	GCA_002000785.1_ASM200078v1_genomic	Staphylococcus	60	773	178	2	770	1	0	0	0	99.67	0.08	0
			30	PRJNA312385	SAMN04497615	ASM200080v1	GCA_002000805.1	NA	Illumina	SeqMan NGen v. 12.1.0	NA	Complete Genome	NA	Staphylococcus aureus	USA300-SUR21	Human	Pus	MRSA	Suriname: Paramaribo		NA	Sabat et al. 2017	GCA_002000805.1_ASM200080v1_genomic	Staphylococcus	60	773	178	2	770	1	0	0	0	99.67	0.08	0
			31	PRJNA312385	SAMN04497616	ASM200082v1	GCA_002000825.1	NA	Illumina	SeqMan NGen v. 12.1.0	NA	Complete Genome	NA	Staphylococcus aureus	USA300-SUR22	Human	Pus axilla	MRSA	Suriname: Nickerie		NA	Sabat et al. 2017	GCA_002000825.1_ASM200082v1_genomic	Staphylococcus	60	773	178	2	770	1	0	0	0	99.67	0.08	0
			32	PRJNA312385	SAMN04497617	ASM200084v1	GCA_002000845.1	NA	Illumina	SeqMan NGen v. 12.1.0	NA	Complete Genome	NA	Staphylococcus aureus	USA300-SUR23	Human	Perineum	MRSA	Suriname: Nickerie		NA	Sabat et al. 2017	GCA_002000845.1_ASM200084v1_genomic	Staphylococcus	60	773	178	2	770	1	0	0	0	99.67	0.08	0
			33	PRJNA312385	SAMN04497618	ASM200086v1	GCA_002000865.1	NA	Illumina	SeqMan NGen v. 12.1.0	NA	Complete Genome	NA	Staphylococcus aureus	USA300-SUR24	Human	Perineum	MRSA	Suriname: Paramaribo		NA	Sabat et al. 2017	GCA_002000865.1_ASM200086v1_genomic	Staphylococcus	60	773	178	2	770	1	0	0	0	99.67	0.08	0
			34	PRJNA390897	SAMN07252143	ASM220982v1	GCA_002209825.1	NKCS00000000	Illumina MiSeq	SPAdes v. 3.9.0	1	Contig	NA	Staphylococcus aureus	H5/16	Human	NA	MRSA	Austria: Vienna		Tripticase soy broth	Lepuschitz et al., 2018	GCA_002209825.1_ASM220982v1_genomic	Staphylococcus	60	773	178	2	770	1	0	0	0	99.67	0.08	0
			35	PRJNA390897	SAMN07252142	ASM220983v1	GCA_002209835.1	NKCT00000000	Illumina MiSeq	SPAdes v. 3.9.0	1	Contig	NA	Staphylococcus aureus	H4/16	Human	NA	MRSA	Austria: Carinthia		Tripticase soy broth	Lepuschitz et al., 2018	GCA_002209835.1_ASM220983v1_genomic	Staphylococcus	60	773	178	2	770	1	0	0	0	99.67	0.08	0
			36	PRJNA390897	SAMN07252144	ASM220984v1	GCA_002209845.1	NKCR00000000	Illumina MiSeq	SPAdes v. 3.9.0	1	Contig	NA	Staphylococcus aureus	H6/16	Human	NA	MRSA	Austria: Vienna		Tripticase soy broth	Lepuschitz et al., 2018	GCA_002209845.1_ASM220984v1_genomic	Staphylococcus	60	773	178	2	770	1	0	0	0	99.67	0.08	0
			37	PRJNA390897	SAMN07252139	ASM220989v1	GCA_002209895.1	NKCV00000000	Illumina MiSeq	SPAdes v. 3.9.0	1	Contig	NA	Staphylococcus aureus	H2/16	Human	NA	MRSA	Austria: Carinthia		Tripticase soy broth	Lepuschitz et al., 2018	GCA_002209895.1_ASM220989v1_genomic	Staphylococcus	60	773	178	2	766	5	0	0	0	99.67	0.39	40
			38	PRJNA390897	SAMN07252146	ASM220990v1	GCA_002209905.1	NKCP00000000	Illumina MiSeq	SPAdes v. 3.9.0	1	Contig	NA	Staphylococcus aureus	H8/16	Human	NA	MRSA	Austria: Vienna		Tripticase soy broth	Lepuschitz et al., 2018	GCA_002209905.1_ASM220990v1_genomic	Staphylococcus	60	773	178	2	770	1	0	0	0	99.67	0.08	0
			39	PRJNA390897	SAMN07252141	ASM220994v1	GCA_002209945.1	NKCU00000000	Illumina MiSeq	SPAdes v. 3.9.0	1	Contig	NA	Staphylococcus aureus	H3/16	Human	NA	MRSA	Austria: Carinthia		Tripticase soy broth	Lepuschitz et al., 2018	GCA_002209945.1_ASM220994v1_genomic	Staphylococcus	60	773	178	2	768	3	0	0	0	99.67	0.17	0
			40	PRJNA390897	SAMN07252138	ASM220995v1	GCA_002209955.1	NKCW00000000	Illumina MiSeq	SPAdes v. 3.9.0	1	Contig	NA	Staphylococcus aureus	H1/16	Human	NA	MRSA	Austria: Carinthia		Tripticase soy broth	Lepuschitz et al., 2018	GCA_002209955.1_ASM220995v1_genomic	Staphylococcus	60	773	178	3	768	2	0	0	0	99.11	0.64	0
			41	PRJNA390897	SAMN07252145	ASM221000v1	GCA_002210005.1	NKCQ00000000	Illumina MiSeq	SPAdes v. 3.9.0	1	Contig	NA	Staphylococcus aureus	H7/16	Human	NA	MRSA	Austria: Vienna		Tripticase soy broth	Lepuschitz et al., 2018	GCA_002210005.1_ASM221000v1_genomic	Staphylococcus	60	773	178	2	769	2	0	0	0	99.67	0.11	0
			42	PRJNA291213	SAMN05721738	ASM226000v1	GCA_002260005.1	MIIB01	Illumina MiSeq	CLC Genomics Workbench v. 8.5.1	76.4	Contig	NA	Staphylococcus aureus	UB526	Human	blood	Bacteremia; MRSA	Brazil		Tripticase soy broth	Arias et al. 2017	GCA_002260005.1_ASM226000v1_genomic	Staphylococcus	60	773	178	2	770	1	0	0	0	99.67	0.08	0
			43	PRJNA291213	SAMN05721739	ASM226006v1	GCA_002260065.1	MIIA01	Illumina MiSeq	CLC Genomics Workbench v. 8.5.1	80.3	Contig	NA	Staphylococcus aureus	UB583	Human	blood	Bacteremia; MRSA	Brazil		Tripticase soy broth	Arias et al. 2017	GCA_002260065.1_ASM226006v1_genomic	Staphylococcus	60	773	178	2	768	3	0	0	0	99.67	0.31	0
			44	PRJNA291213	SAMN05721749	ASM226018v1	GCA_002260185.1	MJHY01	Illumina MiSeq	CLC Genomics Workbench v. 8.5.1	19.7	Contig	NA	Staphylococcus aureus	UG875	Human	blood	Bacteremia; MRSA	Guatemala: Guatemala		Tripticase soy broth	Arias et al. 2017	GCA_002260185.1_ASM226018v1_genomic	Staphylococcus	60	773	178	3	756	14	0	0	0	99.64	0.92	42.86
			45	PRJNA291213	SAMN05721755	ASM226027v1	GCA_002260275.1	MIHN01	Illumina MiSeq	CLC Genomics Workbench v. 8.5.1	56	Contig	NA	Staphylococcus aureus	UP109	Human	blood	Bacteremia; MRSA	Peru: Lima		Tripticase soy broth	Arias et al. 2017	GCA_002260275.1_ASM226027v1_genomic	Staphylococcus	60	773	178	2	769	2	0	0	0	99.67	0.27	0
			46	PRJNA291213	SAMN05721747	ASM226035v1	GCA_002260355.1	MIHS01	Illumina MiSeq	CLC Genomics Workbench v. 8.5.1	81	Contig	NA	Staphylococcus aureus	UG1092	Human	blood	Bacteremia; MRSA	Guatemala: Guatemala		Tripticase soy broth	Arias et al. 2017	GCA_002260355.1_ASM226035v1_genomic	Staphylococcus	60	773	178	2	766	5	0	0	0	99.67	0.37	40
			47	PRJNA291213	SAMN05721748	ASM226038v1	GCA_002260385.1	MIHR01	Illumina MiSeq	CLC Genomics Workbench v. 8.5.1	77.6	Contig	NA	Staphylococcus aureus	UG258	Human	blood	Bacteremia; MRSA	Guatemala: Guatemala		Tripticase soy broth	Arias et al. 2017	GCA_002260385.1_ASM226038v1_genomic	Staphylococcus	60	773	178	2	769	2	0	0	0	99.67	0.1	0
			48	PRJNA291213	SAMN05721758	ASM226043v1	GCA_002260435.1	MIHK01	Illumina MiSeq	CLC Genomics Workbench v. 8.5.1	49	Contig	NA	Staphylococcus aureus	UV1026	Human	blood	Bacteremia; MRSA	Venezuela: Caracas		Tripticase soy broth	Arias et al. 2017	GCA_002260435.1_ASM226043v1_genomic	Staphylococcus	60	773	178	2	763	8	0	0	0	99.67	1.11	25
			49	PRJNA291213	SAMN03940726	ASM226714v1	GCA_002267145.1	LGWZ01	Illumina HiSeq	CLC Genomics Workbench v. 8.2	122.6	Contig	NA	Staphylococcus aureus	UP81	Human	blood	Bacteremia; MRSA	Peru: Lima		Tripticase soy broth	Arias et al. 2017	GCA_002267145.1_ASM226714v1_genomic	Staphylococcus	60	773	178	2	769	2	0	0	0	99.67	0.27	0
			50	PRJNA291213	SAMN03940728	ASM226738v1	GCA_002267385.1	LGXB01	Illumina HiSeq	CLC Genomics Workbench v. 8.2	139.33	Contig	NA	Staphylococcus aureus	UV165	Human	blood	Bacteremia; MRSA	Venezuela: Caracas		Tripticase soy broth	Arias et al. 2017	GCA_002267385.1_ASM226738v1_genomic	Staphylococcus	60	773	178	2	770	1	0	0	0	99.67	0.08	0
			51	PRJNA291213	SAMN03940737	ASM226749v1	GCA_002267495.1	LGXK01	Illumina MiSeq	CLC Genomics Workbench v. 8.2	88.89	Contig	NA	Staphylococcus aureus	UG268	Human	blood	Bacteremia; MRSA	Guatemala: Guatemala		Tripticase soy broth	Arias et al. 2017	GCA_002267495.1_ASM226749v1_genomic	Staphylococcus	60	773	178	2	770	1	0	0	0	99.67	0.08	0
			52	PRJNA291213	SAMN03940738	ASM226753v1	GCA_002267535.1	LGXL01	Illumina HiSeq	CLC Genomics Workbench v. 8.2	121.04	Contig	NA	Staphylococcus aureus	UC279	Human	blood	Bacteremia; MRSA	Colombia: Bogota		Tripticase soy broth	Arias et al. 2017	GCA_002267535.1_ASM226753v1_genomic	Staphylococcus	60	773	178	3	769	1	0	0	0	99.11	0.08	0
			53	PRJNA291213	SAMN03940748	ASM226760v2	GCA_002267605.2	LGWQ02	Illumina MiSeq	CLC Genomics Workbench v. 8.5	199	Contig	NA	Staphylococcus aureus	UCL437	Human	blood	Bacteremia; MRSA	Chile: Concepcion		Tripticase soy broth	Arias et al. 2017	GCA_002267605.2_ASM226760v2_genomic	Staphylococcus	60	773	178	2	770	1	0	0	0	99.67	0.08	0
			54	PRJNA291213	SAMN03940750	ASM226762v1	GCA_002267625.1	LGWS01	Illumina HiSeq	CLC Genomics Workbench v. 8.2	122.03	Contig	NA	Staphylococcus aureus	UB563	Human	blood	Bacteremia; MRSA	Brazil: Sao Pablo		Tripticase soy broth	Arias et al. 2017	GCA_002267625.1_ASM226762v1_genomic	Staphylococcus	60	773	178	2	770	1	0	0	0	99.67	0.08	0
			55	PRJNA291213	SAMN03940754	ASM226766v1	GCA_002267665.1	LGWD01	Illumina HiSeq	CLC Genomics Workbench v. 8.2	147.55	Contig	NA	Staphylococcus aureus	UB605	Human	blood	Bacteremia; MRSA	Brazil: Porto Alegre		Tripticase soy broth	Arias et al. 2017	GCA_002267665.1_ASM226766v1_genomic	Staphylococcus	60	773	178	2	770	1	0	0	0	99.67	0.08	0
			56	PRJNA291213	SAMN03940749	ASM226768v1	GCA_002267685.1	LGWR01	Illumina HiSeq	CLC Genomics Workbench v. 8.2	119.73	Contig	NA	Staphylococcus aureus	UB512	Human	blood	Bacteremia; MRSA	Brazil: Sao Paulo		Tripticase soy broth	Arias et al. 2017	GCA_002267685.1_ASM226768v1_genomic	Staphylococcus	60	773	178	2	770	1	0	0	0	99.67	0.08	0
			57	PRJNA291213	SAMN03940751	ASM226769v1	GCA_002267695.1	LGWT01	Illumina HiSeq	CLC Genomics Workbench v. 8.2	134.25	Contig	NA	Staphylococcus aureus	UB572	Human	blood	Bacteremia; MRSA	Brazil: Sao Paulo		Tripticase soy broth	Arias et al. 2017	GCA_002267695.1_ASM226769v1_genomic	Staphylococcus	60	773	178	2	770	1	0	0	0	99.67	0.08	0
			58	PRJNA291213	SAMN03940759	ASM226776v1	GCA_002267765.1	LGWI01	Illumina HiSeq	CLC Genomics Workbench v. 8.2	104.75	Contig	NA	Staphylococcus aureus	UMX777	Human	blood	Bacteremia; MRSA	Mexico: Guadalajara		Tripticase soy broth	Arias et al. 2017	GCA_002267765.1_ASM226776v1_genomic	Staphylococcus	60	773	178	2	770	1	0	0	0	99.67	0.08	0
			59	PRJNA291213	SAMN03940769	ASM226784v1	GCA_002267845.1	LGXX01	Illumina HiSeq	CLC Genomics Workbench v. 8.2	93.56	Contig	NA	Staphylococcus aureus	UA939	Human	blood	Bacteremia; MRSA	Argentina: Buenos Aires		Tripticase soy broth	Arias et al. 2017	GCA_002267845.1_ASM226784v1_genomic	Staphylococcus	60	773	178	2	770	1	0	0	0	99.67	0.08	0
			60	PRJNA291213	SAMN03940771	ASM226786v1	GCA_002267865.1	LGVX01	Illumina MiSeq	CLC Genomics Workbench v. 8.2	173.38	Contig	NA	Staphylococcus aureus	UG993	Human	blood	Bacteremia; MRSA	Guatemala: Guatemala		Tripticase soy broth	Arias et al. 2017	GCA_002267865.1_ASM226786v1_genomic	Staphylococcus	60	773	178	2	770	1	0	0	0	99.67	0.08	0
			61	PRJNA291213	SAMN03940757	ASM226800v1	GCA_002268005.1	LGWG01	Illumina HiSeq	CLC Genomics Workbench v. 8.2	148.46	Contig	NA	Staphylococcus aureus	UMX753	Human	blood	Bacteremia; MRSA	Mexico: Guadalajara		Tripticase soy broth	Arias et al. 2017	GCA_002268005.1_ASM226800v1_genomic	Staphylococcus	60	773	178	2	770	1	0	0	0	99.67	0.08	0
			62	PRJNA291213	SAMN03940762	ASM226806v1	GCA_002268065.1	LGWL01	Illumina HiSeq	CLC Genomics Workbench v. 8.2	100.15	Contig	NA	Staphylococcus aureus	UG834	Human	blood	Bacteremia; MRSA	Guatemala: Guatemala		Tripticase soy broth	Arias et al. 2017	GCA_002268065.1_ASM226806v1_genomic	Staphylococcus	60	773	178	2	770	1	0	0	0	99.67	0.08	0
			63	PRJNA291213	SAMN03940763	ASM226808v1	GCA_002268085.1	LGXR01	Illumina HiSeq	CLC Genomics Workbench v. 8.4	54.73	Contig	NA	Staphylococcus aureus	UA913	Human	blood	Bacteremia; MRSA	Argentina: Buenos Aires		Tripticase soy broth	Arias et al. 2017	GCA_002268085.1_ASM226808v1_genomic	Staphylococcus	60	773	178	2	770	1	0	0	0	99.67	0.08	0
			64	PRJNA291213	SAMN03940765	ASM226810v1	GCA_002268105.1	LGXT01	Illumina HiSeq	CLC Genomics Workbench v. 8.2	66.9	Contig	NA	Staphylococcus aureus	UA923	Human	blood	Bacteremia; MRSA	Argentina: Buenos Aires		Tripticase soy broth	Arias et al. 2017	GCA_002268105.1_ASM226810v1_genomic	Staphylococcus	60	773	178	2	770	1	0	0	0	99.67	0.08	0
			65	PRJNA291213	SAMN03940766	ASM226812v1	GCA_002268125.1	LGXU01	Illumina HiSeq	CLC Genomics Workbench v. 8.4	119.26	Contig	NA	Staphylococcus aureus	UA925	Human	blood	Bacteremia; MRSA	Argentina: Buenos Aires		Tripticase soy broth	Arias et al. 2017	GCA_002268125.1_ASM226812v1_genomic	Staphylococcus	60	773	178	2	770	1	0	0	0	99.67	0.08	0
			66	PRJNA291213	SAMN03940767	ASM226813v1	GCA_002268135.1	LGXV01	Illumina HiSeq	CLC Genomics Workbench v. 8.2	116.29	Contig	NA	Staphylococcus aureus	UA935	Human	blood	Bacteremia; MRSA	Argentina: Buenos Aires		Tripticase soy broth	Arias et al. 2017	GCA_002268135.1_ASM226813v1_genomic	Staphylococcus	60	773	178	2	770	1	0	0	0	99.67	0.08	0
			67	PRJNA291213	SAMN03940768	ASM226814v1	GCA_002268145.1	LGXW01	Illumina HiSeq	CLC Genomics Workbench v. 8.3	184.93	Contig	NA	Staphylococcus aureus	UA938	Human	blood	Bacteremia; MRSA	Argentina: Buenos Aires		Tripticase soy broth	Arias et al. 2017	GCA_002268145.1_ASM226814v1_genomic	Staphylococcus	60	773	178	2	770	1	0	0	0	99.67	0.08	0
			68	PRJNA291213	SAMN04346834	ASM288730v1	GCA_002887305.1	LPWK01	Illumina MiSeq	CLC Genomics Workbench v. 8.2	69	Contig	NA	Staphylococcus aureus	UB514	Human	blood	Bacteremia; MRSA	Brazil: Sao Paulo		Tripticase soy broth	Arias et al. 2017	GCA_002887305.1_ASM288730v1_genomic	Staphylococcus	60	773	178	5	761	7	0	0	0	99.47	0.88	28.57
			69	PRJNA291213	SAMN04346836	ASM288734v1	GCA_002887345.1	LPWM01	Illumina MiSeq	CLC Genomics Workbench v. 8.2	51	Contig	NA	Staphylococcus aureus	UA770	Human	blood	Bacteremia; MRSA	Argentina: Buenos Aires		Tripticase soy broth	Arias et al. 2017	GCA_002887345.1_ASM288734v1_genomic	Staphylococcus	60	773	178	2	767	4	0	0	0	99.67	0.24	25
			70	PRJNA291213	SAMN04346837	ASM288739v1	GCA_002887395.1	LPWN01	Illumina MiSeq	CLC Genomics Workbench v. 8.2	57	Contig	NA	Staphylococcus aureus	UA845	Human	blood	Bacteremia; MRSA	Argentina: Buenos Aires		Tripticase soy broth	Arias et al. 2017	GCA_002887395.1_ASM288739v1_genomic	Staphylococcus	60	773	178	2	770	1	0	0	0	99.67	0.08	0
			71	PRJNA384361	SAMN06835234	ASM301730v1	GCA_003017305.1	NGNE01	PacBio	PacBio HGAP3 v. smrtanalysis_2.3.0.140936	200	Contig	NA	Staphylococcus aureus	25390-1	Human	Skin	Pre-flight (to International Space Station) Astronaut Skin Swab, Sea Level	USA: Houston		Tripticase soy agar contact slides	Wallace and Voorhies, unpublished	GCA_003017305.1_ASM301730v1_genomic	Staphylococcus	60	773	178	4	764	5	0	0	0	99.3	0.96	60
			72	PRJNA384361	SAMN06835230	ASM301735v1	GCA_003017355.1	NGNI01	PacBio	PacBio HGAP3 v. smrtanalysis_2.3.0.140936	200	Contig	NA	Staphylococcus aureus	24959-1	Human	Skin	Pre-flight (to International Space Station) Astronaut Skin Swab, Sea Level	USA: Houston		Tripticase soy agar contact slides	Wallace and Voorhies, unpublished	GCA_003017355.1_ASM301735v1_genomic	Staphylococcus	60	773	178	2	768	3	0	0	0	99.67	0.78	33.33
			73	PRJNA384361	SAMN06835229	ASM301739v1	GCA_003017395.1	NGNJ01	PacBio	PacBio HGAP3 v. smrtanalysis_2.3.0.140936	200	Contig	NA	Staphylococcus aureus	0201753-1	BE-Space	Surface	Lab Site 1	International Space Station	Lab site 1 (03/20/2002)	Tripticase soy agar contact slides	Wallace and Voorhies, unpublished	GCA_003017395.1_ASM301739v1_genomic	Staphylococcus	60	773	178	2	769	2	0	0	0	99.67	0.17	0
			74	PRJNA384361	SAMN06835218	ASM301741v1	GCA_003017415.1	NGNP01	PacBio	PacBio HGAP3 v. smrtanalysis_2.3.0.140936	200	Contig	NA	Staphylococcus aureus	0201183-1	BE-Space	Surface	U.S. Lab	International Space Station	U.S. Lab (02/06/2002)	Tripticase soy agar contact slides	Wallace and Voorhies, unpublished	GCA_003017415.1_ASM301741v1_genomic	Staphylococcus	60	773	178	2	770	1	0	0	0	99.67	0.08	0
			75	PRJNA384361	SAMN06835235	ASM301742v1	GCA_003017425.1	NGND01	PacBio	PacBio HGAP3 v. smrtanalysis_2.3.0.140936	200	Contig	NA	Staphylococcus aureus	0200668-1	BE-Earth	Surface	Pre-flight (to International Space Station) hardware surface sample, sea level	USA: Houston		Tripticase soy agar contact slides	Wallace and Voorhies, unpublished	GCA_003017425.1_ASM301742v1_genomic	Staphylococcus	60	773	178	2	769	2	0	0	0	99.67	0.22	0
			76	PRJNA384361	SAMN06835236	ASM301747v1	GCA_003017475.1	NGNC01	PacBio	PacBio HGAP3 v. smrtanalysis_2.3.0.140936	200	Contig	NA	Staphylococcus aureus	102220019-2	BE-Earth	Surface	Pre-flight (to International Space Station) cargo bag surface sample	USA: Houston		Tripticase soy agar contact slides	Wallace and Voorhies, unpublished	GCA_003017475.1_ASM301747v1_genomic	Staphylococcus	60	773	178	4	767	2	0	0	0	99.3	0.11	0
			77	PRJNA384361	SAMN06835232	ASM301749v1	GCA_003017495.1	NGNG01	PacBio	PacBio HGAP3 v. smrtanalysis_2.3.0.140936	200	Contig	NA	Staphylococcus aureus	29397-1	Human	Skin	Pre-flight (to International Space Station) Astronaut Skin Swab	USA: Houston		Tripticase soy agar contact slides	Wallace and Voorhies, unpublished	GCA_003017495.1_ASM301749v1_genomic	Staphylococcus	60	773	178	2	769	2	0	0	0	99.67	0.1	0
			78	PRJNA384361	SAMN06835233	ASM301751v1	GCA_003017515.1	NGNF01	PacBio	PacBio HGAP3 v. smrtanalysis_2.3.0.140936	200	Contig	NA	Staphylococcus aureus	150090019-1	BE-Earth	Surface	Pre-flight (to International Space Station) hardware surface sample	USA: Houston		Tripticase soy agar contact slides	Wallace and Voorhies, unpublished	GCA_003017515.1_ASM301751v1_genomic	Staphylococcus	60	773	178	3	763	7	0	0	0	99.39	0.64	85.71
			79	PRJNA384361	SAMN06835231	ASM301753v1	GCA_003017535.1	NGNH01	PacBio	PacBio HGAP3 v. smrtanalysis_2.3.0.140936	200	Contig	NA	Staphylococcus aureus	22265-1	Human	Skin	Pre-flight (to International Space Station) Astronaut Skin Swab	USA: Houston		Tripticase soy agar contact slides	Wallace and Voorhies, unpublished	GCA_003017535.1_ASM301753v1_genomic	Staphylococcus	60	773	178	2	769	2	0	0	0	99.67	0.11	0
			80	PRJNA384361	SAMN06835228	ASM301757v1	GCA_003017575.1	NGNK01	PacBio	PacBio HGAP3 v. smrtanalysis_2.3.0.140936	200	Contig	NA	Staphylococcus aureus	08168007-1	BE-Space	Surface		International Space Station	JEM PM (06/08/2008)	Tripticase soy agar contact slides	Wallace and Voorhies, unpublished	GCA_003017575.1_ASM301757v1_genomic	Staphylococcus	60	773	178	2	769	2	0	0	0	99.67	0.22	50
			81	PRJNA384361	SAMN06835223	ASM301759v1	GCA_003017595.1	NGNN01	PacBio	PacBio HGAP3 v. smrtanalysis_2.3.0.140936	200	Contig	NA	Staphylococcus aureus	112620037-1	BE-Space	Surface		International Space Station	Columbus module (08/12/2011)	Tripticase soy agar contact slides	Wallace and Voorhies, unpublished	GCA_003017595.1_ASM301759v1_genomic	Staphylococcus	60	773	178	2	770	1	0	0	0	99.67	0.08	0
			82	PRJNA384361	SAMN06835227	ASM301763v1	GCA_003017635.1	NGNL01	PacBio	PacBio HGAP3 v. smrtanalysis_2.3.0.140936	200	Contig	NA	Staphylococcus aureus	10110051-4	BE-Space	Surface		International Space Station	U.S. Lab (03/05/2010)	Tripticase soy agar contact slides	Wallace and Voorhies, unpublished	GCA_003017635.1_ASM301763v1_genomic	Staphylococcus	60	773	178	2	757	14	0	0	0	99.67	0.78	92.86
			83	PRJNA384361	SAMN06835225	ASM301765v1	GCA_003017655.1	NGNM01	PacBio	PacBio HGAP3 v. smrtanalysis_2.3.0.140936	200	Contig	NA	Staphylococcus aureus	0201749-1	BE-Space	Surface		International Space Station	Node 1 (03/20/2002)	Tripticase soy agar contact slides	Wallace and Voorhies, unpublished	GCA_003017655.1_ASM301765v1_genomic	Staphylococcus	60	773	178	3	769	1	0	0	0	99.49	0.08	0
			84	PRJNA384361	SAMN06835219	ASM301769v1	GCA_003017695.1	NGNO01	PacBio	PacBio HGAP3 v. smrtanalysis_2.3.0.140936	200	Contig	NA	Staphylococcus aureus	112620037-2	BE-Space	Surface		International Space Station	Columbus module (08/12/2011)	Tripticase soy agar contact slides	Wallace and Voorhies, unpublished	GCA_003017695.1_ASM301769v1_genomic	Staphylococcus	60	773	178	2	770	1	0	0	0	99.67	0.08	0
			85	PRJNA384361	SAMN06835217	ASM301771v1	GCA_003017715.1	NGNQ01	PacBio	PacBio HGAP3 v. smrtanalysis_2.3.0.140936	200	Contig	NA	Staphylococcus aureus	15076009-1	BE-Space	Surface		International Space Station	Node 2 (03/09/2015)	Tripticase soy agar contact slides	Wallace and Voorhies, unpublished	GCA_003017715.1_ASM301771v1_genomic	Staphylococcus	60	773	178	3	764	4	2	0	0	99.56	2.47	80
			86	PRJDB6497	SAMD00105921	ASM311263v1	GCA_003112635.1	BEXW01	Illumina Hiseq2500	CLC Genomics Workbench v. 7.5.1	172	Scaffold	NA	Staphylococcus aureus	GUATP 6	Human	Skin	atopic dermatitis patients	Japan		NA	Suzuki et al., unpublished	GCA_003112635.1_ASM311263v1_genomic	Staphylococcus	60	773	178	2	770	1	0	0	0	99.67	0.08	0
			87	PRJDB6497	SAMD00105922	ASM311391v1	GCA_003113915.1	BEXX01	Illumina Hiseq2500	CLC Genomics Workbench v. 7.5.1	175	Scaffold	NA	Staphylococcus aureus	GUATP 6b	Human	Skin	atopic dermatitis patients	Japan		NA	Suzuki et al., unpublished	GCA_003113915.1_ASM311391v1_genomic	Staphylococcus	60	773	178	2	770	1	0	0	0	99.67	0.08	0
			88	PRJDB6497	SAMD00105923	ASM311393v1	GCA_003113935.1	BEXY01	Illumina Hiseq2500	CLC Genomics Workbench v. 7.5.1	188	Scaffold	NA	Staphylococcus aureus	GUATP 28	Human	Skin	atopic dermatitis patients	Japan		NA	Suzuki et al., unpublished	GCA_003113935.1_ASM311393v1_genomic	Staphylococcus	60	773	178	14	758	1	0	0	0	99.49	0.08	0
			89	PRJDB6497	SAMD00105924	ASM311395v1	GCA_003113955.1	BEXZ01	Illumina Hiseq2500	CLC Genomics Workbench v. 7.5.1	175	Scaffold	NA	Staphylococcus aureus	GUATP 28b	Human	Skin	atopic dermatitis patients	Japan		NA	Suzuki et al., unpublished	GCA_003113955.1_ASM311395v1_genomic	Staphylococcus	60	773	178	8	761	4	0	0	0	98.06	0.96	50
			90	PRJDB6497	SAMD00105925	ASM311397v1	GCA_003113975.1	BEYA01	Illumina Hiseq2500	CLC Genomics Workbench v. 7.5.1	171	Scaffold	NA	Staphylococcus aureus	GUATP 47	Human	Skin	atopic dermatitis patients	Japan		NA	Suzuki et al., unpublished	GCA_003113975.1_ASM311397v1_genomic	Staphylococcus	60	773	178	2	770	1	0	0	0	99.67	0.08	0
			91	PRJDB6497	SAMD00105926	ASM311399v1	GCA_003113995.1	BEYB01	Illumina Hiseq2500	CLC Genomics Workbench v. 7.5.1	187	Scaffold	NA	Staphylococcus aureus	GUATP 47b	Human	Skin	atopic dermatitis patients	Japan		NA	Suzuki et al., unpublished	GCA_003113995.1_ASM311399v1_genomic	Staphylococcus	60	773	178	6	765	2	0	0	0	97.99	0.11	50
			92	PRJDB6497	SAMD00105927	ASM311401v1	GCA_003114015.1	BEYC01	Illumina Hiseq2500	CLC Genomics Workbench v. 7.5.1	183	Scaffold	NA	Staphylococcus aureus	GUATP 67	Human	Skin	atopic dermatitis patients	Japan		NA	Suzuki et al., unpublished	GCA_003114015.1_ASM311401v1_genomic	Staphylococcus	60	773	178	2	770	1	0	0	0	99.67	0.08	0
			93	PRJDB6497	SAMD00105928	ASM311403v1	GCA_003114035.1	BEYD01	Illumina Hiseq2500	CLC Genomics Workbench v. 7.5.1	238	Scaffold	NA	Staphylococcus aureus	GUATP 74	Human	Skin	atopic dermatitis patients	Japan		NA	Suzuki et al., unpublished	GCA_003114035.1_ASM311403v1_genomic	Staphylococcus	60	773	178	7	765	1	0	0	0	99.51	0.08	0
			94	PRJDB6497	SAMD00105929	ASM311405v1	GCA_003114055.1	BEYE01	Illumina Hiseq2500	CLC Genomics Workbench v. 7.5.1	187	Scaffold	NA	Staphylococcus aureus	GUATP 97	Human	Skin	atopic dermatitis patients	Japan		NA	Suzuki et al., unpublished	GCA_003114055.1_ASM311405v1_genomic	Staphylococcus	60	773	178	2	770	1	0	0	0	99.67	0.08	0
			95	PRJDB6497	SAMD00105930	ASM311407v1	GCA_003114075.1	BEYF01	Illumina Hiseq2500	CLC Genomics Workbench v. 7.5.1	178	Scaffold	NA	Staphylococcus aureus	GUATP 97b	Human	Skin	atopic dermatitis patients	Japan		NA	Suzuki et al., unpublished	GCA_003114075.1_ASM311407v1_genomic	Staphylococcus	60	773	178	2	770	1	0	0	0	99.67	0.08	0
			96	PRJDB6497	SAMD00105931	ASM311409v1	GCA_003114095.1	BEYG01	Illumina Hiseq2500	CLC Genomics Workbench v. 7.5.1	187	Scaffold	NA	Staphylococcus aureus	GUATP 105b	Human	Skin	atopic dermatitis patients	Japan		NA	Suzuki et al., unpublished	GCA_003114095.1_ASM311409v1_genomic	Staphylococcus	60	773	178	3	769	1	0	0	0	99.53	0.08	0
			97	PRJDB6497	SAMD00105932	ASM311411v1	GCA_003114115.1	BEYH01	Illumina Hiseq2500	CLC Genomics Workbench v. 7.5.1	236	Scaffold	NA	Staphylococcus aureus	GUATP 107	Human	Skin	atopic dermatitis patients	Japan		NA	Suzuki et al., unpublished	GCA_003114115.1_ASM311411v1_genomic	Staphylococcus	60	773	178	4	768	1	0	0	0	99.61	0.08	0
			98	PRJDB6497	SAMD00105934	ASM311433v1	GCA_003114335.1	BEYJ01	Illumina Hiseq2500	CLC Genomics Workbench v. 7.5.1	185	Scaffold	NA	Staphylococcus aureus	GUATP 151	Human	Skin	atopic dermatitis patients	Japan		NA	Suzuki et al., unpublished	GCA_003114335.1_ASM311433v1_genomic	Staphylococcus	60	773	178	2	770	1	0	0	0	99.67	0.08	0
			99	PRJDB6497	SAMD00105936	ASM311459v1	GCA_003114595.1	BEYL01	Illumina Hiseq2500	CLC Genomics Workbench v. 7.5.1	193	Scaffold	NA	Staphylococcus aureus	GUATP 221	Human	Skin	atopic dermatitis patients	Japan		NA	Suzuki et al., unpublished	GCA_003114595.1_ASM311459v1_genomic	Staphylococcus	60	773	178	4	768	1	0	0	0	98.55	0.08	0
			100	PRJDB6497	SAMD00105937	ASM311461v1	GCA_003114615.1	BEYM01	Illumina Hiseq2500	CLC Genomics Workbench v. 7.5.1	189	Scaffold	NA	Staphylococcus aureus	GUATP 222	Human	Skin	atopic dermatitis patients	Japan		NA	Suzuki et al., unpublished	GCA_003114615.1_ASM311461v1_genomic	Staphylococcus	60	773	178	2	770	1	0	0	0	99.67	0.08	0
			101	PRJDB6497	SAMD00105938	ASM311463v1	GCA_003114635.1	BEYN01	Illumina Hiseq2500	CLC Genomics Workbench v. 7.5.1	160	Contig	NA	Staphylococcus aureus	GUATP 224	Human	Skin	atopic dermatitis patients	Japan		NA	Suzuki et al., unpublished	GCA_003114635.1_ASM311463v1_genomic	Staphylococcus	60	773	178	2	770	1	0	0	0	99.67	0.08	0
			102	PRJDB6497	SAMD00105939	ASM311465v1	GCA_003114655.1	BEYO01	Illumina Hiseq2500	CLC Genomics Workbench v. 7.5.1	193	Scaffold	NA	Staphylococcus aureus	GUATP 225	Human	Skin	atopic dermatitis patients	Japan		NA	Suzuki et al., unpublished	GCA_003114655.1_ASM311465v1_genomic	Staphylococcus	60	773	178	2	770	1	0	0	0	99.67	0.08	0
			103	PRJDB6497	SAMD00105940	ASM311467v1	GCA_003114675.1	BEYP01	Illumina Hiseq2500	CLC Genomics Workbench v. 7.5.1	172	Scaffold	NA	Staphylococcus aureus	GUATP 226	Human	Skin	atopic dermatitis patients	Japan		NA	Suzuki et al., unpublished	GCA_003114675.1_ASM311467v1_genomic	Staphylococcus	60	773	178	2	770	1	0	0	0	99.67	0.08	0
			104	PRJDB6497	SAMD00105933	ASM311611v1	GCA_003116115.1	BEYI01	Illumina Hiseq2500	CLC Genomics Workbench v. 7.5.1	183	Scaffold	NA	Staphylococcus aureus	GUATP 107b	Human	Skin	atopic dermatitis patients	Japan		NA	Suzuki et al., unpublished	GCA_003116115.1_ASM311611v1_genomic	Staphylococcus	60	773	178	5	767	1	0	0	0	99.57	0.08	0
			105	PRJDB6497	SAMD00105935	ASM311618v1	GCA_003116185.1	BEYK01	Illumina Hiseq2500	CLC Genomics Workbench v. 7.5.1	175	Contig	NA	Staphylococcus aureus	GUATP 207	Human	Skin	atopic dermatitis patients	Japan		NA	Suzuki et al., unpublished	GCA_003116185.1_ASM311618v1_genomic	Staphylococcus	60	773	178	2	770	1	0	0	0	99.67	0.08	0
			106	PRJNA319366	SAMN04902346	ASM174311v1	GCA_001743115.1	MIZH00000000	Illumina NextSeq	A5 v. 20150522	3325	Scaffold	NA	Staphylococcus aureus	IF4SW-P1	BE-Space	Surface		International Space Station	NA (03/05/2010)	Tripticase soy agar contact slides	Checinska Sielaff et al. 2016	GCA_001743115.1_ASM174311v1_genomic	Staphylococcus	60	773	178	2	741	26	4	0	0	99.67	4.5	68.42
