# Supplementary material for: Pangenomic Approach To Understanding Microbial Adaptations within a Model Built Environment, the International Space Station, Relative to Human Hosts and Soil
Source: mSystems. 2019 Jan 8;4(1):e00281-18. doi: 10.1128/mSystems.00281-18 (PMC6325168; doi:10.1128/mSystems.00281-18)
Supplement: TABLE S2 [file sys001192310st2.xlsx]

## Sheet: B. cereus
Number	Gene Product	BE_ISS	Human	Soil	BE_ISS_prop	Human_prop	Soil_prop	p.val	p.adj.BH	UniProtKB Gene	UniProtKB Pathway	UniProtKB GO Molecular Function	UniProtKB GO Biological Process	UniProtKB Keywords Bio Process	GO Biological Process Group
1	Alpha-D-kanosaminyltransferase	8	0	4	100	0	36.3636	9.03003e-09	1.50239e-05	kanE	kanamycin biosynthesis	transferase activity; transferring hexosyl groups	kanamycin biosynthetic process	Antibiotic biosynthesis	antibiotic_biosynthesis
2	Cold shock-like protein CspLA	8	0	3	100	0	27.2727	1.55045e-08	1.50239e-05	cspLA	NA	DNA binding	regulation of transcription-DNA-templated; transcription, DNA-templated	Stress response ; Transcription ; Transcription regulation	stress response
3	Ubiquinone biosynthesis O-methyltransferase	8	0	1	100	0	9.09091	1.43212e-08	1.50239e-05	COQ3	ubiquinone biosynthesis	2-polyprenyl-6-methoxy-1,4-benzoquinone methyltransferase activity; 3-demethylubiquinone-6 3-O-methyltransferase activity; 3-demethylubiquinone-9 3-O-methyltransferase activity;hexaprenyldihydroxybenzoate methyltransferase activity	ubiquinone biosynthetic process	Ubiquinone biosynthesis	biosynthesis_other
4	Anhydrotetracycline monooxygenase	8	1	0	100	3.0303	0	4.20811e-08	2.44659e-05	otcC	oxytetracycline biosynthesis	anhydrotetracycline monooxygenase activity; FAD binding	antibiotic biosynthetic process	Antibiotic biosynthesis	antibiotic_biosynthesis
5	Serine/threonine-protein kinase StkP	8	1	0	100	3.0303	0	4.20811e-08	2.44659e-05	stkP	NA	ATP Binding; protein serine/threonine kinase activity	cell cycle; cell division; establishment of competence for transformation; regulation of cell division; regulation of cell shape; regulation of transcription, DNA-templated ;transcription, DNA-templated	Cell cycle; Cell division Cell shape; Competence; Septation ; Transcription; Transcription regulation	other
6	Putative acyl-[acyl-carrier-protein] desaturase DesA1	8	1	4	100	3.0303	36.3636	2.00823e-07	8.3399e-05	desA1	fatty acid metabolism	acyl-[acyl-carrier-protein] desaturase activity; metal ion binding metal ion binding	fatty acid biosynthetic process; growth; response to host immune response	Fatty acid biosynthesis; Fatty acid metabolism ; Lipid biosynthesis ; Lipid metabolism	biosynthesis_other
7	Type IV secretion system protein VirB11	8	2	0	100	6.06061	0	1.74609e-07	8.3399e-05	Virb11	NA	ATP Binding	pathogenesis; secretion by the type IV secretion system	Trasnport ; Virulence	virulence
8	2-hydroxy-6-oxo-6-phenylhexa-2,4-dienoate hydrolase	0	32	8	0	96.9697	72.7273	3.10334e-07	0.000100238	bphD	biphenyl degradation	2,6-dioxo-6-phenylhexa-3-enoate hydrolase activity	aromatic compound catabolic process	aromatic hydrocarbons catabolism	catabolism
9	UDP-N-acetyl-D-mannosamine dehydrogenase	8	2	6	100	6.06061	54.5455	2.7886e-07	0.000100238	wecC	enterobacterial common antigen biosynthesis	NAD binding; oxidoreductase activity, acting on the CH-CH group of donors, NAD or NADP as acceptor; UDP-N-acetyl-D-mannosamine dehydrogenase activity	enterobacterial common antigen biosynthetic process	NA	biosynthesis_other
10	3D-(3,5/4)-trihydroxycyclohexane-1,2-dione hydrolase	8	4	7	100	12.1212	63.6364	1.81827e-06	0.000264286	iolD	myo-inositol degradation into acetyl-CoA	3D-(3,5/4)-trihydroxycyclohexane-1,2-dione hydrolase activity; magnesium ion binding; thiamine pyrophosphate binding	inositol catabolic process; phospholipid catabolic process	NA	catabolism
11	5-dehydro-2-deoxygluconokinase	8	4	7	100	12.1212	63.6364	1.81827e-06	0.000264286	iolC	myo-inositol degradation into acetyl-CoA	5-dehydro-2-deoxygluconokinase activity; ATP binding; carbohydrate kinase activity	carbohydrate phosphorylation	NA	other
12	Glutathione import ATP-binding protein GsiA	8	4	3	100	12.1212	27.2727	1.67813e-06	0.000264286	GsiA	NA	ATPase activity; ATP binding	peptide transport	transport	transport
13	Glutathione-binding protein GsiB	8	4	3	100	12.1212	27.2727	1.67813e-06	0.000264286	GsiB	NA	NA	cellular response to DNA damage stimulus; dipeptide transport; transmembrane transport	transport	transport
14	Inositol 2-dehydrogenase	8	4	7	100	12.1212	63.6364	1.81827e-06	0.000264286	iolG	myo-inositol degradation into acetyl-CoA	inositol 2-dehydrogenase activity	inositol catabolic proces	NA	catabolism
15	Inosose dehydratase	8	4	7	100	12.1212	63.6364	1.81827e-06	0.000264286	iolE	myo-inositol degradation into acetyl-CoA	manganese ion binding; myo-inosose-2 dehydratase activity	inositol catabolic proces	NA	catabolism
16	Putative endo-beta-N-acetylglucosaminidase	0	31	9	0	93.9394	81.8182	1.75364e-06	0.000264286	lytB	NA	amidase activity; mannosyl-glycoprotein endo-beta-N-acetylglucosaminidase activity	cell wall organization	cell wall biogenesis/degradation	other
17	putative HTH-type transcriptional regulator	0	29	9	0	87.8788	81.8182	1.07994e-06	0.000264286	argP	NA	bent DNA binding; DNA binding transcription factor activity ; sequence-specific DNA binding	negative regulation of DNA-dependent DNA replication initiation; negative regulation of transcription, DNA-templated; positive regulation of transcription, DNA-templated; transcription, DNA-templated	transcription; transcription regulation	transcription
18	putative response regulatory protein	8	4	3	100	12.1212	27.2727	1.67813e-06	0.000264286	ygeK	NA	DNA binding	phosphorelay signal transduction system; regulation of transcription, DNA-templated; transcription, DNA-templated	transcription; transcription regulation	transcription
19	RNA polymerase sigma factor SigV	8	2	1	100	6.06061	9.09091	1.06037e-06	0.000264286	SigV	NA	bacterial sigma factor activity DNA binding Source; DNA binding transcription factor activity	DNA-templated transcription, initiation	transcription; transcription regulation	transcription
20	Sensor histidine kinase YehU	8	4	3	100	12.1212	27.2727	1.67813e-06	0.000264286	btsS	NA	ATP binding; phosphorelay sensor kinase activity	cell wall organization; peptidyl-histidine phosphorylation; phosphorelay signal transduction system	two-component regulatory system	other
21	Putative mycofactocin radical SAM maturase MftC	8	5	6	100	15.1515	54.5455	3.36063e-06	0.000444062	mftC	NA	4 iron, 4 sulfur cluster binding; metal ion binding; transferase activity	NA	NA	other
22	RutC family protein	8	3	1	100	9.09091	9.09091	3.21207e-06	0.000444062	RutC	NA	oxidoreductase activity	nitrogen utilization; pyrimidine nucleobase catabolic process; uracil catabolic proces	NA	catabolism
23	3-oxo-glucose-6-phosphate:glutamate aminotransferase	8	3	2	100	9.09091	18.1818	5.85744e-06	0.000607022	ndtA	kanosamine biosynthesis	pyridoxal phosphate binding; transaminase activity	antibiotic biosynthetic process	antibiotic biosynthesis	antibiotic_biosynthesis
24	5-deoxy-glucuronate isomerase	8	5	7	100	15.1515	63.6364	5.87376e-06	0.000607022	iolB	myo-inositol degradation into acetyl-CoA	5-deoxy-D-glucuronate isomerase activity; glucuronate isomerase activity	inositol catabolic process	NA	catabolism
25	6-deoxy-6-sulfogluconolactonase	0	30	8	0	90.9091	72.7273	6.47323e-06	0.000607022	PpSQ1_00410	NA	hydrolase activity; metal ion binding	NA	NA	other
26	Acetylxylan esterase	0	30	8	0	90.9091	72.7273	6.47323e-06	0.000607022	axe2	xylan degradation	acetylxylan esterase activity	xylan catabolic process	carbohydrate metabolism; polysaccharide degradation	metabolism
27	Inner membrane protein YbjJ	8	5	7	100	15.1515	63.6364	5.87376e-06	0.000607022	YbjJ	NA	NA	transmembrane transport	NA	transport
28	Kanosamine-6-phosphate phosphatase	8	3	3	100	9.09091	27.2727	6.47323e-06	0.000607022	ntdB	kanosamine biosynthesis	metal ion binding; phosphatase activity	antibiotic biosynthetic process	antibiotic biosynthesis	antibiotic_biosynthesis
29	Nitrogen fixation protein VnfA	8	3	3	100	9.09091	27.2727	6.47323e-06	0.000607022	VnfA	NA	ATP binding; identical protein binding; sequence-specific DNA binding; transcription factor binding	nitrogen fixation; phosphorelay signal transduction system; regulation of transcription, DNA-templated; transcription, DNA-templated	nitrogen fixation; transcription; transcription regulation; two-component regulatory system	metabolism
30	putative crotonobetaine/carnitine-CoA ligase	8	3	3	100	9.09091	27.2727	6.47323e-06	0.000607022	caiC1	NA	ligase activity	metabolic process	NA	metabolism
31	Tyrosine-protein phosphatase YwqE	0	30	8	0	90.9091	72.7273	6.47323e-06	0.000607022	ywqE	NA	manganese ion binding; protein tyrosine phosphatase activity	NA	NA	other
32	Response regulator aspartate phosphatase I	0	27	9	0	81.8182	81.8182	7.18488e-06	0.000652701	rapG	NA	phosphoprotein phosphatase activity	NA	NA	other
33	DNA-invertase hin	0	23	11	0	69.697	100	7.60004e-06	0.000669495	hin	NA	DNA binding; recombinase activity	DNA integration	DNA integration; DNA recombination	other
34	L-2,4-diaminobutyrate decarboxylase	8	8	9	100	24.2424	81.8182	8.56254e-06	0.000691425	rhbB	rhizobactin biosynthesis	diaminobutyrate decarboxylase activity; pyridoxal phosphate binding	rhizobactin 1021 biosynthetic process	NA	biosynthesis_other
35	Response regulator MprA	8	8	1	100	24.2424	9.09091	8.39976e-06	0.000691425	mprA	NA	DNA binding	negative regulation of transcription, DNA-templated; pathogenesis; phosphorelay signal transduction system; positive regulation of transcription, DNA-templated; regulation of chaperone-mediated protein complex assembly; regulation of transcription, DNA-templated; response to alkaline pH; transcription, DNA-templated	stress response; transcription; transcription regulation; two-component regulatory system; virulence	stress response
36	Tyrocidine synthase 3	8	8	9	100	24.2424	81.8182	8.56254e-06	0.000691425	tycC	tyrocidine biosynthesis	hydrolase activity, acting on ester bonds; ligase activity; phosphopantetheine binding	antibiotic biosynthetic process	antibiotic biosynthesis	antibiotic_biosynthesis
37	tRNA(Glu)-specific nuclease WapA	0	27	5	0	81.8182	45.4545	1.07651e-05	0.000845788	wapA	NA	endonuclease activity; toxin activity; tRNA-specific ribonuclease activity	self proteolysis; tRNA catabolic process	NA	toxin-antitoxin
38	Metallothiol transferase FosB 2	0	28	5	0	84.8485	45.4545	1.45166e-05	0.00110976
39	putative sulfoacetate transporter SauU	8	7	2	100	21.2121	18.1818	1.52701e-05	0.00110976
40	Spore coat protein F	8	7	2	100	21.2121	18.1818	1.52701e-05	0.00110976
41	Fe(3 )-citrate-binding protein YfmC	8	16	11	100	48.4848	100	2.64551e-05	0.00187573
42	Proline-specific permease ProY	8	7	3	100	21.2121	27.2727	2.95497e-05	0.00195229
43	putative FAD-linked oxidoreductase YvdP	0	26	8	0	78.7879	72.7273	2.95497e-05	0.00195229
44	Putative ribonuclease YwqJ	8	7	3	100	21.2121	27.2727	2.95497e-05	0.00195229
45	Spore germination protein A3	0	28	9	0	84.8485	81.8182	3.23569e-05	0.00204481
46	Tyrosine-protein kinase YwqD	0	28	9	0	84.8485	81.8182	3.23569e-05	0.00204481
47	3 beta-hydroxysteroid dehydrogenase/Delta 5-->4-isomerase	8	5	4	100	15.1515	36.3636	3.93815e-05	0.00228964
48	Diaminobutyrate--2-oxoglutarate transaminase	8	5	4	100	15.1515	36.3636	3.93815e-05	0.00228964
49	N-acyl homoserine lactonase	8	5	4	100	15.1515	36.3636	3.93815e-05	0.00228964
50	Spore coat protein X	0	27	5	0	81.8182	45.4545	3.71978e-05	0.00228964
51	Glucose-6-phosphate 3-dehydrogenase	8	5	3	100	15.1515	27.2727	4.2516e-05	0.00237681
52	Poly-beta-1,6-N-acetyl-D-glucosamine N-deacetylase	8	5	3	100	15.1515	27.2727	4.2516e-05	0.00237681
53	Sporulation-specific N-acetylmuramoyl-L-alanine amidase	0	24	9	0	72.7273	81.8182	5.20306e-05	0.00285383
54	AB hydrolase superfamily protein YdjP	8	6	2	100	18.1818	18.1818	6.04894e-05	0.00310796
55	Citrate carrier	8	8	3	100	24.2424	27.2727	6.09403e-05	0.00310796
56	ESX secretion system protein EccC	8	8	3	100	24.2424	27.2727	6.09403e-05	0.00310796
57	HTH-type transcriptional regulator AdhR	0	25	8	0	75.7576	72.7273	6.09403e-05	0.00310796
58	O-acetyltransferase WecH	8	9	8	100	27.2727	72.7273	7.19209e-05	0.00360473
59	Carbamoyltransferase HypF	8	6	4	100	18.1818	36.3636	8.63308e-05	0.00388141
60	ESAT-6-like protein	8	8	4	100	24.2424	36.3636	8.79372e-05	0.00388141
61	Glucose/mannose transporter GlcP	8	6	4	100	18.1818	36.3636	8.63308e-05	0.00388141
62	Hydrogenase isoenzymes formation protein HypE	8	6	4	100	18.1818	36.3636	8.63308e-05	0.00388141
63	Na( )/H( ) antiporter NhaH	8	8	4	100	24.2424	36.3636	8.79372e-05	0.00388141
64	Peroxyureidoacrylate/ureidoacrylate amidohydrolase RutB	8	6	4	100	18.1818	36.3636	8.63308e-05	0.00388141
65	Sensor histidine kinase ComP	0	22	2	0	66.6667	18.1818	8.81227e-05	0.00388141
66	Small, acid-soluble spore protein A	0	17	10	0	51.5152	90.9091	8.72492e-05	0.00388141
67	Antitoxin YobK	8	7	2	100	21.2121	18.1818	0.000101331	0.0040352
68	CDP-abequose synthase	0	26	9	0	78.7879	81.8182	0.000101331	0.0040352
69	CDP-glucose 4,6-dehydratase	0	26	9	0	78.7879	81.8182	0.000101331	0.0040352
70	Inner membrane transport permease YhhJ	8	7	2	100	21.2121	18.1818	0.000101331	0.0040352
71	Large cysteine-rich periplasmic protein OmcB	8	7	2	100	21.2121	18.1818	0.000101331	0.0040352
72	Ribosome-associated ATPase	8	7	2	100	21.2121	18.1818	0.000101331	0.0040352
73	Transcriptional repressor MprA	0	4	7	0	12.1212	63.6364	9.59013e-05	0.0040352
74	D-methionine transport system permease protein MetI	0	0	0	0	0	0	0.000111028	0.00408556
75	Flagellin	8	33	11	100	100	100	0.000111028	0.00408556
76	Methionine import ATP-binding protein MetN 2	0	0	0	0	0	0	0.000111028	0.00408556
77	Putrescine export system permease protein SapC	0	0	0	0	0	0	0.000111028	0.00408556
78	Restriction enzyme BgcI subunit alpha	0	0	0	0	0	0	0.000111028	0.00408556
79	Restriction enzyme BgcI subunit beta	0	0	0	0	0	0	0.000111028	0.00408556
80	putative oxidoreductase YciK	0	24	8	0	72.7273	72.7273	0.000115334	0.00419095
81	Transcriptional regulator YqjI	8	13	1	100	39.3939	9.09091	0.000122176	0.00438476
82	UDP-4-amino-4-deoxy-L-arabinose--oxoglutarate aminotransferase	0	0	6	0	0	54.5455	0.00014212	0.00503834
83	Glucose-1-phosphate cytidylyltransferase	0	26	8	0	78.7879	72.7273	0.000155819	0.00526705
84	Putative DNA repair helicase RadD	8	7	3	100	21.2121	27.2727	0.000155819	0.00526705
85	Putative thiamine pyrophosphate-containing protein YdaP	0	26	8	0	78.7879	72.7273	0.000155819	0.00526705
86	Signal transduction histidine-protein kinase BaeS	0	26	8	0	78.7879	72.7273	0.000155819	0.00526705
87	Inner membrane protein YdjM	8	7	4	100	21.2121	36.3636	0.000168497	0.00563014
88	Response regulator SaeR	8	10	3	100	30.303	27.2727	0.000202559	0.00669136
89	Bifunctional autolysin	8	15	10	100	45.4545	90.9091	0.00021422	0.00691931
90	Blasticidin-S deaminase	0	18	1	0	54.5455	9.09091	0.00021422	0.00691931
91	N-acetylmuramoyl-L-alanine amidase LytC	0	25	8	0	75.7576	72.7273	0.000256753	0.00794023
92	putative N-acetyltransferase YafP	0	25	8	0	75.7576	72.7273	0.000256753	0.00794023
93	Teichoic acid translocation permease protein TagG	8	8	3	100	24.2424	27.2727	0.000256753	0.00794023
94	Teichoic acids export ATP-binding protein TagH	8	8	3	100	24.2424	27.2727	0.000256753	0.00794023
95	Undecaprenyl-phosphate mannosyltransferase	0	22	3	0	66.6667	27.2727	0.000272714	0.00834504
96	RNA pyrophosphohydrolase	0	23	9	0	69.697	81.8182	0.000290765	0.00880473
97	Ribosomal-protein-serine acetyltransferase	7	3	2	87.5	9.09091	18.1818	0.000297015	0.00890128
98	Antitoxin HipB	8	9	6	100	27.2727	54.5455	0.000326095	0.00967304
99	L-amino acid N-acyltransferase MnaT	0	22	8	0	66.6667	72.7273	0.000332955	0.00970009
100	Spore germination protein XA	0	23	4	0	69.697	36.3636	0.00033368	0.00970009
101	Iron(3 )-hydroxamate import system permease protein FhuB	8	16	10	100	48.4848	90.9091	0.000359036	0.0102325
102	Sensor protein CzcS	8	16	10	100	48.4848	90.9091	0.000359036	0.0102325
103	putative hydrolase	8	10	6	100	30.303	54.5455	0.000382706	0.0108012
104	NAD(P)H azoreductase	8	9	3	100	27.2727	27.2727	0.000390737	0.0109219
105	Guanosine-3',5'-bis(diphosphate) 3'-pyrophosphohydrolase	8	15	2	100	45.4545	18.1818	0.000431292	0.0119406
106	Extracellular metalloprotease	8	16	2	100	48.4848	18.1818	0.000514606	0.0138785
107	Putative HTH-type transcriptional regulator	0	17	9	0	51.5152	81.8182	0.000514606	0.0138785
108	Spermidine/spermine N(1)-acetyltransferase	8	12	3	100	36.3636	27.2727	0.000515608	0.0138785
109	Alpha-hemolysin	8	10	3	100	30.303	27.2727	0.000554866	0.0146636
110	Dihydroanticapsin 7-dehydrogenase	0	23	8	0	69.697	72.7273	0.000554866	0.0146636
111	Aerobactin synthase	8	23	11	100	69.697	100	0.000580507	0.0148029
112	Fimbrial subunit type 1	0	16	1	0	48.4848	9.09091	0.000576585	0.0148029
113	Galactose-1-phosphate uridylyltransferase	0	10	0	0	30.303	0	0.000580507	0.0148029
114	N(2)-citryl-N(6)-acetyl-N(6)-hydroxylysine synthase	8	23	11	100	69.697	100	0.000580507	0.0148029
115	putative multidrug-efflux transporter	8	31	4	100	93.9394	36.3636	0.000623465	0.0157601
116	L-threonine 3-dehydrogenase	8	21	2	100	63.6364	18.1818	0.000640651	0.0160549
117	Acetyl esterase	0	20	2	0	60.6061	18.1818	0.00067116	0.0166757
118	Cyclic di-GMP phosphodiesterase response regulator RpfG	8	13	3	100	39.3939	27.2727	0.000756111	0.0179329
119	GDP-6-deoxy-D-mannose reductase	0	22	8	0	66.6667	72.7273	0.000740911	0.0179329
120	Haloalkane dehalogenase	8	11	3	100	33.3333	27.2727	0.000740911	0.0179329
121	HTH-type transcriptional regulator BetI	0	22	6	0	66.6667	54.5455	0.000764941	0.0179329
122	HTH-type transcriptional repressor ComR	0	22	6	0	66.6667	54.5455	0.000764941	0.0179329
123	N-acetylmuramoyl-L-alanine amidase	0	20	8	0	60.6061	72.7273	0.000756111	0.0179329
124	UDP-N-acetylglucosamine 4,6-dehydratase (inverting)	0	22	8	0	66.6667	72.7273	0.000740911	0.0179329
125	Lysozyme M1	8	24	11	100	72.7273	100	0.000774365	0.0180086
126	Antitoxin YxxD	8	12	3	100	36.3636	27.2727	0.000935709	0.0209239
127	ECF RNA polymerase sigma factor SigH	8	21	3	100	63.6364	27.2727	0.000935709	0.0209239
128	HTH-type transcriptional repressor NicS	8	12	3	100	36.3636	27.2727	0.000935709	0.0209239
129	Response regulator aspartate phosphatase G	8	11	6	100	33.3333	54.5455	0.000931993	0.0209239
130	UDP-N-acetyl-alpha-D-glucosamine C6 dehydratase	0	12	8	0	36.3636	72.7273	0.000935709	0.0209239
131	3-oxoacyl-[acyl-carrier-protein] synthase 3	8	12	4	100	36.3636	36.3636	0.000965075	0.0214158
132	Multicopper oxidase MmcO	8	25	11	100	75.7576	100	0.000989768	0.0216335
133	putative transcriptional regulatory protein pdtaR	0	8	0	0	24.2424	0	0.000989768	0.0216335
134	Toxin A	0	0	5	0	0	45.4545	0.00105326	0.0228495
135	ABC transporter permease YtrF	0	4	5	0	12.1212	45.4545	0.0011424	0.0245997
136	Anthranilate 3-monooxygenase oxygenase component	0	21	4	0	63.6364	36.3636	0.00117521	0.0251201
137	Inner membrane ABC transporter permease protein YcjP	0	7	0	0	21.2121	0	0.00120686	0.0254228
138	Tagatose 1,6-diphosphate aldolase 2	0	7	0	0	21.2121	0	0.00120686	0.0254228
139	PE-PGRS family protein PE_PGRS18	8	19	3	100	57.5758	27.2727	0.00128345	0.0268416
140	2-hydroxymuconate semialdehyde hydrolase	8	19	10	100	57.5758	90.9091	0.0013166	0.0269532
141	Transcriptional regulatory protein ComA	0	14	1	0	42.4242	9.09091	0.0013166	0.0269532
142	Transcriptional regulatory protein CusR	8	16	9	100	48.4848	81.8182	0.0013009	0.0269532
143	1,3-beta-galactosyl-N-acetylhexosamine phosphorylase	0	5	0	0	15.1515	0	0.00151069	0.0272768
144	Aminodeoxyfutalosine nucleosidase	0	4	0	0	12.1212	0	0.00150894	0.0272768
145	Anti-sigma-I factor RsgI7	0	6	0	0	18.1818	0	0.0013944	0.0272768
146	Aspartate-proton symporter	0	5	0	0	15.1515	0	0.00151069	0.0272768
147	Chemotaxis protein CheY	0	3	0	0	9.09091	0	0.00134954	0.0272768
148	Citrate/malate transporter	8	28	11	100	84.8485	100	0.00151069	0.0272768
149	Cysteine dioxygenase	0	20	3	0	60.6061	27.2727	0.00146113	0.0272768
150	D-inositol 3-phosphate glycosyltransferase	0	6	0	0	18.1818	0	0.0013944	0.0272768
151	Endo-alpha-N-acetylgalactosaminidase	0	5	0	0	15.1515	0	0.00151069	0.0272768
152	Lactococcin-G-processing and transport ATP-binding protein LagD	8	12	4	100	36.3636	36.3636	0.00143117	0.0272768
153	Multiple sugar-binding protein	0	5	0	0	15.1515	0	0.00151069	0.0272768
154	N-acetylgalactosamine-N,N'-diacetylbacillosaminyl-diphospho-undecaprenol 4-alpha-N-acetylgalactosaminyltransferase	0	4	0	0	12.1212	0	0.00150894	0.0272768
155	Nicotinamidase	0	4	0	0	12.1212	0	0.00150894	0.0272768
156	putative antitoxin YezG	8	13	4	100	39.3939	36.3636	0.00150673	0.0272768
157	Putative tagatose-6-phosphate ketose/aldose isomerase	0	5	0	0	15.1515	0	0.00151069	0.0272768
158	Sensor histidine kinase DcuS	8	28	11	100	84.8485	100	0.00151069	0.0272768
159	Subtilisin E	0	4	0	0	12.1212	0	0.00150894	0.0272768
160	Transcriptional regulatory protein DcuR	8	28	11	100	84.8485	100	0.00151069	0.0272768
161	Transcriptional regulatory protein DegU	8	16	3	100	48.4848	27.2727	0.00146421	0.0272768
162	Linear gramicidin synthase subunit B	0	17	8	0	51.5152	72.7273	0.0017812	0.0319627
163	Extracellular ribonuclease	8	20	10	100	60.6061	90.9091	0.00187558	0.0334498
164	Arabinose operon regulatory protein	8	13	5	100	39.3939	45.4545	0.00223737	0.0394184
165	putative glycosyltransferase	8	14	7	100	42.4242	63.6364	0.00223546	0.0394184
166	6-phosphogluconate dehydrogenase, NADP( )-dependent, decarboxylating	8	13	6	100	39.3939	54.5455	0.00254797	0.0430637
167	Antitoxin	8	13	6	100	39.3939	54.5455	0.00254797	0.0430637
168	Deoxyribodipyrimidine photo-lyase	8	31	9	100	93.9394	81.8182	0.002518	0.0430637
169	Linear gramicidin synthase subunit D	0	15	8	0	45.4545	72.7273	0.0025254	0.0430637
170	putative D-xylose utilization operon transcriptional repressor	8	13	6	100	39.3939	54.5455	0.00254797	0.0430637
171	putative N-acetyltransferase YsnE	8	18	3	100	54.5455	27.2727	0.0025254	0.0430637
172	Tryptophan-rich protein TspO	8	31	9	100	93.9394	81.8182	0.002518	0.0430637
173	putative protein kinase UbiB	8	15	4	100	45.4545	36.3636	0.00260361	0.0437498
174	Alkaline phosphatase 4	0	14	8	0	42.4242	72.7273	0.00282044	0.0450496
175	dTDP-3-amino-3,6-dideoxy-alpha-D-glucopyranose N,N-dimethyltransferase	8	19	3	100	57.5758	27.2727	0.00282044	0.0450496
176	Group II intron-encoded protein LtrA	8	29	7	100	87.8788	63.6364	0.0027042	0.0450496
177	HTH-type transcriptional activator TipA	0	15	2	0	45.4545	18.1818	0.0027655	0.0450496
178	Multidrug resistance protein EbrB	8	19	3	100	57.5758	27.2727	0.00282044	0.0450496
179	Pantothenate precursors transporter PanS	8	23	3	100	69.697	27.2727	0.00280018	0.0450496
180	Pulcherriminic acid synthase	0	18	2	0	54.5455	18.1818	0.0027655	0.0450496
181	Putative phosphatase	0	15	2	0	45.4545	18.1818	0.0027655	0.0450496
182	Spore protein YkvP	8	23	3	100	69.697	27.2727	0.00280018	0.0450496
183	Ribonuclease YqcG	0	2	1	0	6.06061	9.09091	0.0028681	0.0453128
184	Spore germination protein B3	8	31	10	100	93.9394	90.9091	0.0028681	0.0453128
185	Hexuronate transporter	8	20	3	100	60.6061	27.2727	0.00301687	0.0474056
186	Putative glycosyltransferase EpsE	0	18	4	0	54.5455	36.3636	0.00316221	0.0494223
187	Arginine deiminase	8	22	10	100	66.6667	90.9091	0.00338435	0.0517806
188	Carbamate kinase 1	8	22	10	100	66.6667	90.9091	0.00338435	0.0517806
189	Global nitrogen regulator	8	22	10	100	66.6667	90.9091	0.00338435	0.0517806
190	Ornithine carbamoyltransferase, catabolic	8	22	10	100	66.6667	90.9091	0.00338435	0.0517806
191	Plasmid replication protein RepX	0	16	1	0	48.4848	9.09091	0.00360335	0.0548427
192	Di-/tripeptide transporter	8	19	9	100	57.5758	81.8182	0.00379189	0.0574115
193	Putative transposon Tn552 DNA-invertase bin3	8	17	8	100	51.5152	72.7273	0.00389984	0.05874
194	Cysteine protease StiP	0	19	4	0	57.5758	36.3636	0.0040117	0.0598053
195	Tyrosine recombinase XerS	0	19	4	0	57.5758	36.3636	0.0040117	0.0598053
196	3-dehydroshikimate dehydratase	8	23	10	100	69.697	90.9091	0.00427908	0.060243
197	Alpha-amylase	8	23	10	100	69.697	90.9091	0.00427908	0.060243
198	Leucine-rich protein	0	10	1	0	30.303	9.09091	0.00427908	0.060243
199	Peptidoglycan glycosyltransferase MrdB	0	10	6	0	30.303	54.5455	0.00418877	0.060243
200	putative ABC transporter permease YtrD	8	14	6	100	42.4242	54.5455	0.00428975	0.060243
201	Putative cytochrome P450 YjiB	0	10	1	0	30.303	9.09091	0.00427908	0.060243
202	Putative glycosyltransferase EpsF	0	5	4	0	15.1515	36.3636	0.00427845	0.060243
203	putative glycosyltransferase EpsJ	8	23	5	100	69.697	45.4545	0.00418877	0.060243
204	Putative ribonuclease YeeF	8	16	4	100	48.4848	36.3636	0.00427572	0.060243
205	Sulfate transport system permease protein CysT	0	19	5	0	57.5758	45.4545	0.00428975	0.060243
206	Sulfate transport system permease protein CysW	0	19	5	0	57.5758	45.4545	0.00428975	0.060243
207	Sulfate-binding protein	0	19	5	0	57.5758	45.4545	0.00428975	0.060243
208	Alpha-keto-acid decarboxylase	0	3	1	0	9.09091	9.09091	0.00445744	0.062297
209	Flagellar basal-body rod protein FlgG	0	3	2	0	9.09091	18.1818	0.0045288	0.0629915
210	Teichuronic acid biosynthesis protein TuaE	8	22	5	100	66.6667	45.4545	0.00483825	0.0669753
211	Dipeptide and tripeptide permease C	0	13	2	0	39.3939	18.1818	0.00499451	0.068486
212	FAD-dependent urate hydroxylase	0	13	2	0	39.3939	18.1818	0.00499451	0.068486
213	Glutathione biosynthesis bifunctional protein GshAB	0	17	2	0	51.5152	18.1818	0.00523468	0.0698037
214	HTH-type transcriptional regulator MgrA	0	9	1	0	27.2727	9.09091	0.00518257	0.0698037
215	Murein DD-endopeptidase MepS/Murein LD-carboxypeptidase	0	18	3	0	54.5455	27.2727	0.00518309	0.0698037
216	Putative conjugal transfer protein	0	18	3	0	54.5455	27.2727	0.00518309	0.0698037
217	Pyridoxal 4-dehydrogenase	8	16	9	100	48.4848	81.8182	0.00523468	0.0698037
218	Thermonuclease	0	17	2	0	51.5152	18.1818	0.00523468	0.0698037
219	Inner membrane protein YhaI	8	20	5	100	60.6061	45.4545	0.00555407	0.0730623
220	L-methionine sulfoximine/L-methionine sulfone acetyltransferase	8	17	4	100	51.5152	36.3636	0.00553637	0.0730623
221	Penicillinase repressor	8	19	5	100	57.5758	45.4545	0.00555444	0.0730623
222	Beta-lactamase 3	0	6	7	0	18.1818	63.6364	0.00601561	0.0766991
223	Cadmium resistance transcriptional regulatory protein CadC	0	8	1	0	24.2424	9.09091	0.00599157	0.0766991
224	Endoglucanase C307	0	6	7	0	18.1818	63.6364	0.00601561	0.0766991
225	O-GlcNAcase NagJ	0	6	7	0	18.1818	63.6364	0.00601561	0.0766991
226	putative amino-acid import ATP-binding protein YxeO	0	12	0	0	36.3636	0	0.00600516	0.0766991
227	putative amino-acid permease protein YxeN	0	12	0	0	36.3636	0	0.00600516	0.0766991
228	Transcriptional regulator ManR	0	12	0	0	36.3636	0	0.00600516	0.0766991
229	5-aminolevulinate synthase	0	0	4	0	0	36.3636	0.00653994	0.0802721
230	Acid shock protein	0	5	1	0	15.1515	9.09091	0.00654437	0.0802721
231	Carbonic anhydrase	0	0	4	0	0	36.3636	0.00653994	0.0802721
232	Cytochrome P450(MEG)	8	28	10	100	84.8485	90.9091	0.00654437	0.0802721
233	Hyaluronan synthase	0	0	4	0	0	36.3636	0.00653994	0.0802721
234	Multidrug resistance protein Stp	8	33	7	100	100	63.6364	0.00653994	0.0802721
235	Signal peptidase I T	0	0	4	0	0	36.3636	0.00653994	0.0802721
236	Thiosulfate sulfurtransferase GlpE	8	33	7	100	100	63.6364	0.00653994	0.0802721
237	Transcriptional regulatory protein UhpA	0	0	4	0	0	36.3636	0.00653994	0.0802721
238	putative protease YdeA	8	29	9	100	87.8788	81.8182	0.00664087	0.0811135
239	Alanine--anticapsin ligase	0	15	5	0	45.4545	45.4545	0.00687942	0.0812946
240	Bacteriocin UviB	0	18	5	0	54.5455	45.4545	0.00687942	0.0812946
241	HTH-type transcriptional activator Btr	8	15	6	100	45.4545	54.5455	0.00687942	0.0812946
242	HTH-type transcriptional regulator ZntR	0	6	1	0	18.1818	9.09091	0.00680112	0.0812946
243	putative endopeptidase p60	8	18	7	100	54.5455	63.6364	0.00687319	0.0812946
244	Regulatory protein BlaR1	8	18	6	100	54.5455	54.5455	0.00687942	0.0812946
245	Regulatory protein SoxS	0	15	5	0	45.4545	45.4545	0.00687942	0.0812946
246	UDP-N-acetylgalactosamine-undecaprenyl-phosphate N-acetylgalactosaminephosphotransferase	8	24	6	100	72.7273	54.5455	0.00671337	0.0812946
247	Aryl-phospho-beta-D-glucosidase BglC	0	17	6	0	51.5152	54.5455	0.00765049	0.0893172
248	Negative regulatory protein YxlE	8	16	5	100	48.4848	45.4545	0.00765049	0.0893172
249	putative transmembrane protein YxlG	8	16	5	100	48.4848	45.4545	0.00765049	0.0893172
250	ESAT-6 secretion accessory factor EsaB	0	14	7	0	42.4242	63.6364	0.00818574	0.0923095
251	ESAT-6 secretion machinery protein EssB	0	14	7	0	42.4242	63.6364	0.00818574	0.0923095
252	ESAT-6 secretion machinery protein EssC	0	14	7	0	42.4242	63.6364	0.00818574	0.0923095
253	Fructokinase	8	20	6	100	60.6061	54.5455	0.00819259	0.0923095
254	Glucose 1-dehydrogenase 4	0	14	7	0	42.4242	63.6364	0.00818574	0.0923095
255	Negative regulator of SacY activity	8	20	6	100	60.6061	54.5455	0.00819259	0.0923095
256	Putative glycosyltransferase EpsD	0	13	5	0	39.3939	45.4545	0.00819259	0.0923095
257	Putative tyrosine-protein kinase YveL	8	22	6	100	66.6667	54.5455	0.00818543	0.0923095
258	Sucrose-6-phosphate hydrolase	8	20	6	100	60.6061	54.5455	0.00819259	0.0923095
259	Transposase from transposon Tn916	8	21	6	100	63.6364	54.5455	0.00837866	0.0940415
260	Flagellar basal-body rod protein FlgF	8	28	9	100	84.8485	81.8182	0.00849051	0.0949304
261	Non-haem bromoperoxidase BPO-A2	8	23	9	100	69.697	81.8182	0.0089228	0.0990022
262	Undecaprenyl phosphate N,N'-diacetylbacillosamine 1-phosphate transferase	0	10	2	0	30.303	18.1818	0.0089228	0.0990022
263	Accessory gene regulator A	8	20	4	100	60.6061	36.3636	0.00935156	0.102585
264	C-factor	8	20	4	100	60.6061	36.3636	0.00935156	0.102585
265	putative glucarate transporter	0	13	7	0	39.3939	63.6364	0.00935156	0.102585
266	Glutaminase 1	8	21	8	100	63.6364	72.7273	0.00950864	0.103527
267	S-(hydroxymethyl)glutathione dehydrogenase	0	16	2	0	48.4848	18.1818	0.00949094	0.103527
268	ESAT-6 secretion machinery protein EssD	0	12	7	0	36.3636	63.6364	0.0102396	0.110656
269	Signal transduction histidine-protein kinase/phosphatase DegS	0	12	7	0	36.3636	63.6364	0.0102396	0.110656
270	5-methylcytosine-specific restriction enzyme B	0	10	4	0	30.303	36.3636	0.0107265	0.111382
271	Cyclopropane-fatty-acyl-phospholipid synthase	8	16	6	100	48.4848	54.5455	0.0105397	0.111382
272	Cypemycin N-terminal methyltransferase	8	17	5	100	51.5152	45.4545	0.0105397	0.111382
273	Dapdiamide A synthase	0	10	7	0	30.303	63.6364	0.0107265	0.111382
274	ESAT-6 secretion system extracellular protein A	0	11	7	0	33.3333	63.6364	0.0107282	0.111382
275	F420-dependent hydroxymycolic acid dehydrogenase	8	16	6	100	48.4848	54.5455	0.0105397	0.111382
276	Inner membrane protein YbiR	8	23	7	100	69.697	63.6364	0.0107265	0.111382
277	L-asparaginase 1	8	23	7	100	69.697	63.6364	0.0107265	0.111382
278	Putative agmatine deiminase	8	23	7	100	69.697	63.6364	0.0107265	0.111382
279	Trypsin-resistant surface T6 protein	8	25	9	100	75.7576	81.8182	0.0104834	0.111382
280	UDP-N-acetylglucosamine 4-epimerase	0	7	3	0	21.2121	27.2727	0.0105335	0.111382
281	High-affinity nickel-transport protein NixA	0	11	0	0	33.3333	0	0.0111093	0.111746
282	Single-stranded DNA-binding protein DdrA	0	11	0	0	33.3333	0	0.0111093	0.111746
283	Urease accessory protein UreD	0	11	0	0	33.3333	0	0.0111093	0.111746
284	Urease accessory protein UreE	0	11	0	0	33.3333	0	0.0111093	0.111746
285	Urease accessory protein UreF	0	11	0	0	33.3333	0	0.0111093	0.111746
286	Urease accessory protein UreG	0	11	0	0	33.3333	0	0.0111093	0.111746
287	Urease subunit alpha	0	11	0	0	33.3333	0	0.0111093	0.111746
288	Urease subunit beta	0	11	0	0	33.3333	0	0.0111093	0.111746
289	Urease subunit gamma	0	11	0	0	33.3333	0	0.0111093	0.111746
290	Gamma-hemolysin component B	8	25	8	100	75.7576	72.7273	0.0115001	0.115279
291	S-formylglutathione hydrolase	0	16	3	0	48.4848	27.2727	0.0152791	0.15211
292	Transposon gamma-delta resolvase	0	16	3	0	48.4848	27.2727	0.0152791	0.15211
293	putative manganese catalase	8	17	6	100	51.5152	54.5455	0.0154619	0.152883
294	Putative O-antigen transporter	8	17	6	100	51.5152	54.5455	0.0154619	0.152883
295	Exodeoxyribonuclease	8	18	9	100	54.5455	81.8182	0.016515	0.162743
296	Pesticidal crystal protein Cry22Aa	0	5	6	0	15.1515	54.5455	0.0187862	0.183877
297	Pyrethroid hydrolase	0	5	6	0	15.1515	54.5455	0.0187862	0.183877
298	Cyclic nucleotide-gated potassium channel	8	31	6	100	93.9394	54.5455	0.0198905	0.192739
299	Nitrilotriacetate monooxygenase component A	0	2	5	0	6.06061	45.4545	0.0198905	0.192739
300	Transcriptional activator HlyU	8	31	6	100	93.9394	54.5455	0.0198905	0.192739
301	Blood-group-substance endo-1,4-beta-galactosidase	0	10	0	0	30.303	0	0.0199794	0.192957
302	Putative cysteine protease YraA	8	20	5	100	60.6061	45.4545	0.0215307	0.207251
303	DNA replication protein DnaC	0	15	5	0	45.4545	45.4545	0.0217583	0.208064
304	Transposon Tn7 transposition protein TnsB	0	15	5	0	45.4545	45.4545	0.0217583	0.208064
305	Carboxylesterase NlhH	8	20	10	100	60.6061	90.9091	0.0219777	0.209473
306	putative sugar transferase EpsL	0	6	6	0	18.1818	54.5455	0.0238501	0.226576
307	Metallopeptidase ImmA	0	12	6	0	36.3636	54.5455	0.0251909	0.238534
308	Macrolide export ATP-binding/permease protein MacB	0	15	4	0	45.4545	36.3636	0.0264586	0.248113
309	putative ABC transporter permease YtrC	0	15	4	0	45.4545	36.3636	0.0264586	0.248113
310	putative ECF RNA polymerase sigma factor SigI	0	15	4	0	45.4545	36.3636	0.0264586	0.248113
311	C protein alpha-antigen	0	11	6	0	33.3333	54.5455	0.0282702	0.264249
312	Riboflavin biosynthesis protein	0	14	5	0	42.4242	45.4545	0.029408	0.274003
313	RNA-splicing ligase RtcB	8	24	5	100	72.7273	45.4545	0.0311349	0.288246
314	Signal transduction histidine-protein kinase ArlS	8	24	5	100	72.7273	45.4545	0.0311349	0.288246
315	3-deoxy-manno-octulosonate cytidylyltransferase	0	0	3	0	0	27.2727	0.0342792	0.299248
316	4-methylaminobutanoate oxidase (formaldehyde-forming)	0	0	3	0	0	27.2727	0.0342792	0.299248
317	41.9 kDa insecticidal toxin	0	0	3	0	0	27.2727	0.0342792	0.299248
318	Aminoglycoside N(6')-acetyltransferase type 1	0	0	3	0	0	27.2727	0.0342792	0.299248
319	AP-4-A phosphorylase	0	0	3	0	0	27.2727	0.0342792	0.299248
320	ATP-dependent RNA helicase DbpA	8	33	8	100	100	72.7273	0.0342792	0.299248
321	L-ornithine N(5)-monooxygenase	0	0	3	0	0	27.2727	0.0342792	0.299248
322	L-threonine ammonia-lyase	0	0	3	0	0	27.2727	0.0342792	0.299248
323	L-threonine dehydratase catabolic TdcB	8	33	8	100	100	72.7273	0.0342792	0.299248
324	Membrane protein YdfJ	8	33	8	100	100	72.7273	0.0342792	0.299248
325	NAD(P)H-dependent FMN reductase	0	0	3	0	0	27.2727	0.0342792	0.299248
326	Nucleoside triphosphatase NudI	0	0	3	0	0	27.2727	0.0342792	0.299248
327	Pseudaminic acid synthase	0	0	3	0	0	27.2727	0.0342792	0.299248
328	Putative aminoacrylate hydrolase RutD	0	0	3	0	0	27.2727	0.0342792	0.299248
329	Putative quinone oxidoreductase YhfP	8	33	8	100	100	72.7273	0.0342792	0.299248
330	S-layer protein	8	33	8	100	100	72.7273	0.0342792	0.299248
331	S-layer protein sap	8	33	8	100	100	72.7273	0.0342792	0.299248
332	Type-2 restriction enzyme Sau3AI	0	0	3	0	0	27.2727	0.0342792	0.299248
333	UDP-2,4-diacetamido-2,4,6-trideoxy-beta-L-altropyranose hydrolase	0	0	3	0	0	27.2727	0.0342792	0.299248
334	O-acetyltransferase OatA	0	3	5	0	9.09091	45.4545	0.0348172	0.303034
335	Sensor protein kinase WalK	8	24	11	100	72.7273	100	0.0349458	0.303246
336	Anti-sigma-I factor RsgI	8	21	10	100	63.6364	90.9091	0.0373471	0.321214
337	Catabolic NAD-specific glutamate dehydrogenase RocG	0	1	4	0	3.0303	36.3636	0.0383423	0.321214
338	L-2-hydroxyglutarate oxidase LhgO	0	1	4	0	3.0303	36.3636	0.0383423	0.321214
339	L-methionine/branched-chain amino acid exporter YjeH	8	19	7	100	57.5758	63.6364	0.0381737	0.321214
340	Oxalate decarboxylase OxdD	0	13	5	0	39.3939	45.4545	0.0382042	0.321214
341	Peptidoglycan DL-endopeptidase CwlO	0	1	4	0	3.0303	36.3636	0.0383423	0.321214
342	putative amino-acid-binding protein YxeM	0	12	1	0	36.3636	9.09091	0.0373471	0.321214
343	putative HTH-type transcriptional regulator YydK	0	14	4	0	42.4242	36.3636	0.0381737	0.321214
344	Putrescine aminotransferase	0	1	4	0	3.0303	36.3636	0.0383423	0.321214
345	Putrescine importer PuuP	0	1	4	0	3.0303	36.3636	0.0383423	0.321214
346	Thermostable beta-glucosidase B	0	1	4	0	3.0303	36.3636	0.0383423	0.321214
347	Thioesterase PikA5	0	13	5	0	39.3939	45.4545	0.0382042	0.321214
348	Colicin-E3 immunity protein	0	0	0	0	0	0	0.0404888	0.338221
349	tRNA-Leu(tag)	8	28	7	100	84.8485	63.6364	0.044312	0.369097
350	Glutamate decarboxylase	0	13	2	0	39.3939	18.1818	0.0444449	0.369146
351	Esterase EstB	7	18	8	87.5	54.5455	72.7273	0.0469994	0.389251
352	C4-dicarboxylic acid transporter DauA	0	12	5	0	36.3636	45.4545	0.0477158	0.392946
353	Response regulator UvrY	0	12	5	0	36.3636	45.4545	0.0477158	0.392946
354	(S)-2-haloacid dehalogenase 4A	0	13	4	0	39.3939	36.3636	0.0529502	0.424039
355	Acetyltransferase YpeA	0	13	4	0	39.3939	36.3636	0.0529502	0.424039
356	Bifunctional polymyxin resistance protein ArnA	0	13	4	0	39.3939	36.3636	0.0529502	0.424039
357	L-isoleucine-4-hydroxylase	0	13	4	0	39.3939	36.3636	0.0529502	0.424039
358	Phosphoglycolate phosphatase	8	20	7	100	60.6061	63.6364	0.0529502	0.424039
359	Pimeloyl-[acyl-carrier protein] methyl ester esterase	8	20	7	100	60.6061	63.6364	0.0529502	0.424039
360	putative metal-dependent hydrolase YcfH	8	20	7	100	60.6061	63.6364	0.0529502	0.424039
361	putative metal-dependent hydrolase YjjV	0	13	4	0	39.3939	36.3636	0.0529502	0.424039
362	Serine-aspartate repeat-containing protein D	0	13	4	0	39.3939	36.3636	0.0529502	0.424039
363	Soluble hydrogenase 42 kDa subunit	0	13	4	0	39.3939	36.3636	0.0529502	0.424039
364	Carboxylesterase YbfK	0	13	3	0	39.3939	27.2727	0.0566725	0.450128
365	DNA translocase FtsK	8	20	8	100	60.6061	72.7273	0.0566725	0.450128
366	N-acetylglucosamine repressor	8	20	8	100	60.6061	72.7273	0.0566725	0.450128
367	Catalase HPII	8	22	6	100	66.6667	54.5455	0.0572725	0.451196
368	HTH-type transcriptional repressor AseR	0	11	5	0	33.3333	45.4545	0.0572725	0.451196
369	Type-1 restriction enzyme R protein	0	11	5	0	33.3333	45.4545	0.0572725	0.451196
370	Colicin-E3	0	4	0	0	12.1212	0	0.0578364	0.454406
371	Ascorbate-specific PTS system EIIC component	0	8	0	0	24.2424	0	0.0594448	0.463287
372	Dipeptidyl aminopeptidase 4	0	8	0	0	24.2424	0	0.0594448	0.463287
373	putative oxidoreductase CzcO	8	25	11	100	75.7576	100	0.0594448	0.463287
374	tRNA-Pro(tgg)	8	25	10	100	75.7576	90.9091	0.0607246	0.471996
375	Insertion sequence IS5376 putative ATP-binding protein	0	11	1	0	33.3333	9.09091	0.0612559	0.474855
376	Histidine protein kinase SaeS	0	5	5	0	15.1515	45.4545	0.06299	0.485708
377	Magnesium transporter MgtE	0	5	5	0	15.1515	45.4545	0.06299	0.485708
378	Arabinose import ATP-binding protein AraG	0	10	5	0	30.303	45.4545	0.0659871	0.503477
379	Collagen adhesin	0	10	5	0	30.303	45.4545	0.0659871	0.503477
380	Poly-beta-1,6-N-acetyl-D-glucosamine synthase	8	23	6	100	69.697	54.5455	0.0659871	0.503477
381	Xylitol-binding protein	0	10	5	0	30.303	45.4545	0.0659871	0.503477
382	tRNA-Thr(ggt)	8	22	10	100	66.6667	90.9091	0.0699212	0.532097
383	HTH-type transcriptional regulator SarZ	0	12	4	0	36.3636	36.3636	0.0706518	0.534857
384	Soluble epoxide hydrolase	8	21	7	100	63.6364	63.6364	0.0706518	0.534857
385	Linear gramicidin dehydrogenase LgrE	0	6	5	0	18.1818	45.4545	0.0721217	0.540355
386	Putative ketoacyl reductase	1	14	5	12.5	42.4242	45.4545	0.0721155	0.540355
387	Putative pyridoxal phosphate-dependent aminotransferase EpsN	0	6	5	0	18.1818	45.4545	0.0721217	0.540355
388	Sialidase	0	6	5	0	18.1818	45.4545	0.0721217	0.540355
389	Arsenical resistance operon trans-acting repressor ArsD	0	9	5	0	27.2727	45.4545	0.0728214	0.542799
390	Thermophilic serine proteinase	0	9	5	0	27.2727	45.4545	0.0728214	0.542799
391	ATP-dependent Clp protease proteolytic subunit 1	0	7	5	0	21.2121	45.4545	0.076673	0.567345
392	Protective antigen	0	8	5	0	24.2424	45.4545	0.0766999	0.567345
393	Transcriptional activator protein CopR	0	7	5	0	21.2121	45.4545	0.076673	0.567345
394	dTDP-4-amino-4,6-dideoxy-D-glucose acyltransferase	8	31	7	100	93.9394	63.6364	0.0780764	0.56742
395	dTDP-4-amino-4,6-dideoxy-D-glucose transaminase	8	31	7	100	93.9394	63.6364	0.0780764	0.56742
396	Heterocyst differentiation ATP-binding protein HepA	0	2	4	0	6.06061	36.3636	0.0780764	0.56742
397	L-glyceraldehyde 3-phosphate reductase	0	2	4	0	6.06061	36.3636	0.0780764	0.56742
398	Osmoregulated proline transporter OpuE	8	31	7	100	93.9394	63.6364	0.0780764	0.56742
399	Transcriptional regulatory protein YpdB	8	31	7	100	93.9394	63.6364	0.0780764	0.56742
400	Transmembrane protein EpsG	0	2	4	0	6.06061	36.3636	0.0780764	0.56742
401	Ribonucleoside-diphosphate reductase subunit alpha	8	21	8	100	63.6364	72.7273	0.0811203	0.588071
402	Peptidoglycan L-alanyl-D-glutamate endopeptidase CwlK	0	11	4	0	33.3333	36.3636	0.0906938	0.65421
403	Signal peptidase I V	0	11	4	0	33.3333	36.3636	0.0906938	0.65421
404	Ascorbate-specific PTS system EIIB component	0	7	0	0	21.2121	0	0.0982863	0.696874
405	Biofilm dispersion protein BdlA	0	7	0	0	21.2121	0	0.0982863	0.696874
406	D-allose-binding periplasmic protein	0	7	0	0	21.2121	0	0.0982863	0.696874
407	Inner membrane protein YghB	0	7	0	0	21.2121	0	0.0982863	0.696874
408	L-fucose isomerase	0	7	0	0	21.2121	0	0.0982863	0.696874
409	L-fucose mutarotase	0	7	0	0	21.2121	0	0.0982863	0.696874
410	Sorbitol-6-phosphate 2-dehydrogenase	0	7	0	0	21.2121	0	0.0982863	0.696874
411	Plasmid recombination enzyme	0	11	2	0	33.3333	18.1818	0.102687	0.722787
412	Right origin-binding protein	8	22	9	100	66.6667	81.8182	0.102687	0.722787
413	Transposon Tn7 transposition protein TnsA	0	11	2	0	33.3333	18.1818	0.102687	0.722787
414	A-type flagellin	8	23	7	100	69.697	63.6364	0.111953	0.780451
415	Anaerobic sulfatase-maturating enzyme	0	11	3	0	33.3333	27.2727	0.111743	0.780451
416	Putative prophage phiRv2 integrase	0	10	4	0	30.303	36.3636	0.111953	0.780451
417	Tropinesterase	0	10	4	0	30.303	36.3636	0.111953	0.780451
418	Glc operon transcriptional activator	0	3	4	0	9.09091	36.3636	0.116108	0.801723
419	putative transporter YycB	0	3	4	0	9.09091	36.3636	0.116108	0.801723
420	Spore coat polysaccharide biosynthesis protein SpsA	0	3	4	0	9.09091	36.3636	0.116108	0.801723
421	Succinyl-CoA:coenzyme A transferase	8	30	7	100	90.9091	63.6364	0.116108	0.801723
422	tRNA-Asn(gtt)	0	0	0	0	0	0	0.124524	0.857802
423	Betaine aldehyde dehydrogenase	0	9	4	0	27.2727	36.3636	0.132738	0.910073
424	N-acetylmuramoyl-L-alanine amidase CwlA	0	9	4	0	27.2727	36.3636	0.132738	0.910073
425	AB hydrolase superfamily protein YvaM	8	29	7	100	87.8788	63.6364	0.145423	0.937167
426	Acetamidase	0	0	2	0	0	18.1818	0.149586	0.937167
427	Alpha-monoglucosyldiacylglycerol synthase	0	0	2	0	0	18.1818	0.149586	0.937167
428	ATP synthase epsilon chain	8	33	9	100	100	81.8182	0.149586	0.937167
429	Bifunctional IPC transferase and DIPP synthase	0	1	3	0	3.0303	27.2727	0.145896	0.937167
430	Biotin biosynthesis cytochrome P450	0	0	2	0	0	18.1818	0.149586	0.937167
431	C4-dicarboxylate transport protein	8	23	8	100	69.697	72.7273	0.148113	0.937167
432	Conjugal transfer protein TraG	0	4	4	0	12.1212	36.3636	0.145423	0.937167
433	DEAD-box ATP-dependent RNA helicase CshB	8	33	9	100	100	81.8182	0.149586	0.937167
434	DsdX permease	0	0	2	0	0	18.1818	0.149586	0.937167
435	Enterochelin esterase	8	24	10	100	72.7273	90.9091	0.147955	0.937167
436	HTH-type transcriptional regulator ChbR	0	9	1	0	27.2727	9.09091	0.147955	0.937167
437	HTH-type transcriptional regulator CmtR	0	1	3	0	3.0303	27.2727	0.145896	0.937167
438	HTH-type transcriptional regulator TtgR	0	1	3	0	3.0303	27.2727	0.145896	0.937167
439	Intracellular serine protease	8	32	8	100	96.9697	72.7273	0.145896	0.937167
440	L-allo-threonine aldolase	0	0	2	0	0	18.1818	0.149586	0.937167
441	Maleamate amidohydrolase	8	29	7	100	87.8788	63.6364	0.145423	0.937167
442	Manganese transport system membrane protein MntB	0	1	3	0	3.0303	27.2727	0.145896	0.937167
443	Manganese-binding lipoprotein MntA	0	1	3	0	3.0303	27.2727	0.145896	0.937167
444	Nitrogen regulation protein NR(I)	0	9	1	0	27.2727	9.09091	0.147955	0.937167
445	Octanoyltransferase LipM	8	33	9	100	100	81.8182	0.149586	0.937167
446	Phage-like element PBSX protein XkdG	0	4	4	0	12.1212	36.3636	0.145423	0.937167
447	Pro-Pro endopeptidase	0	0	2	0	0	18.1818	0.149586	0.937167
448	Proline dehydrogenase	0	9	1	0	27.2727	9.09091	0.147955	0.937167
449	putative 3-phenylpropionic acid transporter	0	0	2	0	0	18.1818	0.149586	0.937167
450	Putative aliphatic sulfonates transport permease protein SsuC	8	33	9	100	100	81.8182	0.149586	0.937167
451	Putative aliphatic sulfonates-binding protein	8	33	9	100	100	81.8182	0.149586	0.937167
452	putative cadmium-transporting ATPase	0	1	3	0	3.0303	27.2727	0.145896	0.937167
453	Putative glutamine amidotransferase	0	9	1	0	27.2727	9.09091	0.147955	0.937167
454	putative siderophore biosynthesis protein SbnA	0	4	4	0	12.1212	36.3636	0.145423	0.937167
455	Putative sporulation-specific glycosylase YdhD	0	0	2	0	0	18.1818	0.149586	0.937167
456	putative zinc-binding alcohol dehydrogenase	8	32	8	100	96.9697	72.7273	0.145896	0.937167
457	Sepiapterin reductase	0	0	2	0	0	18.1818	0.149586	0.937167
458	Serine protease Do-like HtrA	0	4	4	0	12.1212	36.3636	0.145423	0.937167
459	Small, acid-soluble spore protein P	8	33	9	100	100	81.8182	0.149586	0.937167
460	Subtilisin DY	0	10	3	0	30.303	27.2727	0.148113	0.937167
461	Toxin B	0	1	3	0	3.0303	27.2727	0.145896	0.937167
462	Transcriptional regulatory protein ZraR	0	1	3	0	3.0303	27.2727	0.145896	0.937167
463	Transposon Tn7 transposition protein TnsC	0	10	2	0	30.303	18.1818	0.147436	0.937167
464	UDP-4-amino-4,6-dideoxy-N-acetyl-beta-L-altrosamine N-acetyltransferase	0	0	2	0	0	18.1818	0.149586	0.937167
465	ECF RNA polymerase sigma factor SigJ	8	27	11	100	81.8182	100	0.157751	0.96747
466	L-Rhamnulokinase	0	6	0	0	18.1818	0	0.157751	0.96747
467	Lactose transport system permease protein LacG	8	27	11	100	81.8182	100	0.157751	0.96747
468	Pentapeptide repeat protein	0	6	0	0	18.1818	0	0.157751	0.96747
469	putative anti-sigma-M factor YhdL	8	27	11	100	81.8182	100	0.157751	0.96747
470	Quaternary ammonium compound-resistance protein QacC	0	6	0	0	18.1818	0	0.157751	0.96747
471	Response regulator aspartate phosphatase A	0	6	0	0	18.1818	0	0.157751	0.96747
472	sn-glycerol-3-phosphate import ATP-binding protein UgpC	8	27	11	100	81.8182	100	0.157751	0.96747
473	sn-glycerol-3-phosphate transport system permease protein UgpA	8	27	11	100	81.8182	100	0.157751	0.96747
474	sn-glycerol-3-phosphate-binding periplasmic protein UgpB	8	27	11	100	81.8182	100	0.157751	0.96747
475	Aryl-phospho-beta-D-glucosidase BglH	0	7	4	0	21.2121	36.3636	0.163664	0.98913
476	Cyanate hydratase	0	5	4	0	15.1515	36.3636	0.162952	0.98913
477	Modification methylase HhaI	0	7	4	0	21.2121	36.3636	0.163664	0.98913
478	PTS system beta-glucoside-specific EIIBCA component	0	7	4	0	21.2121	36.3636	0.163664	0.98913
479	Putative phosphinothricin acetyltransferase YwnH	0	7	4	0	21.2121	36.3636	0.163664	0.98913
480	Teichoic acid poly(glycerol phosphate) polymerase	0	7	4	0	21.2121	36.3636	0.163664	0.98913
481	Transcription antiterminator LicT	0	7	4	0	21.2121	36.3636	0.163664	0.98913
482	(R)-specific enoyl-CoA hydratase	8	33	11	100	100	100	1	1
483	[LysW]-aminoadipate semialdehyde transaminase	1	0	0	12.5	0	0	0.410347	1
484	1-(5-phosphoribosyl)-5-[(5-phosphoribosylamino)methylideneamino] imidazole-4-carboxamide isomerase	8	33	11	100	100	100	1	1
485	1-acyl-sn-glycerol-3-phosphate acyltransferase	8	33	11	100	100	100	1	1
486	1-deoxy-D-xylulose 5-phosphate reductoisomerase	8	33	11	100	100	100	1	1
487	1-deoxy-D-xylulose-5-phosphate synthase	8	33	11	100	100	100	1	1
488	1-phosphatidylinositol phosphodiesterase	8	33	11	100	100	100	1	1
489	1-pyrroline-5-carboxylate dehydrogenase	8	33	11	100	100	100	1	1
490	1,4-alpha-glucan branching enzyme GlgB	8	33	11	100	100	100	1	1
491	1,4-dihydroxy-2-naphthoate octaprenyltransferase	8	33	11	100	100	100	1	1
492	1,4-dihydroxy-2-naphthoyl-CoA synthase	8	33	11	100	100	100	1	1
493	1,6-anhydro-N-acetylmuramyl-L-alanine amidase AmpD	0	0	0	0	0	0	1	1
494	10 kDa chaperonin	8	33	11	100	100	100	1	1
495	14.7 kDa ribonuclease H-like protein	8	33	11	100	100	100	1	1
496	18 kDa heat shock protein	8	33	11	100	100	100	1	1
497	2-(acetamidomethylene)succinate hydrolase	8	33	11	100	100	100	1	1
498	2-(hydroxymethyl)glutarate dehydrogenase	8	33	10	100	100	90.9091	0.509823	1
499	2-amino-4-hydroxy-6-hydroxymethyldihydropteridine pyrophosphokinase	8	33	11	100	100	100	1	1
500	2-amino-4,5-dihydroxy-6-oxo-7-(phosphonooxy)heptanoate synthase	0	0	1	0	0	9.09091	0.509823	1
501	2-aminoadipate transaminase	8	33	11	100	100	100	1	1
502	2-aminoethylphosphonate--pyruvate transaminase	8	33	11	100	100	100	1	1
503	2-C-methyl-D-erythritol 2,4-cyclodiphosphate synthase	8	33	11	100	100	100	1	1
504	2-C-methyl-D-erythritol 4-phosphate cytidylyltransferase	8	33	11	100	100	100	1	1
505	2-dehydro-3-deoxy-L-rhamnonate dehydrogenase (NAD( ))	1	0	0	12.5	0	0	0.410347	1
506	2-dehydro-3-deoxy-phosphogluconate aldolase	8	33	11	100	100	100	1	1
507	2-dehydro-3-deoxygluconokinase	8	33	11	100	100	100	1	1
508	2-dehydropantoate 2-reductase	8	29	11	100	87.8788	100	0.367665	1
509	2-epi-5-epi-valiolone epimerase	8	32	11	100	96.9697	100	0.904602	1
510	2-haloacrylate reductase	8	33	11	100	100	100	1	1
511	2-heptyl-3-hydroxy-4(1H)-quinolone synthase	0	2	0	0	6.06061	0	0.718582	1
512	2-hydroxy-3-keto-5-methylthiopentenyl-1-phosphate phosphatase	8	32	11	100	96.9697	100	0.904602	1
513	2-hydroxy-3-oxopropionate reductase	8	33	11	100	100	100	1	1
514	2-hydroxy-6-oxo-6-(2'-aminophenyl)hexa-2,4-dienoic acid hydrolase	8	33	11	100	100	100	1	1
515	2-hydroxyhexa-2,4-dienoate hydratase	0	7	1	0	21.2121	9.09091	0.306922	1
516	2-hydroxymuconate tautomerase	8	33	11	100	100	100	1	1
517	2-hydroxypent-2,4-dienoate hydratase	0	8	1	0	24.2424	9.09091	0.217402	1
518	2-iminobutanoate/2-iminopropanoate deaminase	8	33	10	100	100	90.9091	0.509823	1
519	2-isopropylmalate synthase	8	33	11	100	100	100	1	1
520	2-keto-3-deoxy-L-fuconate dehydrogenase	0	9	3	0	27.2727	27.2727	0.188802	1
521	2-methylcitrate dehydratase	8	32	11	100	96.9697	100	0.904602	1
522	2-methylcitrate synthase	8	33	11	100	100	100	1	1
523	2-methylisocitrate lyase	8	32	11	100	96.9697	100	0.904602	1
524	2-octaprenylphenol hydroxylase	0	0	1	0	0	9.09091	0.509823	1
525	2-oxoglutaramate amidase	8	33	11	100	100	100	1	1
526	2-oxoglutarate carboxylase small subunit	8	33	11	100	100	100	1	1
527	2-oxoglutarate dehydrogenase E1 component	8	33	11	100	100	100	1	1
528	2-oxoglutarate oxidoreductase subunit KorA	8	33	11	100	100	100	1	1
529	2-oxoglutarate oxidoreductase subunit KorB	8	33	11	100	100	100	1	1
530	2-oxoisovalerate dehydrogenase subunit alpha	8	33	11	100	100	100	1	1
531	2-oxoisovalerate dehydrogenase subunit beta	8	33	11	100	100	100	1	1
532	2-succinyl-5-enolpyruvyl-6-hydroxy-3-cyclohexene-1-carboxylate synthase	8	33	11	100	100	100	1	1
533	2-succinylbenzoate--CoA ligase	8	33	11	100	100	100	1	1
534	2,3-bisphosphoglycerate-dependent phosphoglycerate mutase	8	33	11	100	100	100	1	1
535	2,3-bisphosphoglycerate-independent phosphoglycerate mutase	8	33	11	100	100	100	1	1
536	2,3-dihydro-2,3-dihydroxybenzoate dehydrogenase	8	33	11	100	100	100	1	1
537	2,3-dihydroxybenzoate-AMP ligase	8	33	11	100	100	100	1	1
538	2,3-diketo-5-methylthiopentyl-1-phosphate enolase	8	32	11	100	96.9697	100	0.904602	1
539	2,3,4,5-tetrahydropyridine-2,6-dicarboxylate N-acetyltransferase	8	33	11	100	100	100	1	1
540	2,6-dihydropseudooxynicotine hydrolase	0	1	1	0	3.0303	9.09091	0.82332	1
541	23S rRNA (uracil-C(5))-methyltransferase RlmCD	8	33	11	100	100	100	1	1
542	23S rRNA pseudouridine(2604) synthase	8	33	11	100	100	100	1	1
543	26 kDa periplasmic immunogenic protein	8	33	11	100	100	100	1	1
544	27-O-demethylrifamycin SV methyltransferase	8	33	11	100	100	100	1	1
545	2Fe-2S ferredoxin-5	8	33	11	100	100	100	1	1
546	3-(3-hydroxy-phenyl)propionate/3-hydroxycinnamic acid hydroxylase	0	3	1	0	9.09091	9.09091	0.761103	1
547	3-[(3aS,4S,7aS)-7a-methyl-1,5-dioxo-octahydro-1H-inden-4-yl]propanoyl:CoA ligase	0	0	1	0	0	9.09091	0.509823	1
548	3-amino-4-hydroxybenzoic acid synthase	0	0	1	0	0	9.09091	0.509823	1
549	3-dehydroquinate dehydratase	8	33	10	100	100	90.9091	0.509823	1
550	3-dehydroquinate synthase	8	33	11	100	100	100	1	1
551	3-hydroxy-5-phosphonooxypentane-2,4-dione thiolase	7	31	11	87.5	93.9394	100	0.704965	1
552	3-hydroxyacyl-[acyl-carrier-protein] dehydratase FabZ	8	33	11	100	100	100	1	1
553	3-hydroxyanthranilate 3,4-dioxygenase	0	8	1	0	24.2424	9.09091	0.217402	1
554	3-hydroxybenzoate 6-hydroxylase 1	0	3	1	0	9.09091	9.09091	0.761103	1
555	3-hydroxybutyryl-CoA dehydrogenase	0	5	2	0	15.1515	18.1818	0.489238	1
556	3-isopropylmalate dehydratase large subunit	8	33	11	100	100	100	1	1
557	3-isopropylmalate dehydratase small subunit	8	33	11	100	100	100	1	1
558	3-isopropylmalate dehydrogenase	8	32	11	100	96.9697	100	0.904602	1
559	3-ketoacyl-CoA thiolase	8	33	11	100	100	100	1	1
560	3-mercaptopropionate dioxygenase	8	33	10	100	100	90.9091	0.509823	1
561	3-mercaptopyruvate sulfurtransferase	8	33	11	100	100	100	1	1
562	3-methyl-2-oxobutanoate hydroxymethyltransferase	7	33	11	87.5	100	100	0.410347	1
563	3-oxoacyl-[acyl-carrier-protein] reductase	0	1	0	0	3.0303	0	0.904602	1
564	3-oxoacyl-[acyl-carrier-protein] reductase FabG	8	33	11	100	100	100	1	1
565	3-oxoacyl-[acyl-carrier-protein] synthase 2	8	32	10	100	96.9697	90.9091	0.82332	1
566	3-oxoacyl-[acyl-carrier-protein] synthase 3 protein 1	8	33	11	100	100	100	1	1
567	3-oxoacyl-[acyl-carrier-protein] synthase 3 protein 2	8	31	11	100	93.9394	100	0.718582	1
568	3-oxoadipate enol-lactonase 2	0	6	4	0	18.1818	36.3636	0.168512	1
569	3-phosphoshikimate 1-carboxyvinyltransferase 1	8	32	11	100	96.9697	100	0.904602	1
570	3'-5' exoribonuclease YhaM	8	33	11	100	100	100	1	1
571	30S ribosomal protein S1	8	33	11	100	100	100	1	1
572	30S ribosomal protein S1	8	33	11	100	100	100	1	1
573	30S ribosomal protein S10	8	33	11	100	100	100	1	1
574	30S ribosomal protein S11	8	33	11	100	100	100	1	1
575	30S ribosomal protein S12	8	33	11	100	100	100	1	1
576	30S ribosomal protein S13	8	33	11	100	100	100	1	1
577	30S ribosomal protein S14	8	33	11	100	100	100	1	1
578	30S ribosomal protein S15	8	33	11	100	100	100	1	1
579	30S ribosomal protein S16	8	33	11	100	100	100	1	1
580	30S ribosomal protein S17	8	33	11	100	100	100	1	1
581	30S ribosomal protein S18	8	33	11	100	100	100	1	1
582	30S ribosomal protein S19	8	33	11	100	100	100	1	1
583	30S ribosomal protein S2	8	33	11	100	100	100	1	1
584	30S ribosomal protein S20	8	33	11	100	100	100	1	1
585	30S ribosomal protein S21	8	33	11	100	100	100	1	1
586	30S ribosomal protein S3	8	33	11	100	100	100	1	1
587	30S ribosomal protein S4	8	33	11	100	100	100	1	1
588	30S ribosomal protein S5	8	33	11	100	100	100	1	1
589	30S ribosomal protein S6	8	33	11	100	100	100	1	1
590	30S ribosomal protein S7	8	33	11	100	100	100	1	1
591	30S ribosomal protein S8	8	33	11	100	100	100	1	1
592	30S ribosomal protein S9	8	33	11	100	100	100	1	1
593	33 kDa chaperonin	8	32	11	100	96.9697	100	0.904602	1
594	4-diphosphocytidyl-2-C-methyl-D-erythritol kinase	8	33	11	100	100	100	1	1
595	4-hydroxy-2-oxovalerate aldolase	0	8	1	0	24.2424	9.09091	0.217402	1
596	4-hydroxy-3-methylbut-2-en-1-yl diphosphate synthase (flavodoxin)	8	33	11	100	100	100	1	1
597	4-hydroxy-3-methylbut-2-enyl diphosphate reductase	8	33	10	100	100	90.9091	0.509823	1
598	4-hydroxy-tetrahydrodipicolinate reductase	8	33	11	100	100	100	1	1
599	4-hydroxy-tetrahydrodipicolinate synthase	8	33	11	100	100	100	1	1
600	4-hydroxybenzoate transporter PcaK	0	0	1	0	0	9.09091	0.509823	1
601	4-hydroxybenzoyl-CoA thioesterase	0	3	1	0	9.09091	9.09091	0.761103	1
602	4-hydroxyphenylacetate 3-monooxygenase oxygenase component	0	0	1	0	0	9.09091	0.509823	1
603	4-hydroxyphenylpyruvate dioxygenase	8	33	11	100	100	100	1	1
604	4-hydroxyproline 2-epimerase	0	1	0	0	3.0303	0	0.904602	1
605	4-oxalomesaconate tautomerase	0	1	0	0	3.0303	0	0.904602	1
606	4-sulfomuconolactone hydrolase	0	1	0	0	3.0303	0	0.904602	1
607	4,5-DOPA dioxygenase extradiol	8	31	11	100	93.9394	100	0.718582	1
608	4,5:9,10-diseco-3-hydroxy-5,9,17-trioxoandrosta-1(10),2-diene-4-oate hydrolase	8	33	11	100	100	100	1	1
609	4'-demethylrebeccamycin synthase	0	1	0	0	3.0303	0	0.904602	1
610	4'-phosphopantetheinyl transferase sfp	8	33	11	100	100	100	1	1
611	5-amino-6-(5-phospho-D-ribitylamino)uracil phosphatase YitU	8	33	11	100	100	100	1	1
612	5-amino-6-(5-phospho-D-ribitylamino)uracil phosphatase YwtE	8	33	11	100	100	100	1	1
613	5-aminovalerate aminotransferase DavT	8	33	11	100	100	100	1	1
614	5-formyltetrahydrofolate cyclo-ligase	8	33	11	100	100	100	1	1
615	5-methyltetrahydropteroyltriglutamate--homocysteine methyltransferase	8	33	11	100	100	100	1	1
616	5-methylthioadenosine/S-adenosylhomocysteine deaminase	8	31	10	100	93.9394	90.9091	0.827716	1
617	5,6-dimethylbenzimidazole synthase	8	33	11	100	100	100	1	1
618	5'-3' exonuclease	8	33	11	100	100	100	1	1
619	5'-methylthioadenosine/S-adenosylhomocysteine nucleosidase	8	33	11	100	100	100	1	1
620	5'-nucleotidase	8	33	11	100	100	100	1	1
621	50S ribosomal protein L1	8	33	11	100	100	100	1	1
622	50S ribosomal protein L10	8	33	11	100	100	100	1	1
623	50S ribosomal protein L11	8	33	11	100	100	100	1	1
624	50S ribosomal protein L13	8	33	11	100	100	100	1	1
625	50S ribosomal protein L14	8	33	11	100	100	100	1	1
626	50S ribosomal protein L15	8	33	11	100	100	100	1	1
627	50S ribosomal protein L16	8	33	11	100	100	100	1	1
628	50S ribosomal protein L17	8	33	11	100	100	100	1	1
629	50S ribosomal protein L18	8	33	11	100	100	100	1	1
630	50S ribosomal protein L19	8	33	11	100	100	100	1	1
631	50S ribosomal protein L2	8	33	11	100	100	100	1	1
632	50S ribosomal protein L20	8	33	11	100	100	100	1	1
633	50S ribosomal protein L21	8	33	11	100	100	100	1	1
634	50S ribosomal protein L22	8	33	11	100	100	100	1	1
635	50S ribosomal protein L23	8	33	11	100	100	100	1	1
636	50S ribosomal protein L24	8	33	11	100	100	100	1	1
637	50S ribosomal protein L27	8	33	11	100	100	100	1	1
638	50S ribosomal protein L28	8	33	11	100	100	100	1	1
639	50S ribosomal protein L29	8	33	11	100	100	100	1	1
640	50S ribosomal protein L3	8	33	11	100	100	100	1	1
641	50S ribosomal protein L3 glutamine methyltransferase	0	2	1	0	6.06061	9.09091	0.827716	1
642	50S ribosomal protein L30	8	33	11	100	100	100	1	1
643	50S ribosomal protein L31 type B	8	33	11	100	100	100	1	1
644	50S ribosomal protein L32	8	33	11	100	100	100	1	1
645	50S ribosomal protein L33 1	8	33	11	100	100	100	1	1
646	50S ribosomal protein L33 2	8	32	9	100	96.9697	81.8182	0.420797	1
647	50S ribosomal protein L34	8	33	11	100	100	100	1	1
648	50S ribosomal protein L35	8	33	11	100	100	100	1	1
649	50S ribosomal protein L36	8	33	11	100	100	100	1	1
650	50S ribosomal protein L4	8	33	11	100	100	100	1	1
651	50S ribosomal protein L5	8	33	11	100	100	100	1	1
652	50S ribosomal protein L6	8	32	11	100	96.9697	100	0.904602	1
653	50S ribosomal protein L7/L12	8	33	11	100	100	100	1	1
654	50S ribosomal protein L9	8	33	11	100	100	100	1	1
655	6-aminohexanoate-dimer hydrolase	8	33	11	100	100	100	1	1
656	6-carboxy-5,6,7,8-tetrahydropterin synthase	8	33	11	100	100	100	1	1
657	6-phosphogluconate dehydrogenase, NAD( )-dependent, decarboxylating	8	33	11	100	100	100	1	1
658	6-phosphogluconolactonase	8	33	11	100	100	100	1	1
659	6,7-dimethyl-8-ribityllumazine synthase	8	32	11	100	96.9697	100	0.904602	1
660	60 kDa chaperonin	8	33	11	100	100	100	1	1
661	7-carboxy-7-deazaguanine synthase	8	33	11	100	100	100	1	1
662	7-cyano-7-deazaguanine synthase	8	33	10	100	100	90.9091	0.509823	1
663	8-amino-7-oxononanoate synthase	8	33	11	100	100	100	1	1
664	8-oxo-dGTP diphosphatase	8	33	11	100	100	100	1	1
665	ABC transporter ATP-binding protein NatA	8	33	11	100	100	100	1	1
666	ABC transporter ATP-binding protein uup	1	0	0	12.5	0	0	0.410347	1
667	ABC transporter ATP-binding protein YtrB	8	33	11	100	100	100	1	1
668	ABC transporter ATP-binding protein YxdL	8	33	11	100	100	100	1	1
669	ABC transporter ATP-binding/permease protein YojI	0	5	2	0	15.1515	18.1818	0.489238	1
670	ABC transporter glutamine-binding protein GlnH	8	33	11	100	100	100	1	1
671	ABC transporter permease protein YxdM	8	33	11	100	100	100	1	1
672	ABC-type transporter ATP-binding protein EcsA	8	33	11	100	100	100	1	1
673	Accessory gene regulator protein B	0	5	0	0	15.1515	0	0.245206	1
674	Acetaldehyde dehydrogenase	0	8	1	0	24.2424	9.09091	0.217402	1
675	Acetate CoA-transferase subunit alpha	8	33	11	100	100	100	1	1
676	Acetate kinase	8	33	11	100	100	100	1	1
677	Acetoin dehydrogenase operon transcriptional activator AcoR	8	33	10	100	100	90.9091	0.509823	1
678	Acetoin utilization protein AcuA	8	33	11	100	100	100	1	1
679	Acetoin utilization protein AcuC	8	33	11	100	100	100	1	1
680	Acetoin:2,6-dichlorophenolindophenol oxidoreductase subunit alpha	8	33	11	100	100	100	1	1
681	Acetoin:2,6-dichlorophenolindophenol oxidoreductase subunit beta	8	33	11	100	100	100	1	1
682	Acetolactate synthase	8	33	11	100	100	100	1	1
683	Acetolactate synthase isozyme 2 large subunit	0	4	0	0	12.1212	0	0.367665	1
684	Acetolactate synthase large subunit	8	33	11	100	100	100	1	1
685	Acetolactate synthase small subunit	8	33	11	100	100	100	1	1
686	Acetyl-/propionyl-coenzyme A carboxylase alpha chain	8	32	11	100	96.9697	100	0.904602	1
687	Acetyl-CoA acetyltransferase	8	33	11	100	100	100	1	1
688	Acetyl-coenzyme A carboxylase carboxyl transferase subunit alpha	8	33	11	100	100	100	1	1
689	Acetyl-coenzyme A carboxylase carboxyl transferase subunit beta	8	33	11	100	100	100	1	1
690	Acetyl-coenzyme A synthetase	8	33	11	100	100	100	1	1
691	Acetylglutamate kinase	8	33	11	100	100	100	1	1
692	Acetylornithine aminotransferase	8	33	11	100	100	100	1	1
693	Acetyltransferase	8	33	11	100	100	100	1	1
694	Acid sugar phosphatase	8	33	11	100	100	100	1	1
695	Acid-activated urea channel	8	33	11	100	100	100	1	1
696	Acireductone dioxygenase	8	33	11	100	100	100	1	1
697	Aclacinomycin methylesterase RdmC	8	33	11	100	100	100	1	1
698	Aconitate hydratase A	8	32	11	100	96.9697	100	0.904602	1
699	Actin-binding protein	0	5	0	0	15.1515	0	0.245206	1
700	Acyl carrier protein	8	33	11	100	100	100	1	1
701	Acyl-CoA dehydrogenase	8	33	11	100	100	100	1	1
702	Acyl-CoA dehydrogenase, short-chain specific	8	33	11	100	100	100	1	1
703	Acyl-CoA thioester hydrolase YbgC	0	0	1	0	0	9.09091	0.509823	1
704	Acyl-homoserine lactone acylase QuiP	0	0	1	0	0	9.09091	0.509823	1
705	Acyltrehalose exporter MmpL10	8	33	11	100	100	100	1	1
706	Adapter protein MecA 1	8	33	11	100	100	100	1	1
707	Adapter protein MecA 2	8	33	11	100	100	100	1	1
708	Adenine DNA glycosylase	8	33	11	100	100	100	1	1
709	Adenine phosphoribosyltransferase	8	33	11	100	100	100	1	1
710	Adenosine monophosphate-protein transferase NmFic	0	3	1	0	9.09091	9.09091	0.761103	1
711	Adenosine monophosphate-protein transferase SoFic	0	1	0	0	3.0303	0	0.904602	1
712	Adenosine monophosphate-protein transferase VbhT	0	1	0	0	3.0303	0	0.904602	1
713	Adenosylmethionine-8-amino-7-oxononanoate aminotransferase	0	0	1	0	0	9.09091	0.509823	1
714	Adenylate kinase	8	33	11	100	100	100	1	1
715	Adenylosuccinate lyase	8	33	11	100	100	100	1	1
716	Adenylosuccinate synthetase	8	33	11	100	100	100	1	1
717	Aerobic glycerol-3-phosphate dehydrogenase	8	33	11	100	100	100	1	1
718	Agmatinase	8	33	11	100	100	100	1	1
719	AI-2 transport protein TqsA	8	33	11	100	100	100	1	1
720	Aklavinone 12-hydroxylase RdmE	8	33	10	100	100	90.9091	0.509823	1
721	Alanine dehydrogenase	8	29	11	100	87.8788	100	0.367665	1
722	Alanine dehydrogenase 1	0	1	0	0	3.0303	0	0.904602	1
723	Alanine racemase	8	33	11	100	100	100	1	1
724	Alanine racemase 1	0	1	2	0	3.0303	18.1818	0.420797	1
725	Alanine--tRNA ligase	8	33	11	100	100	100	1	1
726	Alcohol dehydrogenase	8	33	11	100	100	100	1	1
727	Alcohol dehydrogenase 2	8	32	11	100	96.9697	100	0.904602	1
728	Alcohol dehydrogenase, propanol-preferring	0	1	0	0	3.0303	0	0.904602	1
729	Aldehyde dehydrogenase	0	3	0	0	9.09091	0	0.528224	1
730	Aldehyde dehydrogenase PuuC	1	0	0	12.5	0	0	0.410347	1
731	Aldehyde-alcohol dehydrogenase	8	33	11	100	100	100	1	1
732	Aldose 1-epimerase	0	2	1	0	6.06061	9.09091	0.827716	1
733	Aliphatic sulfonates import ATP-binding protein SsuB	8	33	11	100	100	100	1	1
734	Alkaline phosphatase 3	8	33	11	100	100	100	1	1
735	Alkaline phosphatase synthesis sensor protein PhoR	8	33	11	100	100	100	1	1
736	Alkaline phosphatase synthesis transcriptional regulatory protein PhoP	8	33	11	100	100	100	1	1
737	Alkaline shock protein 23	8	33	11	100	100	100	1	1
738	Alkanal monooxygenase alpha chain	8	32	11	100	96.9697	100	0.904602	1
739	Alkanesulfonate monooxygenase	8	33	10	100	100	90.9091	0.509823	1
740	Alkyl hydroperoxide reductase subunit C	8	33	11	100	100	100	1	1
741	Alkylmercury lyase	0	2	0	0	6.06061	0	0.718582	1
742	Alpha-acetolactate decarboxylase	8	33	11	100	100	100	1	1
743	Alpha-hemolysin translocation ATP-binding protein HlyB	0	4	1	0	12.1212	9.09091	0.656854	1
744	Alpha-ketoglutarate permease	8	33	11	100	100	100	1	1
745	Alpha-maltose-1-phosphate synthase	0	3	0	0	9.09091	0	0.528224	1
746	Alveolysin	8	33	11	100	100	100	1	1
747	Amidase enhancer	8	33	11	100	100	100	1	1
748	Amidophosphoribosyltransferase	8	33	11	100	100	100	1	1
749	Amino-acid acetyltransferase	8	33	11	100	100	100	1	1
750	Amino-acid carrier protein AlsT	8	33	11	100	100	100	1	1
751	Amino-acid permease RocC	8	33	11	100	100	100	1	1
752	Amino-acid permease RocE	8	33	11	100	100	100	1	1
753	Aminoacyl carrier protein	0	0	1	0	0	9.09091	0.509823	1
754	Aminoalkylphosphonate N-acetyltransferase	8	33	11	100	100	100	1	1
755	Aminodeoxychorismate synthase component 1	8	33	11	100	100	100	1	1
756	Aminodeoxychorismate/anthranilate synthase component 2	8	33	11	100	100	100	1	1
757	Aminoglycoside 6-adenylyltransferase	8	33	10	100	100	90.9091	0.509823	1
758	Aminomethyltransferase	8	33	11	100	100	100	1	1
759	Aminopeptidase	1	0	0	12.5	0	0	0.410347	1
760	Aminopeptidase 2	8	33	11	100	100	100	1	1
761	Aminopeptidase PepS	8	33	10	100	100	90.9091	0.509823	1
762	Aminopeptidase YpdF	8	33	11	100	100	100	1	1
763	Aminopeptidase YwaD	8	33	11	100	100	100	1	1
764	Aminopyrimidine aminohydrolase	8	33	11	100	100	100	1	1
765	Ammonium transporter NrgA	8	33	11	100	100	100	1	1
766	Anaerobic C4-dicarboxylate transporter DcuA	8	33	10	100	100	90.9091	0.509823	1
767	Anaerobic glycerol-3-phosphate dehydrogenase subunit C	8	33	11	100	100	100	1	1
768	Anaerobic nitric oxide reductase flavorubredoxin	0	1	0	0	3.0303	0	0.904602	1
769	Anaerobic regulatory protein	8	26	10	100	78.7879	90.9091	0.306922	1
770	Anaerobic ribonucleoside-triphosphate reductase	8	32	11	100	96.9697	100	0.904602	1
771	Anaerobic ribonucleoside-triphosphate reductase-activating protein	8	33	10	100	100	90.9091	0.509823	1
772	Anhydro-N-acetylmuramic acid kinase	8	31	11	100	93.9394	100	0.718582	1
773	Anthranilate phosphoribosyltransferase 2	8	33	11	100	100	100	1	1
774	Anthranilate synthase component 1	8	33	11	100	100	100	1	1
775	Anthrax toxin expression trans-acting positive regulator	0	5	0	0	15.1515	0	0.245206	1
776	Anti-sigma F factor	8	33	11	100	100	100	1	1
777	Anti-sigma F factor antagonist	8	33	11	100	100	100	1	1
778	Anti-sigma-B factor antagonist	8	33	11	100	100	100	1	1
779	Anti-sigma-F factor Fin	8	33	11	100	100	100	1	1
780	Anti-sigma-G factor Gin	8	33	11	100	100	100	1	1
781	Anti-sigma-I factor RsgI3	0	1	2	0	3.0303	18.1818	0.420797	1
782	Antiholin-like protein LrgA	8	33	11	100	100	100	1	1
783	Antiholin-like protein LrgB	8	33	11	100	100	100	1	1
784	Antilisterial bacteriocin subtilosin biosynthesis protein AlbA	8	33	11	100	100	100	1	1
785	Antilisterial bacteriocin subtilosin biosynthesis protein AlbE	8	33	11	100	100	100	1	1
786	Antiseptic resistance protein	8	32	11	100	96.9697	100	0.904602	1
787	Antitoxin EndoAI	8	33	11	100	100	100	1	1
788	Antitoxin PezA	0	4	1	0	12.1212	9.09091	0.656854	1
789	Antitoxin RnlB	0	2	0	0	6.06061	0	0.718582	1
790	Antitoxin YokJ	0	1	0	0	3.0303	0	0.904602	1
791	Aquaporin Z	8	33	11	100	100	100	1	1
792	Aquaporin Z 2	0	7	2	0	21.2121	18.1818	0.344354	1
793	Arginase	8	33	11	100	100	100	1	1
794	Arginine biosynthesis bifunctional protein ArgJ	8	33	11	100	100	100	1	1
795	Arginine decarboxylase	8	33	11	100	100	100	1	1
796	Arginine exporter protein ArgO	8	33	11	100	100	100	1	1
797	Arginine repressor	8	33	11	100	100	100	1	1
798	Arginine transport ATP-binding protein ArtM	8	33	11	100	100	100	1	1
799	Arginine transport system permease protein ArtQ	8	33	11	100	100	100	1	1
800	Arginine utilization regulatory protein RocR	8	33	11	100	100	100	1	1
801	Arginine--tRNA ligase	8	33	11	100	100	100	1	1
802	Arginine-binding extracellular protein ArtP	8	33	11	100	100	100	1	1
803	Arginine/ornithine antiporter	8	33	11	100	100	100	1	1
804	Argininosuccinate lyase	8	33	11	100	100	100	1	1
805	Argininosuccinate synthase	8	33	11	100	100	100	1	1
806	Arsenical pump membrane protein	8	33	11	100	100	100	1	1
807	Arsenical pump-driving ATPase	8	30	10	100	90.9091	90.9091	0.761103	1
808	Arsenical resistance operon repressor	8	31	10	100	93.9394	90.9091	0.827716	1
809	Arsenical-resistance protein Acr3	8	33	11	100	100	100	1	1
810	Aryl-alcohol dehydrogenase	0	0	1	0	0	9.09091	0.509823	1
811	Arylesterase	8	33	11	100	100	100	1	1
812	Asparagine synthetase [glutamine-hydrolyzing] 1	8	33	11	100	100	100	1	1
813	Asparagine synthetase [glutamine-hydrolyzing] 3	8	33	11	100	100	100	1	1
814	Asparagine--tRNA ligase	8	33	11	100	100	100	1	1
815	Aspartate 1-decarboxylase	7	33	11	87.5	100	100	0.410347	1
816	Aspartate aminotransferase	8	33	11	100	100	100	1	1
817	Aspartate ammonia-lyase	8	33	11	100	100	100	1	1
818	Aspartate carbamoyltransferase	8	33	11	100	100	100	1	1
819	Aspartate carbamoyltransferase catalytic subunit	0	1	0	0	3.0303	0	0.904602	1
820	Aspartate kinase	1	0	0	12.5	0	0	0.410347	1
821	Aspartate racemase	8	33	11	100	100	100	1	1
822	Aspartate--ammonia ligase	8	31	11	100	93.9394	100	0.718582	1
823	Aspartate--tRNA ligase	8	33	11	100	100	100	1	1
824	Aspartate--tRNA(Asp/Asn) ligase	7	33	11	87.5	100	100	0.410347	1
825	Aspartate-semialdehyde dehydrogenase	8	33	11	100	100	100	1	1
826	Aspartokinase	8	33	11	100	100	100	1	1
827	Aspartokinase 2	1	0	0	12.5	0	0	0.410347	1
828	Aspartyl-phosphate phosphatase YisI	8	33	11	100	100	100	1	1
829	Aspartyl-phosphate phosphatase YnzD	8	33	11	100	100	100	1	1
830	Aspartyl/glutamyl-tRNA(Asn/Gln) amidotransferase subunit B	8	33	11	100	100	100	1	1
831	Aspartyl/glutamyl-tRNA(Asn/Gln) amidotransferase subunit C	8	33	11	100	100	100	1	1
832	Assimilatory nitrate reductase catalytic subunit	0	0	1	0	0	9.09091	0.509823	1
833	Assimilatory nitrite reductase [NAD(P)H] small subunit	8	26	10	100	78.7879	90.9091	0.306922	1
834	ATP phosphoribosyltransferase	8	33	11	100	100	100	1	1
835	ATP phosphoribosyltransferase regulatory subunit	8	33	11	100	100	100	1	1
836	ATP synthase gamma chain	8	33	11	100	100	100	1	1
837	ATP synthase subunit a	8	33	11	100	100	100	1	1
838	ATP synthase subunit alpha	8	33	11	100	100	100	1	1
839	ATP synthase subunit b	8	32	11	100	96.9697	100	0.904602	1
840	ATP synthase subunit beta	8	33	11	100	100	100	1	1
841	ATP synthase subunit c	8	33	11	100	100	100	1	1
842	ATP synthase subunit delta	8	33	11	100	100	100	1	1
843	ATP-binding/permease protein CydD	8	33	11	100	100	100	1	1
844	ATP-dependent 6-phosphofructokinase	8	33	11	100	100	100	1	1
845	ATP-dependent Clp protease ATP-binding subunit ClpX	8	33	11	100	100	100	1	1
846	ATP-dependent Clp protease proteolytic subunit	8	33	11	100	100	100	1	1
847	ATP-dependent dethiobiotin synthetase BioD 1	8	33	11	100	100	100	1	1
848	ATP-dependent DNA helicase PcrA	8	33	11	100	100	100	1	1
849	ATP-dependent DNA helicase RecG	8	33	11	100	100	100	1	1
850	ATP-dependent DNA helicase RecQ	8	33	11	100	100	100	1	1
851	ATP-dependent DNA helicase UvrD2	0	0	1	0	0	9.09091	0.509823	1
852	ATP-dependent helicase/deoxyribonuclease subunit B	8	33	11	100	100	100	1	1
853	ATP-dependent helicase/nuclease subunit A	8	33	11	100	100	100	1	1
854	ATP-dependent protease ATPase subunit ClpY	8	33	11	100	100	100	1	1
855	ATP-dependent protease subunit HslV	8	33	11	100	100	100	1	1
856	ATP-dependent RecD-like DNA helicase	8	33	11	100	100	100	1	1
857	ATP-dependent RNA helicase RhlE	0	1	0	0	3.0303	0	0.904602	1
858	ATP-dependent zinc metalloprotease FtsH	8	33	11	100	100	100	1	1
859	Autoinducer 2 import ATP-binding protein LsrA	8	32	11	100	96.9697	100	0.904602	1
860	Autoinducer 2 import system permease protein LsrC	8	30	11	100	90.9091	100	0.528224	1
861	Autoinducer 2 import system permease protein LsrD	8	32	11	100	96.9697	100	0.904602	1
862	Autoinducer 2 sensor kinase/phosphatase LuxQ	8	33	11	100	100	100	1	1
863	Autoinducer 2-binding protein LsrB	8	32	10	100	96.9697	90.9091	0.82332	1
864	Autoinducer-2 kinase	7	32	11	87.5	96.9697	100	0.700422	1
865	Autolytic lysozyme	8	32	10	100	96.9697	90.9091	0.82332	1
866	Autonomous glycyl radical cofactor	0	1	0	0	3.0303	0	0.904602	1
867	Autotransporter adhesin EhaG	8	33	10	100	100	90.9091	0.509823	1
868	B-type flagellar hook-associated protein 2	8	29	9	100	87.8788	81.8182	0.541216	1
869	Bacillibactin exporter	8	33	11	100	100	100	1	1
870	Bacillolysin	8	33	11	100	100	100	1	1
871	Bacillopeptidase F	0	0	1	0	0	9.09091	0.509823	1
872	Bacitracin export ATP-binding protein BceA	8	33	11	100	100	100	1	1
873	Bacitracin export permease protein BceB	8	33	11	100	100	100	1	1
874	Bacterial dynamin-like protein	8	33	11	100	100	100	1	1
875	Bacterial non-heme ferritin	8	33	11	100	100	100	1	1
876	Barstar	0	8	2	0	24.2424	18.1818	0.270332	1
877	Benzil reductase ((S)-benzoin forming)	8	32	10	100	96.9697	90.9091	0.82332	1
878	Beta-carbonic anhydrase 1	8	33	11	100	100	100	1	1
879	Beta-galactosidase	0	0	1	0	0	9.09091	0.509823	1
880	Beta-glucoside kinase	8	33	11	100	100	100	1	1
881	Beta-lactam-inducible penicillin-binding protein	8	33	11	100	100	100	1	1
882	Beta-lactamase	0	2	3	0	6.06061	27.2727	0.237165	1
883	Beta-lactamase 1	8	33	11	100	100	100	1	1
884	Beta-monoglucosyldiacylglycerol synthase	8	33	11	100	100	100	1	1
885	Beta/alpha-amylase	0	1	1	0	3.0303	9.09091	0.82332	1
886	Bicarbonate transporter BicA	8	33	11	100	100	100	1	1
887	Bicyclomycin resistance protein	8	33	11	100	100	100	1	1
888	Bifunctional (p)ppGpp synthase/hydrolase SpoT	0	1	1	0	3.0303	9.09091	0.82332	1
889	Bifunctional AAC/APH	8	33	11	100	100	100	1	1
890	Bifunctional cytochrome P450/NADPH--P450 reductase	8	33	10	100	100	90.9091	0.509823	1
891	Bifunctional homocysteine S-methyltransferase/5,10-methylenetetrahydrofolate reductase	8	33	11	100	100	100	1	1
892	Bifunctional ligase/repressor BirA	7	33	11	87.5	100	100	0.410347	1
893	Bifunctional oligoribonuclease and PAP phosphatase NrnA	8	33	11	100	100	100	1	1
894	Bifunctional protein FolD protein	8	33	11	100	100	100	1	1
895	Bifunctional protein GlmU	8	33	11	100	100	100	1	1
896	Bifunctional protein PyrR	8	33	11	100	100	100	1	1
897	Bifunctional purine biosynthesis protein PurH	8	32	11	100	96.9697	100	0.904602	1
898	Bifunctional transcriptional activator/DNA repair enzyme AdaA	8	33	11	100	100	100	1	1
899	Bifunctional xylanase/deacetylase	8	32	10	100	96.9697	90.9091	0.82332	1
900	Bile acid 7-dehydroxylase 2	0	4	3	0	12.1212	27.2727	0.323806	1
901	Biofilm operon icaADBC HTH-type negative transcriptional regulator IcaR	8	33	11	100	100	100	1	1
902	Biotin carboxyl carrier protein of acetyl-CoA carboxylase	8	33	11	100	100	100	1	1
903	Biotin carboxylase	8	33	11	100	100	100	1	1
904	Biotin synthase	8	32	11	100	96.9697	100	0.904602	1
905	Biotin transporter BioY	8	33	11	100	100	100	1	1
906	Biotin/lipoyl attachment protein	8	32	11	100	96.9697	100	0.904602	1
907	Bis(5'-nucleosyl)-tetraphosphatase [symmetrical]	0	2	0	0	6.06061	0	0.718582	1
908	Bis(5'-nucleosyl)-tetraphosphatase PrpE [asymmetrical]	8	33	10	100	100	90.9091	0.509823	1
909	Branched-chain amino acid transport system 2 carrier protein	8	33	11	100	100	100	1	1
910	Branched-chain-amino-acid aminotransferase	8	33	11	100	100	100	1	1
911	Burkholderia TALE-like protein 2	0	0	1	0	0	9.09091	0.509823	1
912	Butyrate kinase 2	8	33	11	100	100	100	1	1
913	Ca(2 )/H( ) antiporter ChaA	8	33	11	100	100	100	1	1
914	Cadmium-induced protein CadI	8	28	10	100	84.8485	90.9091	0.535741	1
915	Cadmium, cobalt and zinc/H( )-K( ) antiporter	8	32	11	100	96.9697	100	0.904602	1
916	Cadmium, zinc and cobalt-transporting ATPase	8	32	11	100	96.9697	100	0.904602	1
917	Caffeyl-CoA reductase-Etf complex subunit CarE	8	33	11	100	100	100	1	1
918	Calcium-transporting ATPase	8	33	11	100	100	100	1	1
919	Calcium-transporting ATPase 1	8	33	11	100	100	100	1	1
920	Calmodulin-sensitive adenylate cyclase	0	5	0	0	15.1515	0	0.245206	1
921	Capsule biosynthesis protein CapA	8	33	11	100	100	100	1	1
922	Capsule biosynthesis protein CapB	0	2	0	0	6.06061	0	0.718582	1
923	Capsule biosynthesis protein CapC	0	2	0	0	6.06061	0	0.718582	1
924	Capsule biosynthesis protein CapD	0	2	0	0	6.06061	0	0.718582	1
925	Capsule synthesis positive regulator AcpB	0	2	0	0	6.06061	0	0.718582	1
926	Carbamoyl-phosphate synthase arginine-specific large chain	0	1	0	0	3.0303	0	0.904602	1
927	Carbamoyl-phosphate synthase large chain	8	33	11	100	100	100	1	1
928	Carbamoyl-phosphate synthase small chain	8	33	11	100	100	100	1	1
929	Carbohydrate diacid regulator	8	33	11	100	100	100	1	1
930	Carbon starvation protein A	8	33	11	100	100	100	1	1
931	Carboxy-terminal processing protease CtpB	8	33	11	100	100	100	1	1
932	Carboxylesterase	8	33	11	100	100	100	1	1
933	Carboxypeptidase 1	8	33	11	100	100	100	1	1
934	Carboxypeptidase G2	0	0	1	0	0	9.09091	0.509823	1
935	Carboxyvinyl-carboxyphosphonate phosphorylmutase	0	3	0	0	9.09091	0	0.528224	1
936	Catabolite control protein A	8	33	11	100	100	100	1	1
937	Catabolite control protein B	8	33	11	100	100	100	1	1
938	Catalase	8	33	11	100	100	100	1	1
939	Catechol-2,3-dioxygenase	8	33	11	100	100	100	1	1
940	Cation/acetate symporter ActP	8	32	11	100	96.9697	100	0.904602	1
941	CBS domain-containing protein YkuL	8	33	11	100	100	100	1	1
942	CCA-adding enzyme	8	32	11	100	96.9697	100	0.904602	1
943	CdaA regulatory protein CdaR	8	33	11	100	100	100	1	1
944	CDP-diacylglycerol--glycerol-3-phosphate 3-phosphatidyltransferase	8	33	11	100	100	100	1	1
945	Cell cycle protein GpsB	8	33	11	100	100	100	1	1
946	Cell division ATP-binding protein FtsE	8	33	11	100	100	100	1	1
947	Cell division protein DivIB	8	33	11	100	100	100	1	1
948	Cell division protein DivIC	8	33	11	100	100	100	1	1
949	Cell division protein FtsA	8	33	11	100	100	100	1	1
950	Cell division protein FtsL	8	33	11	100	100	100	1	1
951	Cell division protein FtsX	8	33	11	100	100	100	1	1
952	Cell division protein FtsZ	8	33	11	100	100	100	1	1
953	Cell division protein SepF	8	32	11	100	96.9697	100	0.904602	1
954	Cell division protein ZapA	8	33	11	100	100	100	1	1
955	Cell division topological determinant MinJ	8	33	11	100	100	100	1	1
956	Cell shape-determining protein MreC	8	33	11	100	100	100	1	1
957	Cell wall hydrolase CwlJ	8	33	11	100	100	100	1	1
958	Cell wall-binding protein YocH	8	33	11	100	100	100	1	1
959	Cell wall-binding protein YqgA	0	1	0	0	3.0303	0	0.904602	1
960	Cellulose synthase catalytic subunit [UDP-forming]	0	1	0	0	3.0303	0	0.904602	1
961	Central glycolytic genes regulator	8	33	11	100	100	100	1	1
962	Chaperone protein ClpB	8	32	11	100	96.9697	100	0.904602	1
963	Chaperone protein DnaJ	8	33	11	100	100	100	1	1
964	Chaperone protein DnaK	8	33	11	100	100	100	1	1
965	Chaperone protein HscC	0	1	1	0	3.0303	9.09091	0.82332	1
966	Chemotaxis protein CheA	8	33	11	100	100	100	1	1
967	Chemotaxis protein CheV	8	33	10	100	100	90.9091	0.509823	1
968	Chemotaxis protein CheY	8	33	11	100	100	100	1	1
969	Chemotaxis protein methyltransferase	8	33	11	100	100	100	1	1
970	Chemotaxis protein PomA	8	33	11	100	100	100	1	1
971	CheY-P phosphatase CheC	8	33	11	100	100	100	1	1
972	Chitinase A1	8	32	11	100	96.9697	100	0.904602	1
973	Chitinase D	8	32	10	100	96.9697	90.9091	0.82332	1
974	Chitooligosaccharide deacetylase ChbG	8	33	11	100	100	100	1	1
975	Chloramphenicol acetyltransferase	8	33	11	100	100	100	1	1
976	Chloramphenicol acetyltransferase 3	0	0	1	0	0	9.09091	0.509823	1
977	Choline transport ATP-binding protein OpuBA	0	0	1	0	0	9.09091	0.509823	1
978	Choloylglycine hydrolase	8	31	8	100	93.9394	72.7273	0.237165	1
979	Chondramide synthase cmdD	0	2	0	0	6.06061	0	0.718582	1
980	Chondroitin synthase	8	32	9	100	96.9697	81.8182	0.420797	1
981	Chorismate synthase	8	33	11	100	100	100	1	1
982	Chromate transport protein	8	33	11	100	100	100	1	1
983	Chromosomal replication initiator protein DnaA	8	33	11	100	100	100	1	1
984	Chromosome partition protein Smc	8	33	11	100	100	100	1	1
985	Chromosome partitioning protein ParA	0	1	1	0	3.0303	9.09091	0.82332	1
986	Chromosome-anchoring protein RacA	8	32	10	100	96.9697	90.9091	0.82332	1
987	Chromosome-partitioning ATPase Soj	1	0	0	12.5	0	0	0.410347	1
988	Chromosome-partitioning protein Spo0J	8	33	11	100	100	100	1	1
989	Citrate synthase 1	0	0	1	0	0	9.09091	0.509823	1
990	Citrate synthase 2	8	33	11	100	100	100	1	1
991	Citrate transporter	8	33	11	100	100	100	1	1
992	Cob(I)yrinic acid a,c-diamide adenosyltransferase	8	33	11	100	100	100	1	1
993	Cobalt-dependent inorganic pyrophosphatase	8	33	11	100	100	100	1	1
994	Cobalt-factor III methyltransferase	0	6	2	0	18.1818	18.1818	0.420062	1
995	Cobalt/magnesium transport protein CorA	8	33	11	100	100	100	1	1
996	Coenzyme A biosynthesis bifunctional protein CoaBC	8	33	11	100	100	100	1	1
997	Coenzyme A disulfide reductase	8	33	11	100	100	100	1	1
998	Coenzyme F420:L-glutamate ligase	0	1	0	0	3.0303	0	0.904602	1
999	Cold shock protein CspA	8	33	11	100	100	100	1	1
1000	Cold shock protein CspD	8	32	11	100	96.9697	100	0.904602	1
1001	Cold shock-like protein CspD	8	33	11	100	100	100	1	1
1002	ComE operon protein 1	8	33	11	100	100	100	1	1
1003	ComE operon protein 3	8	33	11	100	100	100	1	1
1004	ComF operon protein 1	8	33	11	100	100	100	1	1
1005	ComG operon protein 1	8	31	11	100	93.9394	100	0.718582	1
1006	ComG operon protein 3	8	33	11	100	100	100	1	1
1007	Competence protein CoiA	8	33	11	100	100	100	1	1
1008	Competence transcription factor	8	33	11	100	100	100	1	1
1009	Conserved virulence factor B	8	33	11	100	100	100	1	1
1010	Copper chaperone CopZ	8	33	11	100	100	100	1	1
1011	Copper homeostasis protein CutC	8	33	11	100	100	100	1	1
1012	Copper transport protein YcnJ	8	33	11	100	100	100	1	1
1013	Copper-exporting P-type ATPase A	8	33	11	100	100	100	1	1
1014	Copper-exporting P-type ATPase B	0	1	1	0	3.0303	9.09091	0.82332	1
1015	Copper-sensing transcriptional repressor CsoR	8	33	11	100	100	100	1	1
1016	Copper-sensing transcriptional repressor RicR	8	33	11	100	100	100	1	1
1017	Copper-transporting P-type ATPase	0	2	0	0	6.06061	0	0.718582	1
1018	Coupling protein TraD	0	1	0	0	3.0303	0	0.904602	1
1019	CRISPR pre-crRNA endoribonuclease Cas5d	0	1	0	0	3.0303	0	0.904602	1
1020	CRISPR-associated endonuclease Cas9	0	5	2	0	15.1515	18.1818	0.489238	1
1021	CRISPR-associated nuclease/helicase Cas3	0	1	0	0	3.0303	0	0.904602	1
1022	CRP-like cAMP-activated global transcriptional regulator	8	33	11	100	100	100	1	1
1023	Cryptic catabolic NAD-specific glutamate dehydrogenase GudB	8	33	11	100	100	100	1	1
1024	CTP pyrophosphohydrolase	8	32	11	100	96.9697	100	0.904602	1
1025	CTP synthase	8	33	11	100	100	100	1	1
1026	Cyclic di-AMP synthase CdaA	8	33	11	100	100	100	1	1
1027	Cyclic di-GMP phosphodiesterase Gmr	8	33	11	100	100	100	1	1
1028	Cyclic pyranopterin monophosphate synthase	8	33	11	100	100	100	1	1
1029	Cyclic-di-AMP phosphodiesterase GdpP	8	33	11	100	100	100	1	1
1030	Cyclic-di-AMP phosphodiesterase PgpH	8	33	11	100	100	100	1	1
1031	Cyclo(L-leucyl-L-leucyl) synthase	0	1	0	0	3.0303	0	0.904602	1
1032	Cyclodextrin-binding protein	8	33	11	100	100	100	1	1
1033	Cyclopentanol dehydrogenase	8	33	11	100	100	100	1	1
1034	Cys-tRNA(Pro)/Cys-tRNA(Cys) deacylase YbaK	8	33	11	100	100	100	1	1
1035	Cystathionine beta-lyase MetC	8	33	11	100	100	100	1	1
1036	Cystathionine beta-lyase PatB	8	33	11	100	100	100	1	1
1037	Cystathionine gamma-lyase	8	31	9	100	93.9394	81.8182	0.533157	1
1038	Cystathionine gamma-synthase/O-acetylhomoserine (thiol)-lyase	8	33	11	100	100	100	1	1
1039	Cysteine desulfurase IscS	8	33	11	100	100	100	1	1
1040	Cysteine desulfurase SufS	8	33	11	100	100	100	1	1
1041	Cysteine synthase	8	33	11	100	100	100	1	1
1042	Cysteine synthase B	0	1	1	0	3.0303	9.09091	0.82332	1
1043	Cysteine--tRNA ligase	8	33	11	100	100	100	1	1
1044	Cysteine/O-acetylserine efflux protein	8	31	9	100	93.9394	81.8182	0.533157	1
1045	Cytidine deaminase	8	33	11	100	100	100	1	1
1046	Cytidylate kinase	8	33	11	100	100	100	1	1
1047	Cytochrome b6-f complex iron-sulfur subunit	8	33	11	100	100	100	1	1
1048	Cytochrome bd-I ubiquinol oxidase subunit 1	8	33	11	100	100	100	1	1
1049	Cytochrome bd-I ubiquinol oxidase subunit 2	8	33	11	100	100	100	1	1
1050	Cytochrome c biogenesis protein CcsA	8	33	11	100	100	100	1	1
1051	Cytochrome c biogenesis protein CcsB	8	32	11	100	96.9697	100	0.904602	1
1052	Cytochrome c oxidase subunit 1	8	33	11	100	100	100	1	1
1053	Cytochrome c oxidase subunit 2	8	33	11	100	100	100	1	1
1054	Cytochrome c oxidase subunit 3	8	33	11	100	100	100	1	1
1055	Cytochrome c oxidase subunit 4B	8	33	11	100	100	100	1	1
1056	Cytochrome c-550	8	33	11	100	100	100	1	1
1057	Cytochrome c-551	8	33	11	100	100	100	1	1
1058	Cytosol aminopeptidase	8	32	11	100	96.9697	100	0.904602	1
1059	Cytosol non-specific dipeptidase	8	33	11	100	100	100	1	1
1060	D-alanine aminotransferase	8	33	11	100	100	100	1	1
1061	D-alanine--D-alanine ligase	8	33	11	100	100	100	1	1
1062	D-alanine--poly(phosphoribitol) ligase subunit 1	8	33	11	100	100	100	1	1
1063	D-alanine--poly(phosphoribitol) ligase subunit 2	8	33	11	100	100	100	1	1
1064	D-alanyl-D-alanine carboxypeptidase	8	33	11	100	100	100	1	1
1065	D-alanyl-D-alanine carboxypeptidase DacA	8	33	11	100	100	100	1	1
1066	D-alanyl-D-alanine carboxypeptidase DacB	8	33	11	100	100	100	1	1
1067	D-alanyl-D-alanine carboxypeptidase DacC	0	1	0	0	3.0303	0	0.904602	1
1068	D-alanyl-D-alanine carboxypeptidase DacF	8	33	11	100	100	100	1	1
1069	D-allose transport system permease protein AlsC	8	33	11	100	100	100	1	1
1070	D-aminoacyl-tRNA deacylase	8	33	11	100	100	100	1	1
1071	D-aminopeptidase	0	1	1	0	3.0303	9.09091	0.82332	1
1072	D-beta-hydroxybutyrate dehydrogenase	8	33	11	100	100	100	1	1
1073	D-cysteine desulfhydrase	0	2	0	0	6.06061	0	0.718582	1
1074	D-galactosamine-6-phosphate deaminase AgaS	0	6	1	0	18.1818	9.09091	0.415091	1
1075	D-gamma-glutamyl-meso-diaminopimelic acid endopeptidase CwlS	0	0	0	0	0	0	1	1
1076	D-glucosaminate-6-phosphate ammonia lyase	8	33	11	100	100	100	1	1
1077	D-glycero-alpha-D-manno-heptose-1,7-bisphosphate 7-phosphatase	0	5	1	0	15.1515	9.09091	0.535741	1
1078	D-glycero-beta-D-manno-heptose-1,7-bisphosphate 7-phosphatase	8	33	11	100	100	100	1	1
1079	D-methionine-binding lipoprotein MetQ	8	33	11	100	100	100	1	1
1080	D-ribose pyranase	8	33	11	100	100	100	1	1
1081	D-serine dehydratase	8	31	11	100	93.9394	100	0.718582	1
1082	D-tagatose-1,6-bisphosphate aldolase subunit GatY	0	6	1	0	18.1818	9.09091	0.415091	1
1083	D-xylose-proton symporter	0	2	0	0	6.06061	0	0.718582	1
1084	Daunorubicin/doxorubicin resistance ABC transporter permease protein DrrB	8	32	11	100	96.9697	100	0.904602	1
1085	Daunorubicin/doxorubicin resistance ATP-binding protein DrrA	8	33	11	100	100	100	1	1
1086	Deacetylase	8	33	11	100	100	100	1	1
1087	DEAD-box ATP-dependent RNA helicase CshA	8	33	11	100	100	100	1	1
1088	DEAD-box ATP-dependent RNA helicase CshC	8	32	11	100	96.9697	100	0.904602	1
1089	DEAD-box ATP-dependent RNA helicase CshE	8	32	11	100	96.9697	100	0.904602	1
1090	Decaprenyl-phosphate phosphoribosyltransferase	0	8	2	0	24.2424	18.1818	0.270332	1
1091	Decaprenylphosphoryl-beta-D-ribose oxidase	8	33	11	100	100	100	1	1
1092	DegV domain-containing protein	8	33	11	100	100	100	1	1
1093	Delta-aminolevulinic acid dehydratase	8	33	11	100	100	100	1	1
1094	Delta(1)-pyrroline-2-carboxylate reductase	8	32	11	100	96.9697	100	0.904602	1
1095	Delta(12)-fatty-acid desaturase	8	33	11	100	100	100	1	1
1096	Demethyllactenocin mycarosyltransferase	8	30	11	100	90.9091	100	0.528224	1
1097	Demethylmenaquinone methyltransferase	8	33	11	100	100	100	1	1
1098	Demethylrebeccamycin-D-glucose O-methyltransferase	0	1	2	0	3.0303	18.1818	0.420797	1
1099	Denitrification regulatory protein NirQ	8	33	11	100	100	100	1	1
1100	Deoxyadenosine/deoxycytidine kinase	8	33	11	100	100	100	1	1
1101	Deoxyguanosine kinase	8	33	11	100	100	100	1	1
1102	Deoxyguanosinetriphosphate triphosphohydrolase	0	2	0	0	6.06061	0	0.718582	1
1103	Deoxyribonucleoside regulator	8	32	11	100	96.9697	100	0.904602	1
1104	Deoxyribose-phosphate aldolase	8	32	11	100	96.9697	100	0.904602	1
1105	Deoxyuridine 5'-triphosphate nucleotidohydrolase	0	6	2	0	18.1818	18.1818	0.420062	1
1106	Dephospho-CoA kinase	8	33	11	100	100	100	1	1
1107	Diacylglycerol kinase	8	33	11	100	100	100	1	1
1108	Diadenosine hexaphosphate hydrolase	8	33	11	100	100	100	1	1
1109	Diadenylate cyclase CdaS	8	33	11	100	100	100	1	1
1110	Diaminopimelate decarboxylase	8	33	11	100	100	100	1	1
1111	Diaminopimelate epimerase	8	33	11	100	100	100	1	1
1112	Diguanylate cyclase DosC	0	3	1	0	9.09091	9.09091	0.761103	1
1113	Dihydrofolate reductase	8	33	11	100	100	100	1	1
1114	Dihydrolipoyl dehydrogenase	8	33	11	100	100	100	1	1
1115	Dihydrolipoyllysine-residue acetyltransferase component of acetoin cleaving system	8	33	11	100	100	100	1	1
1116	Dihydrolipoyllysine-residue acetyltransferase component of pyruvate dehydrogenase complex	8	33	11	100	100	100	1	1
1117	Dihydrolipoyllysine-residue succinyltransferase component of 2-oxoglutarate dehydrogenase complex	8	33	11	100	100	100	1	1
1118	Dihydroneopterin aldolase	8	33	11	100	100	100	1	1
1119	Dihydroneopterin triphosphate diphosphatase	0	1	2	0	3.0303	18.1818	0.420797	1
1120	Dihydroorotase	8	33	11	100	100	100	1	1
1121	Dihydroorotate dehydrogenase (quinone)	0	1	0	0	3.0303	0	0.904602	1
1122	Dihydroorotate dehydrogenase B (NAD( )), catalytic subunit	8	33	11	100	100	100	1	1
1123	Dihydroorotate dehydrogenase B (NAD( )), electron transfer subunit	8	33	11	100	100	100	1	1
1124	Dihydropteroate synthase	8	33	11	100	100	100	1	1
1125	Dihydroxy-acid dehydratase	8	31	11	100	93.9394	100	0.718582	1
1126	Dimodular nonribosomal peptide synthase	8	33	11	100	100	100	1	1
1127	Dipeptide permease D	8	33	11	100	100	100	1	1
1128	Dipeptide transport system permease protein DppB	8	33	10	100	100	90.9091	0.509823	1
1129	Dipeptide transport system permease protein DppC	8	33	11	100	100	100	1	1
1130	Dipeptide-binding protein DppE	8	33	11	100	100	100	1	1
1131	Dipeptidyl aminopeptidase BIII	0	4	1	0	12.1212	9.09091	0.656854	1
1132	Dipeptidyl-peptidase 5	8	33	11	100	100	100	1	1
1133	Dipicolinate synthase subunit A	8	33	11	100	100	100	1	1
1134	Dipicolinate synthase subunit B	8	31	11	100	93.9394	100	0.718582	1
1135	Disulfide bond formation protein	0	3	0	0	9.09091	0	0.528224	1
1136	Disulfide bond formation protein C	8	33	11	100	100	100	1	1
1137	Disulfide bond formation protein D	8	33	11	100	100	100	1	1
1138	dITP/XTP pyrophosphatase	8	33	11	100	100	100	1	1
1139	Ditrans,polycis-undecaprenyl-diphosphate synthase ((2E,6E)-farnesyl-diphosphate specific)	8	33	11	100	100	100	1	1
1140	Divalent metal cation transporter MntH	8	31	11	100	93.9394	100	0.718582	1
1141	DNA adenine methyltransferase YhdJ	0	3	0	0	9.09091	0	0.528224	1
1142	DNA gyrase subunit A	8	33	11	100	100	100	1	1
1143	DNA gyrase subunit B	8	33	11	100	100	100	1	1
1144	DNA helicase II	0	1	1	0	3.0303	9.09091	0.82332	1
1145	DNA helicase IV	8	33	11	100	100	100	1	1
1146	DNA integrity scanning protein DisA	8	33	11	100	100	100	1	1
1147	DNA ligase	8	33	11	100	100	100	1	1
1148	DNA mismatch repair protein MutL	8	33	11	100	100	100	1	1
1149	DNA mismatch repair protein MutS	8	32	11	100	96.9697	100	0.904602	1
1150	DNA polymerase I	8	33	11	100	100	100	1	1
1151	DNA polymerase I, thermostable	0	1	0	0	3.0303	0	0.904602	1
1152	DNA polymerase II	0	1	0	0	3.0303	0	0.904602	1
1153	DNA polymerase III PolC-type	8	33	11	100	100	100	1	1
1154	DNA polymerase III subunit alpha	8	33	11	100	100	100	1	1
1155	DNA polymerase III subunit beta	8	33	11	100	100	100	1	1
1156	DNA polymerase III subunit epsilon	0	2	3	0	6.06061	27.2727	0.237165	1
1157	DNA polymerase III subunit tau	8	33	11	100	100	100	1	1
1158	DNA polymerase IV	8	33	11	100	100	100	1	1
1159	DNA polymerase IV 1	1	7	1	12.5	21.2121	9.09091	0.701676	1
1160	DNA polymerase/3'-5' exonuclease PolX	8	33	11	100	100	100	1	1
1161	DNA primase	8	33	11	100	100	100	1	1
1162	DNA processing protein DprA	8	33	11	100	100	100	1	1
1163	DNA protection during starvation protein 1	8	33	10	100	100	90.9091	0.509823	1
1164	DNA protection during starvation protein 2	8	33	11	100	100	100	1	1
1165	DNA repair protein RadA	8	33	11	100	100	100	1	1
1166	DNA repair protein RecN	8	33	11	100	100	100	1	1
1167	DNA repair protein RecO	8	33	11	100	100	100	1	1
1168	DNA replication and repair protein RecF	8	33	11	100	100	100	1	1
1169	DNA replication protein DnaD	8	33	11	100	100	100	1	1
1170	DNA topoisomerase 1	8	33	11	100	100	100	1	1
1171	DNA topoisomerase 3	8	33	11	100	100	100	1	1
1172	DNA topoisomerase 4 subunit A	8	33	11	100	100	100	1	1
1173	DNA topoisomerase 4 subunit B	8	33	11	100	100	100	1	1
1174	DNA translocase SftA	8	33	11	100	100	100	1	1
1175	DNA translocase SpoIIIE	8	33	11	100	100	100	1	1
1176	DNA-3-methyladenine glycosylase	8	33	11	100	100	100	1	1
1177	DNA-binding protein HU	8	33	11	100	100	100	1	1
1178	DNA-binding protein HU 1	8	33	11	100	100	100	1	1
1179	DNA-binding transcriptional activator DecR	8	33	11	100	100	100	1	1
1180	DNA-directed RNA polymerase subunit alpha	8	33	11	100	100	100	1	1
1181	DNA-directed RNA polymerase subunit beta	8	33	11	100	100	100	1	1
1182	DNA-directed RNA polymerase subunit beta'	8	33	11	100	100	100	1	1
1183	DNA-directed RNA polymerase subunit delta	8	33	11	100	100	100	1	1
1184	DNA-directed RNA polymerase subunit omega	8	33	11	100	100	100	1	1
1185	DNA-entry nuclease inhibitor	8	33	10	100	100	90.9091	0.509823	1
1186	Doxorubicin resistance ATP-binding protein DrrA	0	1	0	0	3.0303	0	0.904602	1
1187	dTDP-3-amino-3,4,6-trideoxy-alpha-D-glucopyranose	0	1	1	0	3.0303	9.09091	0.82332	1
1188	dTDP-4-dehydro-6-deoxyglucose reductase	8	28	8	100	84.8485	72.7273	0.324098	1
1189	dTDP-4-dehydrorhamnose 3,5-epimerase	8	33	11	100	100	100	1	1
1190	dTDP-4-dehydrorhamnose reductase	8	33	11	100	100	100	1	1
1191	dTDP-glucose 4,6-dehydratase	8	25	8	100	75.7576	72.7273	0.231192	1
1192	dTDP-glucose 4,6-dehydratase 2	8	33	11	100	100	100	1	1
1193	ECF RNA polymerase sigma factor SigG	8	31	10	100	93.9394	90.9091	0.827716	1
1194	ECF RNA polymerase sigma factor SigM	8	33	11	100	100	100	1	1
1195	ECF RNA polymerase sigma factor SigR	0	1	1	0	3.0303	9.09091	0.82332	1
1196	ECF RNA polymerase sigma factor SigW	8	33	11	100	100	100	1	1
1197	Ectoine/hydroxyectoine transporter	0	1	0	0	3.0303	0	0.904602	1
1198	Electron transfer flavoprotein subunit beta	8	33	11	100	100	100	1	1
1199	Elongation factor 4	8	33	11	100	100	100	1	1
1200	Elongation factor G	8	33	11	100	100	100	1	1
1201	Elongation factor P	8	33	11	100	100	100	1	1
1202	Elongation factor Ts	8	33	11	100	100	100	1	1
1203	Elongation factor Tu	8	33	11	100	100	100	1	1
1204	Endoglucanase	8	32	9	100	96.9697	81.8182	0.420797	1
1205	Endoglucanase C	0	1	0	0	3.0303	0	0.904602	1
1206	Endolytic murein transglycosylase	8	33	11	100	100	100	1	1
1207	Endonuclease III	8	33	11	100	100	100	1	1
1208	Endonuclease MutS2	8	33	11	100	100	100	1	1
1209	Endonuclease V	0	3	0	0	9.09091	0	0.528224	1
1210	Endonuclease YhcR	8	33	11	100	100	100	1	1
1211	Endonuclease YncB	0	2	1	0	6.06061	9.09091	0.827716	1
1212	Endoribonuclease EndoA	8	33	11	100	100	100	1	1
1213	Endoribonuclease MazF	0	1	0	0	3.0303	0	0.904602	1
1214	Endoribonuclease ToxN	0	0	1	0	0	9.09091	0.509823	1
1215	Endoribonuclease YbeY	8	33	11	100	100	100	1	1
1216	Endospore coat-associated protein YheD	8	33	11	100	100	100	1	1
1217	Energy-coupling factor transporter ATP-binding protein EcfA1	8	33	11	100	100	100	1	1
1218	Energy-coupling factor transporter ATP-binding protein EcfA2	8	33	11	100	100	100	1	1
1219	Energy-coupling factor transporter transmembrane protein EcfT	8	33	11	100	100	100	1	1
1220	Energy-dependent translational throttle protein EttA	8	33	11	100	100	100	1	1
1221	Enolase	8	33	11	100	100	100	1	1
1222	Enoyl-[acyl-carrier-protein] reductase [NADH] FabI	8	33	11	100	100	100	1	1
1223	Enterobactin biosynthesis protein YbdZ	8	33	11	100	100	100	1	1
1224	Enterobactin exporter EntS	8	33	11	100	100	100	1	1
1225	Enterobactin synthase component B	8	33	11	100	100	100	1	1
1226	Epimerase family protein	8	33	11	100	100	100	1	1
1227	Epoxyqueuosine reductase	8	33	11	100	100	100	1	1
1228	ESAT-6 secretion accessory factor EsaA	8	33	11	100	100	100	1	1
1229	Esterase EstD	8	32	11	100	96.9697	100	0.904602	1
1230	ESX secretion system protein YueB	8	33	11	100	100	100	1	1
1231	Exochitinase 1	0	1	0	0	3.0303	0	0.904602	1
1232	Exodeoxyribonuclease 7 large subunit	8	33	11	100	100	100	1	1
1233	Exodeoxyribonuclease 7 small subunit	8	33	11	100	100	100	1	1
1234	Exopolyphosphatase	8	33	11	100	100	100	1	1
1235	Extracellular exo-alpha-L-arabinofuranosidase	0	0	1	0	0	9.09091	0.509823	1
1236	Farnesyl diphosphate synthase	8	33	11	100	100	100	1	1
1237	Fatty acid desaturase	8	33	10	100	100	90.9091	0.509823	1
1238	Fatty acid metabolism regulator protein	8	33	11	100	100	100	1	1
1239	Fatty acid-binding protein	8	33	10	100	100	90.9091	0.509823	1
1240	Fatty acyl-CoA reductase	0	2	0	0	6.06061	0	0.718582	1
1241	Fatty-acid peroxygenase	0	1	0	0	3.0303	0	0.904602	1
1242	Fe(2 ) transport protein A	8	33	11	100	100	100	1	1
1243	Fe(2 ) transporter FeoB	8	33	11	100	100	100	1	1
1244	Fe(3 )-binding periplasmic protein	8	33	11	100	100	100	1	1
1245	Ferredoxin	8	33	10	100	100	90.9091	0.509823	1
1246	Ferredoxin--NADP reductase	8	33	11	100	100	100	1	1
1247	Ferredoxin--NADP reductase 2	8	32	11	100	96.9697	100	0.904602	1
1248	Ferri-bacillibactin esterase BesA	8	32	11	100	96.9697	100	0.904602	1
1249	Ferric enterobactin transport ATP-binding protein FepC	8	33	11	100	100	100	1	1
1250	Ferric uptake regulation protein	8	33	11	100	100	100	1	1
1251	Ferrochelatase 1	8	33	11	100	100	100	1	1
1252	Ferrous-iron efflux pump FieF	8	33	11	100	100	100	1	1
1253	FeS cluster assembly protein SufB	8	33	11	100	100	100	1	1
1254	Flagellar basal body rod protein FlgB	8	33	11	100	100	100	1	1
1255	Flagellar basal-body rod protein FlgC	8	33	11	100	100	100	1	1
1256	Flagellar biosynthesis protein FlhA	8	32	11	100	96.9697	100	0.904602	1
1257	Flagellar biosynthesis protein FlhF	8	31	11	100	93.9394	100	0.718582	1
1258	Flagellar biosynthetic protein FlhB	8	32	11	100	96.9697	100	0.904602	1
1259	Flagellar biosynthetic protein FliP	8	32	11	100	96.9697	100	0.904602	1
1260	Flagellar hook protein FlgE	8	33	11	100	100	100	1	1
1261	Flagellar hook-associated protein 1	8	33	11	100	100	100	1	1
1262	Flagellar hook-associated protein 2	0	4	3	0	12.1212	27.2727	0.323806	1
1263	Flagellar hook-associated protein 3	8	33	11	100	100	100	1	1
1264	Flagellar M-ring protein	8	33	11	100	100	100	1	1
1265	Flagellar motor switch protein FliG	8	33	11	100	100	100	1	1
1266	Flagellar motor switch protein FliM	8	32	11	100	96.9697	100	0.904602	1
1267	Flagellar motor switch protein FliN	8	32	11	100	96.9697	100	0.904602	1
1268	Flavin-dependent L-tryptophan oxidase RebO	8	33	11	100	100	100	1	1
1269	Flavin-dependent thymidylate synthase	0	3	0	0	9.09091	0	0.528224	1
1270	Flavodoxin	8	33	11	100	100	100	1	1
1271	Flavohemoprotein	8	33	11	100	100	100	1	1
1272	Fluoroacetyl-CoA thioesterase	0	0	1	0	0	9.09091	0.509823	1
1273	Fluoroquinolones export ATP-binding protein	8	33	11	100	100	100	1	1
1274	FMN reductase (NADPH)	8	33	11	100	100	100	1	1
1275	FMN-dependent NADH-azoreductase 1	8	33	11	100	100	100	1	1
1276	FMN-dependent NADH-azoreductase 2	8	33	11	100	100	100	1	1
1277	FMN-dependent NADH-azoreductase 4	8	33	11	100	100	100	1	1
1278	Foldase protein PrsA	0	0	0	0	0	0	1	1
1279	Foldase protein PrsA 1	8	33	11	100	100	100	1	1
1280	Foldase protein PrsA 2	8	33	11	100	100	100	1	1
1281	Foldase protein PrsA 3	8	33	11	100	100	100	1	1
1282	Folylpolyglutamate synthase	8	33	11	100	100	100	1	1
1283	Formaldehyde dismutase	0	1	0	0	3.0303	0	0.904602	1
1284	Formamidase	8	33	11	100	100	100	1	1
1285	Formamidopyrimidine-DNA glycosylase	8	33	11	100	100	100	1	1
1286	Formate acetyltransferase	8	33	11	100	100	100	1	1
1287	Formate--tetrahydrofolate ligase	8	33	11	100	100	100	1	1
1288	Formimidoylglutamase	8	33	11	100	100	100	1	1
1289	Formylaminopyrimidine-binding protein	8	33	11	100	100	100	1	1
1290	Fosmidomycin resistance protein	8	31	11	100	93.9394	100	0.718582	1
1291	Free methionine-R-sulfoxide reductase	8	33	11	100	100	100	1	1
1292	Fructose-1-phosphate phosphatase YqaB	0	2	0	0	6.06061	0	0.718582	1
1293	Fructose-1,6-bisphosphatase class 2	8	33	11	100	100	100	1	1
1294	Fructose-1,6-bisphosphatase/inositol-1-monophosphatase	8	33	11	100	100	100	1	1
1295	Fumarate hydratase class II	8	32	11	100	96.9697	100	0.904602	1
1296	Fumarate reductase flavoprotein subunit	8	33	11	100	100	100	1	1
1297	Fumarate reductase iron-sulfur subunit	8	33	11	100	100	100	1	1
1298	GABA permease	8	32	11	100	96.9697	100	0.904602	1
1299	Galactokinase	0	0	1	0	0	9.09091	0.509823	1
1300	Galactose-6-phosphate isomerase subunit LacA	0	2	0	0	6.06061	0	0.718582	1
1301	Galactose-6-phosphate isomerase subunit LacB	0	2	0	0	6.06061	0	0.718582	1
1302	Galactose/methyl galactoside import ATP-binding protein MglA	8	33	11	100	100	100	1	1
1303	Galactoside O-acetyltransferase	8	33	11	100	100	100	1	1
1304	GalNAc-alpha-(1->4)-GalNAc-alpha-(1->3)-diNAcBac-PP-undecaprenol alpha-1,4-N-acetyl-D-galactosaminyltransferase	0	0	1	0	0	9.09091	0.509823	1
1305	Gamma-D-glutamyl-L-lysine endopeptidase	8	31	11	100	93.9394	100	0.718582	1
1306	Gamma-DL-glutamyl hydrolase	0	2	0	0	6.06061	0	0.718582	1
1307	Gamma-glutamyl phosphate reductase	8	33	11	100	100	100	1	1
1308	Gamma-glutamylputrescine oxidoreductase	8	33	11	100	100	100	1	1
1309	Gamma-L-glutamyl-butirosin B gamma-glutamyl cyclotransferase	8	33	11	100	100	100	1	1
1310	GDP-L-fucose synthase	0	1	0	0	3.0303	0	0.904602	1
1311	GDP-mannose 4,6-dehydratase	0	1	0	0	3.0303	0	0.904602	1
1312	GDP-mannose-dependent alpha-(1-6)-phosphatidylinositol monomannoside mannosyltransferase	0	1	0	0	3.0303	0	0.904602	1
1313	GDP-mannose-dependent alpha-mannosyltransferase	8	33	11	100	100	100	1	1
1314	GDP-mannose-dependent monoacylated alpha-(1-6)-phosphatidylinositol monomannoside mannosyltransferase	0	0	1	0	0	9.09091	0.509823	1
1315	GDP-perosamine synthase	0	0	1	0	0	9.09091	0.509823	1
1316	General stress protein 13	8	33	11	100	100	100	1	1
1317	General stress protein 14	8	30	11	100	90.9091	100	0.528224	1
1318	General stress protein 16O	8	33	11	100	100	100	1	1
1319	General stress protein 16U	8	33	11	100	100	100	1	1
1320	General stress protein 17M	8	33	11	100	100	100	1	1
1321	General stress protein 18	8	30	11	100	90.9091	100	0.528224	1
1322	General stress protein 26	8	33	11	100	100	100	1	1
1323	General stress protein 39	8	33	11	100	100	100	1	1
1324	General stress protein 69	8	33	11	100	100	100	1	1
1325	Gentisate 1,2-dioxygenase	0	3	1	0	9.09091	9.09091	0.761103	1
1326	Gentisate transporter	8	33	11	100	100	100	1	1
1327	Germination protease	8	33	11	100	100	100	1	1
1328	Germination-specific N-acetylmuramoyl-L-alanine amidase	8	33	11	100	100	100	1	1
1329	GlcNAc-binding protein A	8	33	11	100	100	100	1	1
1330	Glucitol operon repressor	8	33	11	100	100	100	1	1
1331	Glucokinase	8	33	11	100	100	100	1	1
1332	Gluconeogenesis factor	8	33	11	100	100	100	1	1
1333	Glucosamine-6-phosphate deaminase	8	33	11	100	100	100	1	1
1334	Glucose 1-dehydrogenase	8	33	11	100	100	100	1	1
1335	Glucose 1-dehydrogenase 1	0	7	2	0	21.2121	18.1818	0.344354	1
1336	Glucose uptake protein GlcU	8	33	11	100	100	100	1	1
1337	Glucose-1-phosphate adenylyltransferase	8	33	11	100	100	100	1	1
1338	Glucose-1-phosphate thymidylyltransferase	8	33	11	100	100	100	1	1
1339	Glucose-1-phosphate thymidylyltransferase 1	0	5	0	0	15.1515	0	0.245206	1
1340	Glucose-6-phosphate 1-dehydrogenase	8	33	11	100	100	100	1	1
1341	Glucose-6-phosphate isomerase	8	33	11	100	100	100	1	1
1342	Glucosyl-3-phosphoglycerate synthase	8	33	11	100	100	100	1	1
1343	Glucosylglycerate synthase	0	1	0	0	3.0303	0	0.904602	1
1344	Glutamate 5-kinase 1	8	32	11	100	96.9697	100	0.904602	1
1345	Glutamate racemase	8	33	11	100	100	100	1	1
1346	Glutamate racemase 1	8	31	10	100	93.9394	90.9091	0.827716	1
1347	Glutamate synthase [NADPH] large chain	8	33	11	100	100	100	1	1
1348	Glutamate--tRNA ligase	8	33	11	100	100	100	1	1
1349	Glutamate-1-semialdehyde 2,1-aminomutase 1	8	33	11	100	100	100	1	1
1350	Glutamate-1-semialdehyde 2,1-aminomutase 2	8	33	11	100	100	100	1	1
1351	Glutaminase	8	33	11	100	100	100	1	1
1352	Glutamine synthetase	8	32	10	100	96.9697	90.9091	0.82332	1
1353	Glutamine transport ATP-binding protein GlnQ	8	33	11	100	100	100	1	1
1354	Glutamine transport system permease protein GlnP	8	33	11	100	100	100	1	1
1355	Glutamine--fructose-6-phosphate aminotransferase [isomerizing]	8	33	11	100	100	100	1	1
1356	Glutamyl endopeptidase	0	4	0	0	12.1212	0	0.367665	1
1357	Glutamyl-tRNA reductase	8	33	11	100	100	100	1	1
1358	Glutamyl-tRNA(Gln) amidotransferase subunit A	8	33	11	100	100	100	1	1
1359	Glutarate-semialdehyde dehydrogenase DavD	1	0	0	12.5	0	0	0.410347	1
1360	Glutaredoxin 3	8	33	11	100	100	100	1	1
1361	Glutaredoxin arsenate reductase	8	31	11	100	93.9394	100	0.718582	1
1362	Glutaredoxin-like protein NrdH	0	1	1	0	3.0303	9.09091	0.82332	1
1363	Glutathione transport system permease protein GsiC	8	33	11	100	100	100	1	1
1364	Glutathione transport system permease protein GsiD	8	29	10	100	87.8788	90.9091	0.656854	1
1365	Glutathione-dependent formaldehyde-activating enzyme	0	3	0	0	9.09091	0	0.528224	1
1366	Glutathione-regulated potassium-efflux system ancillary protein KefF	8	33	11	100	100	100	1	1
1367	Glyceraldehyde-3-phosphate dehydrogenase 1	8	33	11	100	100	100	1	1
1368	Glyceraldehyde-3-phosphate dehydrogenase 2	8	33	10	100	100	90.9091	0.509823	1
1369	Glycerate 2-kinase	8	33	11	100	100	100	1	1
1370	Glycerol dehydrogenase	0	1	0	0	3.0303	0	0.904602	1
1371	Glycerol kinase	8	33	11	100	100	100	1	1
1372	Glycerol uptake facilitator protein	8	33	11	100	100	100	1	1
1373	Glycerol uptake operon antiterminator regulatory protein	8	33	11	100	100	100	1	1
1374	Glycerol-3-phosphate acyltransferase	8	33	11	100	100	100	1	1
1375	Glycerol-3-phosphate cytidylyltransferase	0	6	1	0	18.1818	9.09091	0.415091	1
1376	Glycerol-3-phosphate dehydrogenase [NAD(P) ]	8	33	11	100	100	100	1	1
1377	Glycerol-3-phosphate transporter	8	33	11	100	100	100	1	1
1378	Glycerophosphodiester phosphodiesterase	8	33	11	100	100	100	1	1
1379	Glycine betaine transport ATP-binding protein OpuAA	8	30	10	100	90.9091	90.9091	0.761103	1
1380	Glycine betaine transport system permease protein OpuAB	8	32	11	100	96.9697	100	0.904602	1
1381	Glycine betaine transporter BetL	8	33	11	100	100	100	1	1
1382	Glycine betaine transporter OpuD	8	33	11	100	100	100	1	1
1383	Glycine betaine-binding protein OpuAC	8	32	11	100	96.9697	100	0.904602	1
1384	Glycine betaine/carnitine/choline transport ATP-binding protein OpuCA	8	32	11	100	96.9697	100	0.904602	1
1385	Glycine betaine/carnitine/choline transport system permease protein OpuCB	8	31	11	100	93.9394	100	0.718582	1
1386	Glycine cleavage system H protein	8	33	11	100	100	100	1	1
1387	Glycine oxidase	8	33	11	100	100	100	1	1
1388	Glycine--tRNA ligase	8	33	11	100	100	100	1	1
1389	Glycine/sarcosine N-methyltransferase	8	33	11	100	100	100	1	1
1390	Glycine/sarcosine/dimethylglycine N-methyltransferase	0	1	0	0	3.0303	0	0.904602	1
1391	Glycogen biosynthesis protein GlgD	8	33	11	100	100	100	1	1
1392	Glycogen phosphorylase	8	33	11	100	100	100	1	1
1393	Glycogen synthase	8	33	11	100	100	100	1	1
1394	Glycolate permease GlcA	8	33	11	100	100	100	1	1
1395	Glycosyltransferase Gtf1	0	2	0	0	6.06061	0	0.718582	1
1396	Glyoxal reductase	8	33	11	100	100	100	1	1
1397	Glyoxylate/hydroxypyruvate reductase B	8	33	11	100	100	100	1	1
1398	GMP reductase	8	33	11	100	100	100	1	1
1399	GMP synthase [glutamine-hydrolyzing]	8	33	11	100	100	100	1	1
1400	Gnt-II system L-idonate transporter	8	33	11	100	100	100	1	1
1401	Gramicidin S synthase 2	0	6	4	0	18.1818	36.3636	0.168512	1
1402	Group 2 truncated hemoglobin YjbI	8	33	11	100	100	100	1	1
1403	GTP 3',8-cyclase	8	33	11	100	100	100	1	1
1404	GTP cyclohydrolase 1	8	33	11	100	100	100	1	1
1405	GTP cyclohydrolase 1 type 2	8	33	11	100	100	100	1	1
1406	GTP pyrophosphokinase	8	33	11	100	100	100	1	1
1407	GTP pyrophosphokinase YjbM	8	33	11	100	100	100	1	1
1408	GTP pyrophosphokinase YwaC	8	33	11	100	100	100	1	1
1409	GTP-binding protein TypA/BipA	8	33	11	100	100	100	1	1
1410	GTP-sensing transcriptional pleiotropic repressor CodY	8	33	11	100	100	100	1	1
1411	GTPase Der	8	33	11	100	100	100	1	1
1412	GTPase Era	8	33	11	100	100	100	1	1
1413	GTPase HflX	8	33	11	100	100	100	1	1
1414	GTPase Obg	8	33	11	100	100	100	1	1
1415	Guanidinobutyrase	0	1	0	0	3.0303	0	0.904602	1
1416	Guanine/hypoxanthine permease PbuG	8	33	11	100	100	100	1	1
1417	Guanine/hypoxanthine permease PbuO	8	33	11	100	100	100	1	1
1418	Guanylate kinase	8	33	11	100	100	100	1	1
1419	Hca operon transcriptional activator HcaR	0	1	0	0	3.0303	0	0.904602	1
1420	Heat shock protein 15	8	33	11	100	100	100	1	1
1421	Heat-inducible transcription repressor HrcA	8	33	11	100	100	100	1	1
1422	Heme A synthase	8	33	11	100	100	100	1	1
1423	Heme response regulator HssR	8	33	11	100	100	100	1	1
1424	Heme sensor protein HssS	8	33	11	100	100	100	1	1
1425	Heme-based aerotactic transducer HemAT	8	32	11	100	96.9697	100	0.904602	1
1426	Heme-binding protein A	0	0	1	0	0	9.09091	0.509823	1
1427	Heme-degrading monooxygenase	8	33	11	100	100	100	1	1
1428	Heme-degrading monooxygenase HmoA	8	33	11	100	100	100	1	1
1429	Heme-degrading monooxygenase HmoB	8	33	11	100	100	100	1	1
1430	Hemin transport system permease protein HmuU	8	33	11	100	100	100	1	1
1431	Hemolysin A	8	33	11	100	100	100	1	1
1432	Hemolysin BL-binding component	8	33	11	100	100	100	1	1
1433	Hemolysin C	8	33	11	100	100	100	1	1
1434	Hemolysin secretion protein D, chromosomal	0	0	1	0	0	9.09091	0.509823	1
1435	Heparin-sulfate lyase	0	1	1	0	3.0303	9.09091	0.82332	1
1436	Heptaprenyl diphosphate synthase component 1	8	33	11	100	100	100	1	1
1437	Heptaprenyl diphosphate synthase component 2	8	33	11	100	100	100	1	1
1438	Heptaprenylglyceryl phosphate synthase	8	33	11	100	100	100	1	1
1439	High-affinity branched-chain amino acid transport ATP-binding protein LivF	8	33	11	100	100	100	1	1
1440	High-affinity branched-chain amino acid transport system permease protein LivH	8	33	11	100	100	100	1	1
1441	High-affinity gluconate transporter	8	32	11	100	96.9697	100	0.904602	1
1442	High-affinity heme uptake system protein IsdE	8	33	11	100	100	100	1	1
1443	High-affinity proline transporter PutP	8	32	11	100	96.9697	100	0.904602	1
1444	High-affinity zinc uptake system ATP-binding protein ZnuC	8	33	11	100	100	100	1	1
1445	High-affinity zinc uptake system binding-protein ZnuA	8	33	11	100	100	100	1	1
1446	High-affinity zinc uptake system membrane protein ZnuB	8	33	11	100	100	100	1	1
1447	Histidine ammonia-lyase	8	33	11	100	100	100	1	1
1448	Histidine--tRNA ligase	8	33	11	100	100	100	1	1
1449	Histidinol dehydrogenase	8	33	11	100	100	100	1	1
1450	Histidinol-phosphate aminotransferase	8	33	11	100	100	100	1	1
1451	HMP-PP phosphatase	0	0	1	0	0	9.09091	0.509823	1
1452	Holin-like protein CidA	8	33	11	100	100	100	1	1
1453	Holin-like protein CidB	8	33	11	100	100	100	1	1
1454	Holliday junction ATP-dependent DNA helicase RuvA	8	32	11	100	96.9697	100	0.904602	1
1455	Holliday junction ATP-dependent DNA helicase RuvB	8	33	10	100	100	90.9091	0.509823	1
1456	Holliday junction resolvase RecU	8	33	11	100	100	100	1	1
1457	Holo-[acyl-carrier-protein] synthase	8	33	11	100	100	100	1	1
1458	Homocitrate synthase	0	0	1	0	0	9.09091	0.509823	1
1459	Homocysteine S-methyltransferase	0	1	2	0	3.0303	18.1818	0.420797	1
1460	Homogentisate 1,2-dioxygenase	8	33	11	100	100	100	1	1
1461	Homoserine dehydrogenase	8	33	11	100	100	100	1	1
1462	Homoserine kinase	8	33	11	100	100	100	1	1
1463	Homoserine O-acetyltransferase	8	33	11	100	100	100	1	1
1464	Homoserine O-succinyltransferase	8	33	11	100	100	100	1	1
1465	Homoserine/homoserine lactone efflux protein	8	33	11	100	100	100	1	1
1466	Hopanoid C-3 methylase	0	7	2	0	21.2121	18.1818	0.344354	1
1467	HPr kinase/phosphorylase	8	33	11	100	100	100	1	1
1468	HPr-like protein Crh	8	33	10	100	100	90.9091	0.509823	1
1469	HTH-type dhaKLM operon transcriptional activator DhaS	8	33	11	100	100	100	1	1
1470	HTH-type transcriptional activator CmpR	7	32	11	87.5	96.9697	100	0.700422	1
1471	HTH-type transcriptional activator HxlR	8	33	11	100	100	100	1	1
1472	HTH-type transcriptional activator mta	8	33	11	100	100	100	1	1
1473	HTH-type transcriptional activator RhaS	0	1	1	0	3.0303	9.09091	0.82332	1
1474	HTH-type transcriptional regulator	8	33	11	100	100	100	1	1
1475	HTH-type transcriptional regulator AcrR	8	33	11	100	100	100	1	1
1476	HTH-type transcriptional regulator BenM	8	32	11	100	96.9697	100	0.904602	1
1477	HTH-type transcriptional regulator CatM	0	3	3	0	9.09091	27.2727	0.296635	1
1478	HTH-type transcriptional regulator CueR	8	33	11	100	100	100	1	1
1479	HTH-type transcriptional regulator CymR	8	33	11	100	100	100	1	1
1480	HTH-type transcriptional regulator CynR	8	33	11	100	100	100	1	1
1481	HTH-type transcriptional regulator CysL	8	33	11	100	100	100	1	1
1482	HTH-type transcriptional regulator DdrOC	0	0	1	0	0	9.09091	0.509823	1
1483	HTH-type transcriptional regulator DegA	8	33	11	100	100	100	1	1
1484	HTH-type transcriptional regulator GlnR	8	33	11	100	100	100	1	1
1485	HTH-type transcriptional regulator GltC	8	33	11	100	100	100	1	1
1486	HTH-type transcriptional regulator GltR	8	33	11	100	100	100	1	1
1487	HTH-type transcriptional regulator GmuR	8	31	10	100	93.9394	90.9091	0.827716	1
1488	HTH-type transcriptional regulator HexR	8	33	11	100	100	100	1	1
1489	HTH-type transcriptional regulator Hpr	8	33	11	100	100	100	1	1
1490	HTH-type transcriptional regulator ImmR	8	33	11	100	100	100	1	1
1491	HTH-type transcriptional regulator KipR	8	33	11	100	100	100	1	1
1492	HTH-type transcriptional regulator LrpC	8	33	11	100	100	100	1	1
1493	HTH-type transcriptional regulator LutR	8	33	11	100	100	100	1	1
1494	HTH-type transcriptional regulator MalR	8	31	10	100	93.9394	90.9091	0.827716	1
1495	HTH-type transcriptional regulator MhqR	8	33	11	100	100	100	1	1
1496	HTH-type transcriptional regulator MtrR	8	25	8	100	75.7576	72.7273	0.231192	1
1497	HTH-type transcriptional regulator NorG	8	33	11	100	100	100	1	1
1498	HTH-type transcriptional regulator PuuR	8	32	11	100	96.9697	100	0.904602	1
1499	HTH-type transcriptional regulator QacR	8	33	11	100	100	100	1	1
1500	HTH-type transcriptional regulator RcdA	0	0	1	0	0	9.09091	0.509823	1
1501	HTH-type transcriptional regulator SgrR	8	33	11	100	100	100	1	1
1502	HTH-type transcriptional regulator SinR	8	33	11	100	100	100	1	1
1503	HTH-type transcriptional regulator SutR	8	33	11	100	100	100	1	1
1504	HTH-type transcriptional regulator TreR	8	33	11	100	100	100	1	1
1505	HTH-type transcriptional regulator Xre	8	29	8	100	87.8788	72.7273	0.323806	1
1506	HTH-type transcriptional regulator YfmP	8	33	11	100	100	100	1	1
1507	HTH-type transcriptional regulator YodB	8	33	11	100	100	100	1	1
1508	HTH-type transcriptional regulator YofA	8	32	11	100	96.9697	100	0.904602	1
1509	HTH-type transcriptional regulatory protein GabR	8	33	11	100	100	100	1	1
1510	HTH-type transcriptional repressor Bm3R1	8	33	11	100	100	100	1	1
1511	HTH-type transcriptional repressor CarH	8	33	11	100	100	100	1	1
1512	HTH-type transcriptional repressor CytR	8	33	11	100	100	100	1	1
1513	HTH-type transcriptional repressor CzrA	0	1	0	0	3.0303	0	0.904602	1
1514	HTH-type transcriptional repressor DasR	8	33	11	100	100	100	1	1
1515	HTH-type transcriptional repressor GlcR	8	32	10	100	96.9697	90.9091	0.82332	1
1516	HTH-type transcriptional repressor KstR	8	33	11	100	100	100	1	1
1517	HTH-type transcriptional repressor KstR2	8	33	11	100	100	100	1	1
1518	HTH-type transcriptional repressor NemR	0	1	0	0	3.0303	0	0.904602	1
1519	HTH-type transcriptional repressor RghR	0	2	0	0	6.06061	0	0.718582	1
1520	HTH-type transcriptional repressor RspR	8	32	11	100	96.9697	100	0.904602	1
1521	HTH-type transcriptional repressor YtrA	8	33	11	100	100	100	1	1
1522	HTH-type transcriptional repressor YvoA	8	33	11	100	100	100	1	1
1523	Hut operon positive regulatory protein	8	33	11	100	100	100	1	1
1524	Hyaluronate lyase	0	0	1	0	0	9.09091	0.509823	1
1525	Hydrogen cyanide synthase subunit HcnA	8	31	11	100	93.9394	100	0.718582	1
1526	Hydrogen cyanide synthase subunit HcnB	8	33	11	100	100	100	1	1
1527	Hydrogen cyanide synthase subunit HcnC	8	33	11	100	100	100	1	1
1528	Hydrogen peroxide-inducible genes activator	0	5	3	0	15.1515	27.2727	0.324098	1
1529	Hydroperoxy fatty acid reductase gpx1	8	33	11	100	100	100	1	1
1530	Hydroxyacylglutathione hydrolase GloC	8	33	11	100	100	100	1	1
1531	Hydroxyethylthiazole kinase	8	33	11	100	100	100	1	1
1532	Hydroxylamine reductase	8	33	11	100	100	100	1	1
1533	Hydroxymethylglutaryl-CoA lyase YngG	8	31	11	100	93.9394	100	0.718582	1
1534	Hydroxymethylpyrimidine/phosphomethylpyrimidine kinase	8	33	11	100	100	100	1	1
1535	Hydroxypyruvate reductase	8	33	11	100	100	100	1	1
1536	hypothetical protein	8	33	11	100	100	100	1	1
1537	Hypoxanthine phosphoribosyltransferase	8	33	11	100	100	100	1	1
1538	Hypoxanthine-guanine phosphoribosyltransferase	8	33	11	100	100	100	1	1
1539	Hypoxic response protein 1	8	33	11	100	100	100	1	1
1540	IgA-specific serine endopeptidase autotransporter	0	1	1	0	3.0303	9.09091	0.82332	1
1541	Imidazole glycerol phosphate synthase subunit HisF	8	33	11	100	100	100	1	1
1542	Imidazole glycerol phosphate synthase subunit HisH	8	33	11	100	100	100	1	1
1543	Imidazoleglycerol-phosphate dehydratase	8	33	11	100	100	100	1	1
1544	Imidazolonepropionase	8	33	11	100	100	100	1	1
1545	Immune inhibitor A	8	33	11	100	100	100	1	1
1546	Immunity protein SdpI	8	32	10	100	96.9697	90.9091	0.82332	1
1547	Immunity protein WapI	0	0	1	0	0	9.09091	0.509823	1
1548	IMPACT family member YigZ	8	33	11	100	100	100	1	1
1549	Indole-3-glycerol phosphate synthase	8	33	11	100	100	100	1	1
1550	Indole-3-pyruvate decarboxylase	8	33	10	100	100	90.9091	0.509823	1
1551	Initiation-control protein YabA	8	33	11	100	100	100	1	1
1552	Inner membrane ABC transporter permease protein YcjO	8	33	11	100	100	100	1	1
1553	Inner membrane ABC transporter permease protein YdcV	8	33	11	100	100	100	1	1
1554	Inner membrane protein alx	8	33	11	100	100	100	1	1
1555	Inner membrane protein YabI	8	33	11	100	100	100	1	1
1556	Inner membrane protein YbbJ	8	33	11	100	100	100	1	1
1557	Inner membrane protein YdcZ	0	1	0	0	3.0303	0	0.904602	1
1558	Inner membrane protein YgaZ	8	31	11	100	93.9394	100	0.718582	1
1559	Inner membrane protein YjdF	0	0	1	0	0	9.09091	0.509823	1
1560	Inner membrane protein YohD	8	32	10	100	96.9697	90.9091	0.82332	1
1561	Inner membrane protein YohK	8	33	11	100	100	100	1	1
1562	Inner membrane protein YqiK	8	33	11	100	100	100	1	1
1563	Inner membrane protein YqjA	8	33	11	100	100	100	1	1
1564	Inner membrane transport permease YbhR	8	33	11	100	100	100	1	1
1565	Inner membrane transport protein YdhC	8	33	11	100	100	100	1	1
1566	Inner membrane transport protein YdhP	8	33	11	100	100	100	1	1
1567	Inner membrane transport protein YnfM	0	1	1	0	3.0303	9.09091	0.82332	1
1568	Inner spore coat protein H	8	33	11	100	100	100	1	1
1569	Inosine-5'-monophosphate dehydrogenase	8	33	11	100	100	100	1	1
1570	Inositol-3-phosphate synthase	0	2	1	0	6.06061	9.09091	0.827716	1
1571	Internalin-A	8	33	11	100	100	100	1	1
1572	Internalin-J	0	4	0	0	12.1212	0	0.367665	1
1573	Iron uptake protein A1	8	33	11	100	100	100	1	1
1574	Iron-regulated surface determinant protein A	8	33	11	100	100	100	1	1
1575	Iron-regulated surface determinant protein C	8	33	11	100	100	100	1	1
1576	Iron-sulfur cluster carrier protein	8	33	11	100	100	100	1	1
1577	Iron-sulfur cluster insertion protein ErpA	8	33	11	100	100	100	1	1
1578	Iron-sulfur cluster repair protein ScdA	8	28	11	100	84.8485	100	0.245206	1
1579	Iron-uptake system permease protein FeuB	8	33	11	100	100	100	1	1
1580	Iron-uptake system permease protein FeuC	8	33	11	100	100	100	1	1
1581	Iron-uptake system-binding protein	8	33	11	100	100	100	1	1
1582	Iron(3 )-hydroxamate import ATP-binding protein FhuC	1	0	0	12.5	0	0	0.410347	1
1583	Iron(3 )-hydroxamate-binding protein FhuD	8	33	11	100	100	100	1	1
1584	Isoaspartyl dipeptidase	0	0	1	0	0	9.09091	0.509823	1
1585	Isochorismatase	8	33	11	100	100	100	1	1
1586	Isochorismatase family protein YecD	8	33	10	100	100	90.9091	0.509823	1
1587	Isochorismate synthase DhbC	8	33	11	100	100	100	1	1
1588	Isocitrate dehydrogenase [NADP]	8	33	11	100	100	100	1	1
1589	Isocitrate lyase	8	33	11	100	100	100	1	1
1590	Isoleucine--tRNA ligase	8	33	11	100	100	100	1	1
1591	Isonitrile hydratase	8	32	11	100	96.9697	100	0.904602	1
1592	Isopentenyl-diphosphate delta-isomerase	8	33	10	100	100	90.9091	0.509823	1
1593	Isopentenyl-diphosphate Delta-isomerase	0	1	0	0	3.0303	0	0.904602	1
1594	Isoprenyl transferase	1	0	0	12.5	0	0	0.410347	1
1595	K( )/H( ) antiporter subunit KhtT	8	33	11	100	100	100	1	1
1596	K( )/H( ) antiporter YhaU	8	33	11	100	100	100	1	1
1597	Keratan-sulfate endo-1,4-beta-galactosidase	0	1	0	0	3.0303	0	0.904602	1
1598	Ketol-acid reductoisomerase (NAD( ))	8	30	11	100	90.9091	100	0.528224	1
1599	Ketol-acid reductoisomerase (NADP( ))	8	33	11	100	100	100	1	1
1600	Kinase A inhibitor	8	32	11	100	96.9697	100	0.904602	1
1601	Kinase-associated lipoprotein B	8	33	11	100	100	100	1	1
1602	KipI antagonist	8	33	11	100	100	100	1	1
1603	Ktr system potassium uptake protein A	8	33	11	100	100	100	1	1
1604	Ktr system potassium uptake protein B	8	33	11	100	100	100	1	1
1605	Kynureninase	8	32	11	100	96.9697	100	0.904602	1
1606	Kynurenine formamidase	8	33	11	100	100	100	1	1
1607	L-Ala--D-Glu endopeptidase	8	33	11	100	100	100	1	1
1608	L-Ala-D/L-Glu epimerase	8	33	11	100	100	100	1	1
1609	L-arabinose transport system permease protein AraQ	0	6	1	0	18.1818	9.09091	0.415091	1
1610	L-arginine-specific L-amino acid ligase	0	2	3	0	6.06061	27.2727	0.237165	1
1611	L-asparaginase	8	33	11	100	100	100	1	1
1612	L-aspartate oxidase	8	30	10	100	90.9091	90.9091	0.761103	1
1613	L-cysteate sulfo-lyase	8	33	11	100	100	100	1	1
1614	L-cystine import ATP-binding protein TcyC	8	33	11	100	100	100	1	1
1615	L-cystine transport system permease protein TcyB	8	33	11	100	100	100	1	1
1616	L-cystine transport system permease protein YecS	0	6	2	0	18.1818	18.1818	0.420062	1
1617	L-cystine uptake protein TcyP	8	33	11	100	100	100	1	1
1618	L-cystine-binding protein FliY	8	33	11	100	100	100	1	1
1619	L-cystine-binding protein TcyA	8	33	11	100	100	100	1	1
1620	L-fuculose phosphate aldolase	8	33	11	100	100	100	1	1
1621	L-glutamyl-[BtrI acyl-carrier protein] decarboxylase	0	0	1	0	0	9.09091	0.509823	1
1622	L-gulono-1,4-lactone dehydrogenase	8	33	11	100	100	100	1	1
1623	L-lactate dehydrogenase 1	8	33	11	100	100	100	1	1
1624	L-lactate permease	8	32	11	100	96.9697	100	0.904602	1
1625	L-lysine 2,3-aminomutase	8	33	11	100	100	100	1	1
1626	L-Lysine--8-amino-7-oxononanoate transaminase	8	33	11	100	100	100	1	1
1627	L-methionine gamma-lyase	8	33	11	100	100	100	1	1
1628	L-serine dehydratase, alpha chain	8	33	11	100	100	100	1	1
1629	L-serine dehydratase, beta chain	8	33	11	100	100	100	1	1
1630	L-threonine dehydratase biosynthetic IlvA	8	31	11	100	93.9394	100	0.718582	1
1631	L-threonine kinase	0	0	1	0	0	9.09091	0.509823	1
1632	L( )-tartrate dehydratase subunit beta	8	33	11	100	100	100	1	1
1633	Laccase domain protein YfiH	8	33	11	100	100	100	1	1
1634	Lactate utilization protein A	8	33	11	100	100	100	1	1
1635	Lactate utilization protein B	8	33	11	100	100	100	1	1
1636	Lactate utilization protein C	8	33	11	100	100	100	1	1
1637	Lactococcin A secretion protein LcnD	0	4	0	0	12.1212	0	0.367665	1
1638	Lactose permease	0	0	1	0	0	9.09091	0.509823	1
1639	Lactose phosphotransferase system repressor	8	33	11	100	100	100	1	1
1640	Lactoylglutathione lyase	8	33	11	100	100	100	1	1
1641	Lantibiotic gallidermin	0	0	1	0	0	9.09091	0.509823	1
1642	Lantibiotic lichenicidin A1	0	1	0	0	3.0303	0	0.904602	1
1643	Lantibiotic lichenicidin VK21 A2	0	1	1	0	3.0303	9.09091	0.82332	1
1644	Lantibiotic mersacidin	0	1	0	0	3.0303	0	0.904602	1
1645	Large-conductance mechanosensitive channel	8	33	11	100	100	100	1	1
1646	Larvicidal toxin 51 kDa protein	0	1	0	0	3.0303	0	0.904602	1
1647	Lethal factor	0	5	0	0	15.1515	0	0.245206	1
1648	Leucine dehydrogenase	8	33	11	100	100	100	1	1
1649	Leucine efflux protein	0	6	1	0	18.1818	9.09091	0.415091	1
1650	Leucine--tRNA ligase	8	33	11	100	100	100	1	1
1651	Leucine-, isoleucine-, valine-, threonine-, and alanine-binding protein	8	32	11	100	96.9697	100	0.904602	1
1652	Leukotoxin export ATP-binding protein LtxB	0	1	2	0	3.0303	18.1818	0.420797	1
1653	Levansucrase	1	12	2	12.5	36.3636	18.1818	0.315739	1
1654	Levodione reductase	0	1	0	0	3.0303	0	0.904602	1
1655	LexA repressor	8	33	10	100	100	90.9091	0.509823	1
1656	Lichenan permease IIC component	8	33	11	100	100	100	1	1
1657	Lichenan-specific phosphotransferase enzyme IIA component	8	33	11	100	100	100	1	1
1658	Lichenan-specific phosphotransferase enzyme IIB component	8	33	11	100	100	100	1	1
1659	Limonene 1,2-monooxygenase	8	32	11	100	96.9697	100	0.904602	1
1660	Limonene hydroxylase	8	32	11	100	96.9697	100	0.904602	1
1661	Linear gramicidin synthase subunit A	0	2	1	0	6.06061	9.09091	0.827716	1
1662	Lipase	8	33	11	100	100	100	1	1
1663	Lipase 1	8	33	10	100	100	90.9091	0.509823	1
1664	Lipase 3	8	33	11	100	100	100	1	1
1665	Lipid A export ATP-binding/permease protein MsbA	0	2	2	0	6.06061	18.1818	0.533157	1
1666	Lipid II flippase Amj	8	31	11	100	93.9394	100	0.718582	1
1667	Lipid II flippase MurJ	8	33	11	100	100	100	1	1
1668	Lipoate-protein ligase LplJ	8	33	11	100	100	100	1	1
1669	Lipopolysaccharide biosynthesis protein WzxC	0	0	1	0	0	9.09091	0.509823	1
1670	Lipopolysaccharide core biosynthesis protein RfaG	0	0	1	0	0	9.09091	0.509823	1
1671	Lipopolysaccharide export system ATP-binding protein LptB	8	33	11	100	100	100	1	1
1672	Lipoprotein E	8	33	11	100	100	100	1	1
1673	Lipoprotein signal peptidase	8	33	11	100	100	100	1	1
1674	Lipoprotein-releasing system ATP-binding protein LolD	0	8	1	0	24.2424	9.09091	0.217402	1
1675	Lipoprotein-releasing system transmembrane protein LolE	0	1	0	0	3.0303	0	0.904602	1
1676	Lipoteichoic acid synthase 1	8	33	11	100	100	100	1	1
1677	Lipoteichoic acid synthase 2	8	33	11	100	100	100	1	1
1678	Lipoyl synthase	8	33	11	100	100	100	1	1
1679	LL-diaminopimelate aminotransferase	8	31	11	100	93.9394	100	0.718582	1
1680	LOG family protein YvdD	8	33	11	100	100	100	1	1
1681	Lon protease 1	8	33	11	100	100	100	1	1
1682	Lon protease 2	8	33	11	100	100	100	1	1
1683	Long-chain-alcohol dehydrogenase 2	8	33	11	100	100	100	1	1
1684	Long-chain-fatty-acid--CoA ligase	8	33	11	100	100	100	1	1
1685	Long-chain-fatty-acid--CoA ligase FadD13	8	33	11	100	100	100	1	1
1686	Low molecular weight protein-tyrosine-phosphatase YfkJ	8	33	11	100	100	100	1	1
1687	Low-affinity inorganic phosphate transporter 1	8	33	11	100	100	100	1	1
1688	Lysine 6-dehydrogenase	8	33	11	100	100	100	1	1
1689	Lysine--tRNA ligase	8	33	11	100	100	100	1	1
1690	Lysine-specific permease	8	33	11	100	100	100	1	1
1691	Magnesium and cobalt efflux protein CorC	8	33	11	100	100	100	1	1
1692	Magnesium transport protein CorA	8	32	10	100	96.9697	90.9091	0.82332	1
1693	Magnesium-transporting ATPase, P-type 1	8	33	11	100	100	100	1	1
1694	Main hemagglutinin component	0	1	1	0	3.0303	9.09091	0.82332	1
1695	Major cardiolipin synthase ClsA	8	33	11	100	100	100	1	1
1696	Major cold shock protein CspA	8	33	11	100	100	100	1	1
1697	Major intracellular serine protease	1	0	0	12.5	0	0	0.410347	1
1698	Malate dehydrogenase	8	33	10	100	100	90.9091	0.509823	1
1699	Malate synthase A	8	33	11	100	100	100	1	1
1700	Malate-2H( )/Na( )-lactate antiporter	8	33	11	100	100	100	1	1
1701	Malonyl CoA-acyl carrier protein transacylase	8	33	11	100	100	100	1	1
1702	Malonyl-[acyl-carrier protein] O-methyltransferase	8	33	11	100	100	100	1	1
1703	Maltose 6'-phosphate phosphatase	8	33	11	100	100	100	1	1
1704	Maltose O-acetyltransferase	8	33	11	100	100	100	1	1
1705	Maltose transport system permease protein MalF	8	33	11	100	100	100	1	1
1706	Maltose transport system permease protein MalG	8	33	11	100	100	100	1	1
1707	Manganese catalase	8	33	11	100	100	100	1	1
1708	Manganese-dependent inorganic pyrophosphatase	8	31	11	100	93.9394	100	0.718582	1
1709	Mannose-1-phosphate guanylyltransferase RfbM	0	5	1	0	15.1515	9.09091	0.535741	1
1710	Mannose-6-phosphate isomerase ManA	0	4	0	0	12.1212	0	0.367665	1
1711	Mannosylfructose-phosphate synthase	0	1	0	0	3.0303	0	0.904602	1
1712	Membrane lipoprotein TmpC	8	33	10	100	100	90.9091	0.509823	1
1713	Membrane protein insertase MisCA	8	33	11	100	100	100	1	1
1714	Membrane protein insertase YidC 2	8	33	11	100	100	100	1	1
1715	Membrane protein YknW	8	33	11	100	100	100	1	1
1716	Membrane-associated protein TcaA	8	31	8	100	93.9394	72.7273	0.237165	1
1717	Menaquinol-cytochrome c reductase cytochrome b subunit	8	33	11	100	100	100	1	1
1718	Mercuric reductase	0	3	0	0	9.09091	0	0.528224	1
1719	Mercuric resistance operon regulatory protein	0	5	2	0	15.1515	18.1818	0.489238	1
1720	Mersacidin decarboxylase	0	1	1	0	3.0303	9.09091	0.82332	1
1721	Metal-binding protein ZinT	0	5	0	0	15.1515	0	0.245206	1
1722	Metallo-beta-lactamase type 2	8	33	11	100	100	100	1	1
1723	Metallothiol transferase FosB	8	33	11	100	100	100	1	1
1724	Methanol dehydrogenase activator	8	33	11	100	100	100	1	1
1725	Methicillin resistance regulatory protein MecI	0	1	0	0	3.0303	0	0.904602	1
1726	Methionine aminopeptidase 1	8	33	11	100	100	100	1	1
1727	Methionine aminopeptidase 2	8	33	10	100	100	90.9091	0.509823	1
1728	Methionine import ATP-binding protein MetN	8	33	11	100	100	100	1	1
1729	Methionine import system permease protein MetP	8	33	11	100	100	100	1	1
1730	Methionine synthase	8	33	11	100	100	100	1	1
1731	Methionine--tRNA ligase	8	33	11	100	100	100	1	1
1732	Methionine-binding lipoprotein MetQ	8	33	11	100	100	100	1	1
1733	Methionyl-tRNA formyltransferase	8	33	11	100	100	100	1	1
1734	Methyl-accepting chemotaxis protein 1	8	33	11	100	100	100	1	1
1735	Methyl-accepting chemotaxis protein 2	0	5	1	0	15.1515	9.09091	0.535741	1
1736	Methyl-accepting chemotaxis protein 4	0	2	0	0	6.06061	0	0.718582	1
1737	Methyl-accepting chemotaxis protein McpA	8	33	11	100	100	100	1	1
1738	Methyl-accepting chemotaxis protein McpB	8	32	11	100	96.9697	100	0.904602	1
1739	Methyl-accepting chemotaxis protein McpC	8	33	11	100	100	100	1	1
1740	Methylamine utilization protein MauD	0	0	1	0	0	9.09091	0.509823	1
1741	Methylamine utilization protein MauE	0	0	1	0	0	9.09091	0.509823	1
1742	Methylated-DNA--protein-cysteine methyltransferase, constitutive	8	32	11	100	96.9697	100	0.904602	1
1743	Methylated-DNA--protein-cysteine methyltransferase, inducible	8	33	11	100	100	100	1	1
1744	Methylenetetrahydrofolate--tRNA-(uracil-5-)-methyltransferase TrmFO	8	33	11	100	100	100	1	1
1745	Methylglyoxal synthase	8	33	11	100	100	100	1	1
1746	Methylmalonate semialdehyde dehydrogenase [acylating]	8	33	11	100	100	100	1	1
1747	Methylmalonyl-CoA carboxyltransferase 12S subunit	8	33	11	100	100	100	1	1
1748	Methylthioribose kinase	8	33	11	100	100	100	1	1
1749	Methylthioribose-1-phosphate isomerase	8	33	11	100	100	100	1	1
1750	Methylthioribulose-1-phosphate dehydratase	8	33	11	100	100	100	1	1
1751	Methylxanthine N1-demethylase NdmA	0	8	1	0	24.2424	9.09091	0.217402	1
1752	Microbial collagenase	8	33	11	100	100	100	1	1
1753	Microcin C7 self-immunity protein MccF	8	33	11	100	100	100	1	1
1754	Mini-ribonuclease 3	8	33	11	100	100	100	1	1
1755	Minor cardiolipin synthase ClsB	8	33	11	100	100	100	1	1
1756	Minor extracellular protease vpr	8	33	11	100	100	100	1	1
1757	Mobilization protein A	0	2	0	0	6.06061	0	0.718582	1
1758	Mobilization protein MbeC	0	0	1	0	0	9.09091	0.509823	1
1759	Modification methylase AplI	0	1	0	0	3.0303	0	0.904602	1
1760	Modification methylase BspRI	0	2	0	0	6.06061	0	0.718582	1
1761	Modification methylase DpnIIB	0	1	0	0	3.0303	0	0.904602	1
1762	Modification methylase FokI	0	1	0	0	3.0303	0	0.904602	1
1763	Modification methylase HaeIII	0	3	0	0	9.09091	0	0.528224	1
1764	Modification methylase HpaII	0	5	0	0	15.1515	0	0.245206	1
1765	Modification methylase MboII	0	1	1	0	3.0303	9.09091	0.82332	1
1766	Modification methylase RsrI	0	0	1	0	0	9.09091	0.509823	1
1767	Modulator of drug activity B	8	32	10	100	96.9697	90.9091	0.82332	1
1768	Modulator of FtsH protease HflK	8	33	11	100	100	100	1	1
1769	Molybdate-binding periplasmic protein	8	33	11	100	100	100	1	1
1770	Molybdenum cofactor biosynthesis protein B	8	33	11	100	100	100	1	1
1771	Molybdenum transport system permease protein ModB	8	33	11	100	100	100	1	1
1772	Molybdopterin molybdenumtransferase	8	33	11	100	100	100	1	1
1773	Molybdopterin synthase catalytic subunit	8	33	11	100	100	100	1	1
1774	Molybdopterin synthase sulfur carrier subunit	8	33	11	100	100	100	1	1
1775	Molybdopterin-guanine dinucleotide biosynthesis adapter protein	8	33	11	100	100	100	1	1
1776	Molybdopterin-synthase adenylyltransferase	8	33	11	100	100	100	1	1
1777	Monoacylglycerol lipase	8	30	11	100	90.9091	100	0.528224	1
1778	Motility gene repressor MogR	8	33	11	100	100	100	1	1
1779	Motility protein B	8	33	11	100	100	100	1	1
1780	mRNA endoribonuclease LsoA	0	2	0	0	6.06061	0	0.718582	1
1781	Mrr restriction system protein	0	3	2	0	9.09091	18.1818	0.562367	1
1782	Multidrug efflux protein YfmO	8	33	11	100	100	100	1	1
1783	Multidrug export protein EmrB	8	33	11	100	100	100	1	1
1784	Multidrug export protein MepA	8	33	11	100	100	100	1	1
1785	Multidrug resistance ABC transporter ATP-binding and permease protein	0	0	1	0	0	9.09091	0.509823	1
1786	Multidrug resistance ABC transporter ATP-binding/permease protein BmrA	8	32	11	100	96.9697	100	0.904602	1
1787	Multidrug resistance protein 3	8	33	11	100	100	100	1	1
1788	Multidrug resistance protein D	0	3	0	0	9.09091	0	0.528224	1
1789	Multidrug resistance protein MdtH	8	33	11	100	100	100	1	1
1790	Multidrug resistance protein NorM	8	33	11	100	100	100	1	1
1791	Multidrug resistance protein YkkC	8	33	11	100	100	100	1	1
1792	Multidrug resistance protein YkkD	8	33	11	100	100	100	1	1
1793	Multidrug-efflux transporter 1 regulator	8	33	11	100	100	100	1	1
1794	Multiple antibiotic resistance protein MarA	8	31	9	100	93.9394	81.8182	0.533157	1
1795	Multiple antibiotic resistance protein MarR	8	30	9	100	90.9091	81.8182	0.562367	1
1796	Murein DD-endopeptidase MepH	0	3	1	0	9.09091	9.09091	0.761103	1
1797	Murein DD-endopeptidase MepM	8	33	11	100	100	100	1	1
1798	Murein hydrolase activator NlpD	0	3	1	0	9.09091	9.09091	0.761103	1
1799	Mycinamicin III 3''-O-methyltransferase	8	33	11	100	100	100	1	1
1800	Mycothiol acetyltransferase	8	33	11	100	100	100	1	1
1801	N utilization substance protein B	8	33	11	100	100	100	1	1
1802	N-(5'-phosphoribosyl)anthranilate isomerase	8	33	11	100	100	100	1	1
1803	N-acetyl-alpha-D-glucosaminyl L-malate deacetylase 1	8	33	11	100	100	100	1	1
1804	N-acetyl-alpha-D-glucosaminyl L-malate synthase	8	33	11	100	100	100	1	1
1805	N-acetyl-alpha-D-glucosaminyl-diphospho-ditrans,octacis-undecaprenol 4-epimerase	0	4	0	0	12.1212	0	0.367665	1
1806	N-acetyl-gamma-glutamyl-phosphate reductase	8	33	11	100	100	100	1	1
1807	N-acetyldiaminopimelate deacetylase	8	33	11	100	100	100	1	1
1808	N-acetylglucosamine-6-phosphate deacetylase	8	33	11	100	100	100	1	1
1809	N-acetylglucosaminyl-diphospho-decaprenol L-rhamnosyltransferase	0	1	1	0	3.0303	9.09091	0.82332	1
1810	N-acetylglucosaminyldiphosphoundecaprenol N-acetyl-beta-D-mannosaminyltransferase	8	33	11	100	100	100	1	1
1811	N-acetylmuramic acid 6-phosphate etherase	8	33	11	100	100	100	1	1
1812	N-acetylmuramic acid/N-acetylglucosamine kinase	8	33	11	100	100	100	1	1
1813	N-acetylmuramoyl-L-alanine amidase CwlH	8	33	11	100	100	100	1	1
1814	N-acetylmuramoyl-L-alanine amidase domain-containing protein	0	1	0	0	3.0303	0	0.904602	1
1815	N-acetyltransferase Eis	8	33	11	100	100	100	1	1
1816	N-acetyltransferase YodP	8	33	11	100	100	100	1	1
1817	N-acyl homoserine lactonase AiiA	8	32	11	100	96.9697	100	0.904602	1
1818	N-acyl-L-amino acid amidohydrolase	8	33	11	100	100	100	1	1
1819	N-acylneuraminate cytidylyltransferase	0	3	0	0	9.09091	0	0.528224	1
1820	N-alpha-acetyltransferase RimI	8	33	11	100	100	100	1	1
1821	N-ethylmaleimide reductase	8	33	11	100	100	100	1	1
1822	N-formyl-4-amino-5-aminomethyl-2-methylpyrimidine deformylase	8	33	11	100	100	100	1	1
1823	N-hydroxyarylamine O-acetyltransferase	8	33	11	100	100	100	1	1
1824	N-isopropylammelide isopropyl amidohydrolase	8	33	11	100	100	100	1	1
1825	N-substituted formamide deformylase	8	33	11	100	100	100	1	1
1826	N-succinyl-L-Arg/Lys racemase	8	33	11	100	100	100	1	1
1827	N,N'-diacetylbacillosaminyl-diphospho-undecaprenol alpha-1,3-N-acetylgalactosaminyltransferase	0	3	1	0	9.09091	9.09091	0.761103	1
1828	N,N'-diacetyllegionaminic acid synthase	0	3	0	0	9.09091	0	0.528224	1
1829	N5-carboxyaminoimidazole ribonucleotide mutase	8	33	11	100	100	100	1	1
1830	N5-carboxyaminoimidazole ribonucleotide synthase	8	33	11	100	100	100	1	1
1831	Na( )/H( ) antiporter	8	33	11	100	100	100	1	1
1832	Na( )/H( ) antiporter NhaC	8	33	11	100	100	100	1	1
1833	Na( )/H( )-K( ) antiporter GerN	8	33	11	100	100	100	1	1
1834	NAD kinase	8	33	11	100	100	100	1	1
1835	NAD kinase 1	8	33	11	100	100	100	1	1
1836	NAD-dependent malic enzyme	8	33	11	100	100	100	1	1
1837	NAD-dependent protein deacetylase	8	33	11	100	100	100	1	1
1838	NAD( )--arginine ADP-ribosyltransferase EFV	0	5	0	0	15.1515	0	0.245206	1
1839	NAD(P)-dependent benzaldehyde dehydrogenase	8	33	11	100	100	100	1	1
1840	NAD(P)H-quinone oxidoreductase chain 4 1	8	33	11	100	100	100	1	1
1841	NAD(P)H-quinone oxidoreductase subunit 3	8	33	11	100	100	100	1	1
1842	NAD(P)H-quinone oxidoreductase subunit H	1	0	0	12.5	0	0	0.410347	1
1843	NAD(P)H-quinone oxidoreductase subunit J	8	33	11	100	100	100	1	1
1844	NADH dehydrogenase	8	33	11	100	100	100	1	1
1845	NADH dehydrogenase-like protein	8	32	11	100	96.9697	100	0.904602	1
1846	NADH dehydrogenase-like protein YjlD	8	33	11	100	100	100	1	1
1847	NADH oxidase	1	2	0	12.5	6.06061	0	0.704965	1
1848	NADH pyrophosphatase	8	33	11	100	100	100	1	1
1849	NADH-quinone oxidoreductase subunit 11	8	33	11	100	100	100	1	1
1850	NADH-quinone oxidoreductase subunit 4	8	33	11	100	100	100	1	1
1851	NADH-quinone oxidoreductase subunit 6	8	33	10	100	100	90.9091	0.509823	1
1852	NADH-quinone oxidoreductase subunit H	8	33	11	100	100	100	1	1
1853	NADH-quinone oxidoreductase subunit I	8	33	11	100	100	100	1	1
1854	NADH-quinone oxidoreductase subunit J	8	33	11	100	100	100	1	1
1855	NADH-quinone oxidoreductase subunit L	8	33	11	100	100	100	1	1
1856	NADH-quinone oxidoreductase subunit N	8	33	11	100	100	100	1	1
1857	NADP-dependent glyceraldehyde-3-phosphate dehydrogenase	8	32	11	100	96.9697	100	0.904602	1
1858	NADPH azoreductase	8	33	11	100	100	100	1	1
1859	NADPH dehydrogenase	8	33	11	100	100	100	1	1
1860	NADPH-dependent 7-cyano-7-deazaguanine reductase	8	33	10	100	100	90.9091	0.509823	1
1861	nebramycin 5' synthase	0	1	1	0	3.0303	9.09091	0.82332	1
1862	Negative regulator of genetic competence ClpC/MecB	8	33	11	100	100	100	1	1
1863	Neopullulanase	8	33	11	100	100	100	1	1
1864	Neutral protease B	8	33	11	100	100	100	1	1
1865	NH(3)-dependent NAD( ) synthetase	8	32	11	100	96.9697	100	0.904602	1
1866	Nicotinamide riboside transporter PnuC	8	30	11	100	90.9091	100	0.528224	1
1867	Nicotinate phosphoribosyltransferase pncB2	8	33	11	100	100	100	1	1
1868	Nicotine metabolites export pump subunit NepA	8	33	11	100	100	100	1	1
1869	Nif-specific regulatory protein	0	2	0	0	6.06061	0	0.718582	1
1870	Nisin biosynthesis protein NisB	0	1	1	0	3.0303	9.09091	0.82332	1
1871	Nisin biosynthesis protein NisC	0	1	2	0	3.0303	18.1818	0.420797	1
1872	Nisin leader peptide-processing serine protease NisP	0	5	3	0	15.1515	27.2727	0.324098	1
1873	Nitrate reductase alpha subunit	0	1	0	0	3.0303	0	0.904602	1
1874	Nitrate reductase-like protein NarX	8	26	10	100	78.7879	90.9091	0.306922	1
1875	Nitric oxide synthase oxygenase	8	33	11	100	100	100	1	1
1876	Nitrite reductase [NAD(P)H]	8	26	10	100	78.7879	90.9091	0.306922	1
1877	Nitrite transporter NirC	8	33	11	100	100	100	1	1
1878	Nitrogen assimilation regulatory protein	8	33	11	100	100	100	1	1
1879	Nitrogen fixation regulatory protein	0	1	1	0	3.0303	9.09091	0.82332	1
1880	Nitronate monooxygenase	0	1	0	0	3.0303	0	0.904602	1
1881	Non-canonical purine NTP phosphatase	8	33	11	100	100	100	1	1
1882	Non-homologous end joining protein Ku	8	31	10	100	93.9394	90.9091	0.827716	1
1883	Nuclease SbcCD subunit C	8	33	11	100	100	100	1	1
1884	Nuclease SbcCD subunit D	8	32	11	100	96.9697	100	0.904602	1
1885	Nucleoid occlusion protein	8	33	11	100	100	100	1	1
1886	Nucleoid-associated protein	8	33	11	100	100	100	1	1
1887	Nucleoside diphosphate kinase	8	33	11	100	100	100	1	1
1888	Nucleoside permease NupC	8	33	11	100	100	100	1	1
1889	Nucleoside triphosphate pyrophosphohydrolase	8	33	11	100	100	100	1	1
1890	Nucleotide-binding protein YvcJ	8	33	11	100	100	100	1	1
1891	O-acetyl-ADP-ribose deacetylase	0	2	1	0	6.06061	9.09091	0.827716	1
1892	O-acetylserine dependent cystathionine beta-synthase	8	32	11	100	96.9697	100	0.904602	1
1893	O-antigen biosynthesis glycosyltransferase WbnH	0	2	0	0	6.06061	0	0.718582	1
1894	O-antigen biosynthesis glycosyltransferase WbnJ	0	0	1	0	0	9.09091	0.509823	1
1895	o-succinylbenzoate synthase	8	32	11	100	96.9697	100	0.904602	1
1896	Octanoyl-[GcvH]:protein N-octanoyltransferase	8	33	11	100	100	100	1	1
1897	Oleandomycin glycosyltransferase	8	33	11	100	100	100	1	1
1898	Oligo-1,6-glucosidase	8	33	11	100	100	100	1	1
1899	Oligoendopeptidase F, plasmid	8	33	11	100	100	100	1	1
1900	Oligopeptide transport ATP-binding protein OppD	8	33	11	100	100	100	1	1
1901	Oligopeptide transport ATP-binding protein OppF	8	33	11	100	100	100	1	1
1902	Oligopeptide transport system permease protein OppB	8	33	11	100	100	100	1	1
1903	Oligopeptide transport system permease protein OppC	8	33	11	100	100	100	1	1
1904	Oligopeptide-binding protein AppA	8	33	11	100	100	100	1	1
1905	Oligopeptide-binding protein OppA	0	1	0	0	3.0303	0	0.904602	1
1906	Opine dehydrogenase	0	0	1	0	0	9.09091	0.509823	1
1907	Organic hydroperoxide resistance protein OhrA	8	33	11	100	100	100	1	1
1908	Organic hydroperoxide resistance protein-like protein	0	0	1	0	0	9.09091	0.509823	1
1909	Organic hydroperoxide resistance transcriptional regulator	8	33	11	100	100	100	1	1
1910	Ornithine aminotransferase	8	33	11	100	100	100	1	1
1911	Ornithine aminotransferase 2	0	1	1	0	3.0303	9.09091	0.82332	1
1912	Ornithine carbamoyltransferase	8	33	11	100	100	100	1	1
1913	Orotate phosphoribosyltransferase	8	33	11	100	100	100	1	1
1914	Orotidine 5'-phosphate decarboxylase	8	33	11	100	100	100	1	1
1915	Osmoprotectant-binding protein OsmX	0	1	0	0	3.0303	0	0.904602	1
1916	Oxalate decarboxylase OxdC	7	20	6	87.5	60.6061	54.5455	0.242685	1
1917	Oxidoreductase YdhF	8	33	11	100	100	100	1	1
1918	Oxygen regulatory protein NreC	8	31	11	100	93.9394	100	0.718582	1
1919	Oxygen sensor histidine kinase NreB	0	2	1	0	6.06061	9.09091	0.827716	1
1920	Oxygen-independent coproporphyrinogen-III oxidase-like protein HemZ	8	33	11	100	100	100	1	1
1921	Oxygen-independent coproporphyrinogen-III oxidase-like protein YqeR	8	33	11	100	100	100	1	1
1922	p-aminobenzoyl-glutamate hydrolase subunit B	8	33	11	100	100	100	1	1
1923	Pantothenate synthetase	7	33	11	87.5	100	100	0.410347	1
1924	Penicillin acylase 2	8	29	10	100	87.8788	90.9091	0.656854	1
1925	Penicillin-binding protein 1A	8	33	11	100	100	100	1	1
1926	Penicillin-binding protein 1A/1B	8	30	11	100	90.9091	100	0.528224	1
1927	Penicillin-binding protein 1F	8	33	11	100	100	100	1	1
1928	Penicillin-binding protein 2B	8	33	11	100	100	100	1	1
1929	Penicillin-binding protein 2D	8	33	11	100	100	100	1	1
1930	Penicillin-binding protein 4*	8	33	11	100	100	100	1	1
1931	Penicillin-binding protein 4B	8	33	11	100	100	100	1	1
1932	Penicillin-binding protein H	8	33	11	100	100	100	1	1
1933	Pentalenene oxygenase	0	0	1	0	0	9.09091	0.509823	1
1934	Pentapeptide repeat protein MfpA	8	29	11	100	87.8788	100	0.367665	1
1935	PEP-dependent dihydroxyacetone kinase, ADP-binding subunit DhaL	0	1	0	0	3.0303	0	0.904602	1
1936	Peptidase T	8	33	11	100	100	100	1	1
1937	Peptide chain release factor 1	8	33	11	100	100	100	1	1
1938	Peptide chain release factor 2	8	33	11	100	100	100	1	1
1939	Peptide deformylase 1	8	33	11	100	100	100	1	1
1940	Peptide deformylase 2	8	32	11	100	96.9697	100	0.904602	1
1941	Peptide methionine sulfoxide reductase MsrA	8	31	11	100	93.9394	100	0.718582	1
1942	Peptide methionine sulfoxide reductase MsrA/MsrB	8	33	11	100	100	100	1	1
1943	Peptide methionine sulfoxide reductase MsrB	0	1	0	0	3.0303	0	0.904602	1
1944	Peptide transport system permease protein SapB	8	33	10	100	100	90.9091	0.509823	1
1945	Peptide transport system permease protein SapC	0	5	1	0	15.1515	9.09091	0.535741	1
1946	Peptidoglycan D,D-transpeptidase FtsI	0	0	1	0	0	9.09091	0.509823	1
1947	Peptidoglycan D,D-transpeptidase MrdA	8	33	11	100	100	100	1	1
1948	Peptidoglycan endopeptidase LytF	8	33	11	100	100	100	1	1
1949	Peptidoglycan glycosyltransferase RodA	8	33	11	100	100	100	1	1
1950	Peptidoglycan O-acetyltransferase	8	33	11	100	100	100	1	1
1951	Peptidoglycan-N-acetylglucosamine deacetylase	8	33	11	100	100	100	1	1
1952	Peptidoglycan-N-acetylmuramic acid deacetylase PdaA	8	33	11	100	100	100	1	1
1953	Peptidoglycan-N-acetylmuramic acid deacetylase PdaC	8	33	11	100	100	100	1	1
1954	Peptidyl-prolyl cis-trans isomerase B	8	33	11	100	100	100	1	1
1955	Peptidyl-tRNA hydrolase	8	33	11	100	100	100	1	1
1956	Periplasmic oligopeptide-binding protein	1	0	0	12.5	0	0	0.410347	1
1957	Peroxide operon regulator	8	33	10	100	100	90.9091	0.509823	1
1958	Pesticidal crystal protein Cry1Aa	0	1	0	0	3.0303	0	0.904602	1
1959	Pesticidal crystal protein Cry1Ca	0	1	0	0	3.0303	0	0.904602	1
1960	Pesticidal crystal protein Cry1Da	0	1	0	0	3.0303	0	0.904602	1
1961	Pesticidal crystal protein Cry1Ia	0	1	0	0	3.0303	0	0.904602	1
1962	Pesticidal crystal protein Cry2Ab	0	1	0	0	3.0303	0	0.904602	1
1963	Pesticidal crystal protein Cry9Ea	0	1	0	0	3.0303	0	0.904602	1
1964	PGL/p-HBAD biosynthesis glycosyltransferase	0	0	1	0	0	9.09091	0.509823	1
1965	Phage shock protein A	0	5	1	0	15.1515	9.09091	0.535741	1
1966	Phage shock protein A	8	33	11	100	100	100	1	1
1967	Phage-like element PBSX protein XkdH	0	2	2	0	6.06061	18.1818	0.533157	1
1968	Phenylacetaldehyde dehydrogenase	8	32	11	100	96.9697	100	0.904602	1
1969	Phenylacetate-coenzyme A ligase	0	1	1	0	3.0303	9.09091	0.82332	1
1970	Phenylalanine--tRNA ligase alpha subunit	8	33	11	100	100	100	1	1
1971	Phenylalanine--tRNA ligase beta subunit	8	33	11	100	100	100	1	1
1972	Phenylalanine-4-hydroxylase	8	33	11	100	100	100	1	1
1973	Phenyloxazoline synthase MbtB	0	0	1	0	0	9.09091	0.509823	1
1974	PhoH-like protein	8	33	11	100	100	100	1	1
1975	Phosphatase YwpJ	8	33	11	100	100	100	1	1
1976	Phosphate acetyltransferase	8	33	11	100	100	100	1	1
1977	Phosphate acyltransferase	8	33	11	100	100	100	1	1
1978	Phosphate import ATP-binding protein PstB 3	8	33	11	100	100	100	1	1
1979	Phosphate transport system permease protein PstA	8	33	11	100	100	100	1	1
1980	Phosphate transport system permease protein PstC	8	33	11	100	100	100	1	1
1981	Phosphate-binding protein PstS	8	33	11	100	100	100	1	1
1982	Phosphate-binding protein PstS 1	8	33	11	100	100	100	1	1
1983	Phosphate-import permease protein PhnE	8	32	11	100	96.9697	100	0.904602	1
1984	Phosphate-import protein PhnD	8	32	11	100	96.9697	100	0.904602	1
1985	Phosphate-specific transport system accessory protein PhoU	8	33	11	100	100	100	1	1
1986	Phosphatidate cytidylyltransferase	8	33	11	100	100	100	1	1
1987	Phosphatidylcholine synthase	8	33	10	100	100	90.9091	0.509823	1
1988	Phosphatidylglycerol lysyltransferase	8	33	11	100	100	100	1	1
1989	Phosphatidylserine decarboxylase proenzyme	8	33	11	100	100	100	1	1
1990	Phospho-2-dehydro-3-deoxyheptonate aldolase	8	33	11	100	100	100	1	1
1991	Phospho-N-acetylmuramoyl-pentapeptide-transferase	8	33	11	100	100	100	1	1
1992	Phosphoadenosine phosphosulfate reductase	8	33	11	100	100	100	1	1
1993	Phosphocarrier protein HPr	8	33	11	100	100	100	1	1
1994	Phosphoenolpyruvate carboxykinase (ATP)	8	33	11	100	100	100	1	1
1995	Phosphoenolpyruvate synthase	0	0	1	0	0	9.09091	0.509823	1
1996	Phosphoenolpyruvate-protein phosphotransferase	8	33	11	100	100	100	1	1
1997	Phosphoglucomutase	8	33	11	100	100	100	1	1
1998	Phosphoglucosamine mutase	8	33	11	100	100	100	1	1
1999	Phosphoglycerate kinase	8	33	11	100	100	100	1	1
[truncated: 908 more rows]

## Sheet: S. aureus
Number	Gene Product	BE_Earth	BE_ISS	Human	MRSA	BE_Earth_prop	BE_ISS_prop	Human_prop	MRSA_prop	p.val	p.adj.BH	UniProtKB Gene	UniProtKB Pathway	UniProtKB GO Molecular Function	UniProtKB GO Biological Process	UniProtKB Keywords Bio Process	GO Biological Process Group
1	Beta-lactam-inducible penicillin-binding protein	0	0	2	53	0	0	8.33333	96.3636	5.59018e-24	4.83271e-21	pbp	NA	penicillin binding	cell cycle; cell division; cell wall organization; peptidoglycan biosynthetic process; regulation of cell shape; response to antibiotic	antibiotic resistance; cell cycle; cell division; cell shape; cell wall biogenesis/degradation; peptidoglycan synthesis	antibiotic_resistance
2	Bifunctional protein PaaZ	0	0	2	53	0	0	8.33333	96.3636	5.59018e-24	4.83271e-21	paaZ	phenylacetate degradation	enoyl-CoA hydratase activity; ether hydrolase activity; hydrolase activity, acting on acid carbon-carbon bonds, in ketonic substances; oxidoreductase activity, acting on CH or CH2 groups, NAD or NADP as acceptor; oxidoreductase activity, acting on the aldehyde or oxo group of donors, NAD or NADP as acceptor	phenylacetate catabolic process	NA	catabolism
3	Methicillin resistance mecR1 protein	0	0	2	50	0	0	8.33333	90.9091	1.44128e-20	8.30658e-18	mecR1	NA	penicillin binding	response to antibiotic	antibiotic resistance	antibiotic_resistance
4	Adenosyl-chloride synthase	0	7	22	55	0	33.3333	91.6667	100	1.5823e-12	6.83951e-10	salL	NA	transferase activity, transferring alkyl or aryl (other than methyl) groups	NA	NA	other
5	RecBCD enzyme subunit RecD	0	7	21	55	0	33.3333	87.5	100	3.16099e-12	1.09307e-09	recD	NA	ATP binding; DNA binding; endonuclease activity; exodeoxyribonuclease V activity; helicase activity; single-stranded DNA-dependent ATPase activity	cellular response to DNA damage stimulus; DNA recombination; double-strand break repair	DNA damage; DNA repair	DNA_repair
6	Leucotoxin LukDv	1	6	21	55	33.3333	28.5714	87.5	100	9.37483e-12	2.70151e-09	lukDv	NA	toxin activity	hemolysis in other organism	cytolysis; hemolysis; virulence	virulence
7	Formate dehydrogenase	1	7	23	55	33.3333	33.3333	95.8333	100	1.49862e-11	3.2389e-09	fdnG	NA	4 iron, 4 sulfur cluster binding; electron transfer activity ;formate dehydrogenase (cytochrome-c-553) activity; formate dehydrogenase (NAD+) activity; formate dehydrogenase (quinone) activity; molybdenum ion binding; molybdopterin cofactor binding; selenium binding	anaerobic respiration; formate oxidation	NA	other
8	Protease synthase and sporulation protein PAI 2	2	14	1	0	66.6667	66.6667	4.16667	0	1.49862e-11	3.2389e-09	paiA	NA	diamine N-acetyltransferase activity	negative regulation of sporulation; sporulation resulting in formation of a cellular spore	sporulation	stress response
9	Aminoglycoside 3'-phosphotransferase	1	0	0	32	33.3333	0	0	58.1818	5.92512e-11	8.53896e-09	aphA1	NA	ATP binding; kanamycin kinase activity	response to antibiotic	antibiotic resistance	antibiotic_resistance
10	Antitoxin RelJ	1	7	22	55	33.3333	33.3333	91.6667	100	4.59149e-11	8.53896e-09	relJ	NA	DNA binding	regulation of transcription, DNA-templated; transcription, DNA-templated	toxin-antitoxin system; transcription; transcription regulation	toxin-antitoxin
11	Antitoxin YefM	2	8	24	55	66.6667	38.0952	100	100	7.40801e-11	8.53896e-09	yefM	NA	sequence-specific DNA binding; toxic substance binding	negative regulation of transcription, DNA-templated; single-species biofilm formation; transcription, DNA-templated	toxin-antitoxin system; transcription; transcription regulation	toxin-antitoxin
12	HTH-type transcriptional regulator LrpC	1	13	0	0	33.3333	61.9048	0	0	7.40801e-11	8.53896e-09	IrpC	NA	DNA binding transcription factor activity; sequence-specific DNA binding	response to amino acid; transcription, DNA-templated	transcriptiont; transcription regulation	transcription
13	HTH-type transcriptional regulator Xre	0	13	0	0	0	61.9048	0	0	7.28001e-11	8.53896e-09	Xre	NA	sequence-specific DNA binding	tr+I24anscription DNA-templated; regluation of transcription DNA-templated	transcriptiont; transcription regulation	transcription
14	Mannitol-specific cryptic phosphotransferase enzyme IIA component	2	8	24	55	66.6667	38.0952	100	100	7.40801e-11	8.53896e-09	cmtB	NA	kinase activity	phosphoenolpyruvate-dependent sugar phosphotransferase system	phosphotransferase system, sugar transport, transport	transport
15	Nickel import ATP-binding protein NikE	3	8	24	55	100	38.0952	100	100	7.28001e-11	8.53896e-09	nikE	NA	Atp binding; nickel cation binding; nickel-transporting ATPase activity	cellular response to DNA damage stimulus; nickel cation transmembrane transport	ion transport, nickel transport, transport	transport
16	dTDP-fucosamine acetyltransferase	1	0	0	31	33.3333	0	0	56.3636	1.68761e-10	1.82367e-08	wecD	enterobacterial common antigen biosynthesis	N-acetyltransferase activity	enterobacterial common antigen biosynthetic process	NA	biosynthesis_other
17	Serine protease SplB	2	7	22	55	66.6667	33.3333	91.6667	100	2.17549e-10	2.08968e-08	splB	NA	serine-type endopeptidase activity	NA	NA	other
18	Serine protease SplC	2	7	22	55	66.6667	33.3333	91.6667	100	2.17549e-10	2.08968e-08	splC	NA	serine-type endopeptidase activity	NA	NA	other
19	[LysW]-lysine hydrolase	1	13	1	0	33.3333	61.9048	4.16667	0	7.39381e-10	4.56568e-08	lysK	L-lysine biosynthesis via AAA pathway	cobalt ion binding; hydrolase activity, acting on carbon-nitrogen (but not peptide) bonds, in linear amides; zinc ion binding	lysine biosynthetic process via aminoadipic acid	amino-acid biosynthesis, lysine biosynthesis	biosynthesis_other
20	1-deoxy-D-xylulose-5-phosphate synthase	1	13	1	0	33.3333	61.9048	4.16667	0	7.39381e-10	4.56568e-08	dxs	1-deoxy-D-xylulose 5-phosphate biosynthesis	1-deoxy-D-xylulose-5-phosphate synthase activity; metal ion binding; thiamine pyrophosphate binding	1-deoxy-D-xylulose 5-phosphate biosynthetic process; isopentenyl diphosphate biosynthetic process, methylerythritol 4-phosphate pathway; pyridoxine biosynthetic process; terpenoid biosynthetic process; thiamine biosynthetic process; ubiquinone biosynthetic process	isoprene biosynthesis ; thiamine biosynthesis	biosynthesis_other
21	Alanine--anticapsin ligase	1	13	1	0	33.3333	61.9048	4.16667	0	7.39381e-10	4.56568e-08	bacD	bacilysin biosynthesis	ATP binding; ligase activity; metal ion binidng	antibioitc biosynthetic process	antibiotic biosynthesis	antibiotic_biosynthesis
22	Alpha-aminoadipate--LysW ligase LysX	1	13	1	0	33.3333	61.9048	4.16667	0	7.39381e-10	4.56568e-08	lysX	L-lysine biosynthesis via AAA pathway	ATP binding; ligase activity; metal ion binidng	cellular protein modification process; lysine biosynthetic process via aminoadipic acid	amino-acid biosynthesis; lysine biosynthesis	biosynthesis_other
23	Ferredoxin fas2	1	13	1	0	33.3333	61.9048	4.16667	0	7.39381e-10	4.56568e-08	fas2	NA	3 iron, 4 sulfur cluster binding; metal ion binding	oxidation-reduction process	electron transport; transport	transport
24	GDP-perosamine synthase	1	13	1	0	33.3333	61.9048	4.16667	0	7.39381e-10	4.56568e-08	perA	LPS O-antigen biosynthesis	GDP-4-dehydro-6-deoxy-D-mannose-4-aminotransferase activity	O antigen biosynthetic process	lipopolysaccharide biosynthesis	biosynthesis_other
25	Metallothiol transferase FosB	2	8	15	55	66.6667	38.0952	62.5	100	5.91867e-10	4.56568e-08	fosB	NA	metal ion binding; transferase activity, transferring alkyl or aryl (other than methyl) groups	response to antibiotic	antibiotic resistance	antibiotic_resistance
26	Organic hydroperoxide resistance transcriptional regulator	1	2	2	40	33.3333	9.52381	8.33333	72.7273	5.978e-10	4.56568e-08	ohrR	NA	DNA binding transcription factor activity; transcription regulatory region DNA binding	regulation of transcription, DNA-templated; transcription, DNA-templated	transcriptiont; transcription regulation	transcription
27	putative acrylyl-CoA reductase AcuI	1	2	2	40	33.3333	9.52381	8.33333	72.7273	5.978e-10	4.56568e-08	acuI	NA	acryloyl-CoA reductase (NADP+) activity	NA	NA	other
28	Pyrophosphatase PpaX	2	8	23	55	66.6667	38.0952	95.8333	100	7.39381e-10	4.56568e-08	ppaX	NA	inorganic diphosphatase activity; phosphoglycolate phosphatase activity	dephosphorylation; DNA repair	NA	DNA_repair
29	putative D,D-dipeptide transport ATP-binding protein DdpF	0	13	0	1	0	61.9048	0	1.81818	1.52646e-09	9.10087e-08	gsiA_2	NA	ATPase activity; ATP Binding	peptide transport	transport	transport
30	5S ribosomal RNA (partial)	1	13	2	0	33.3333	61.9048	8.33333	0	1.95965e-09	1.09298e-07	NA	NA	NA	NA	NA	ribosome
31	Putative threonylcarbamoyl-AMP synthase	2	8	22	55	66.6667	38.0952	91.6667	100	1.95965e-09	1.09298e-07	tsaC	NA	ATP binding; double-stranded RNA binding; L-threonylcarbamoyladenylate synthase; nucleotidyltransferase activity; tRNA binding	regulation of translational fidelity ; rRNA processing; tRNA threonylcarbamoyladenosine modification	ribosome biogenesis; rRNA processing; tRNA processing	ribosome
32	Ascorbate-specific PTS system EIIA component	2	14	3	1	66.6667	66.6667	12.5	1.81818	2.76287e-09	1.49281e-07	ulaC	NA	kinase activity; protein-phosphocysteine-L-ascorbate-phosphotransferase system transporter activity	L-ascorbic acid transmembrane transport; phosphoenolpyruvate-dependent sugar phosphotransferase system	phosphotransferase system; transport	transport
33	Malolactic enzyme	3	15	3	5	100	71.4286	12.5	9.09091	1.25485e-08	6.57465e-07	mleA	NA	carboxy-lyase activity source; malate dehydrogenase (decarboxylating) (NAD+) activity; manganese ion binding; NAD binding	malolactic fermentation	NA	other
34	Toxin YoeB	2	8	23	54	66.6667	38.0952	95.8333	98.1818	1.80138e-08	9.16053e-07	yoeB	NA	endoribonuclease activity; endoribonuclease activity, producing 3'-phosphomonoesters; ribosomal small subunit binding; RNA binding; transcription corepressor activity	mRNA catabolic process; mRNA cleavage involved in gene silencing; negative regulation of translational initiation; regulation of transcription, DNA-templated; single-species biofilm formation; transcription, DNA-templated	toxin-antitoxin system; transcription; transcription regulation	toxin-antitoxin
35	Streptogramin A acetyltransferase	0	5	12	48	0	23.8095	50	87.2727	3.83322e-08	1.89361e-06	vatD	NA	transferase activity; transferring acyl groups	response to antibiotic	antibiotic resistance	antibiotic_resistance
36	HTH-type transcriptional regulator SarT	0	5	19	48	0	23.8095	79.1667	87.2727	5.97935e-08	2.87175e-06	Sart	NA	DNA binding; DNA binding transcription factor activity	pathogenesis; transcription DNA-templated	transcription; transcription regulation; virulence	virulence
37	Extracellular matrix-binding protein EbhA	1	17	13	7	33.3333	80.9524	54.1667	12.7273	6.3923e-08	2.98711e-06	ebhA	NA	NA	pathogenesis	NA	virulence
38	Inner membrane transport permease YbhR	3	14	3	5	100	66.6667	12.5	9.09091	8.11361e-08	3.59703e-06	ybhR	NA	efflux transmembrane transporter activity	cellular response to DNA damage stimulus; drug transmembrane transport	tTransport	transport
39	putative ABC transporter ATP-binding protein YbhF	3	14	3	5	100	66.6667	12.5	9.09091	8.11361e-08	3.59703e-06	ybhF	NA	ATPase activity; ATP Binding	transmembrane transport	NA	transport
40	Clumping factor A	3	21	22	27	100	100	91.6667	49.0909	1.7298e-07	7.47706e-06	clfA	NA	NA	cell adhesion; pathogenesis	virulence	virulence
41	Leucotoxin LukEv	1	6	21	50	33.3333	28.5714	87.5	90.9091	2.38021e-07	1.00375e-05	lukEv	NA	toxin activity	hemolysis in other organism	cytolysis; hemolysis; virulence	virulence
42	HTH-type transcriptional regulator SarU	0	5	18	47	0	23.8095	75	85.4545	2.49102e-07	1.02547e-05	SarU	NA	DNA binding	pathogenesis; transcription DNA-templated; regluation of transcription DNA-templated	transcription; transcription regulation; virulence	virulence
43	Intracellular serine protease	0	13	2	2	0	61.9048	8.33333	3.63636	2.63171e-07	1.05819e-05	isp	NA	serine-type endopeptidase activity	NA	NA	other
44	Spermidine N(1)-acetyltransferase	0	0	0	22	0	0	0	40	3.52128e-07	1.3837e-05	speG	NA	diamine N-acetyltransferase activity; identical protein binding; magnesium ion binding	polyamine catabolic process; protein homotetramerization	NA	catabolism
45	Serine protease SplA	1	6	19	50	33.3333	28.5714	79.1667	90.9091	6.71043e-07	2.5783e-05	splA	NA	serine-type endopeptidase activity	NA	NA	other
46	Hydroxyacylglutathione hydrolase GloC	1	6	16	50	33.3333	28.5714	66.6667	90.9091	7.47116e-07	2.80818e-05	gloC	methylglyoxal degradation	hydroxyacylglutathione hydrolase activity; metal ion binding	methylglyoxal catabolic process to D-lactate via S-lactoyl-glutathione; response to toxic substance	detoxification	catabolism
47	Putative alcohol dehydrogenase D	0	0	0	21	0	0	0	38.1818	8.34498e-07	3.06989e-05	adhD	NA	alcohol dehydrogenase (NAD) activity; zinc ion binding	growth of symbiont in host cell; response to acidic pH	NA	stress response
48	Sulfide dehydrogenase [flavocytochrome c] flavoprotein chain	0	5	16	46	0	23.8095	66.6667	83.6364	9.90285e-07	3.56709e-05	fccB	NA	flavin adenine dinucleotide binding; oxidoreductase activity	NA	NA	other
49	Exotoxin type H	1	5	17	48	33.3333	23.8095	70.8333	87.2727	1.46866e-06	5.18226e-05	entH	NA	metal ion binding source; toxin activity	NA	NA	toxin-antitoxin
50	CTP pyrophosphohydrolase	2	16	14	55	66.6667	76.1905	58.3333	100	1.76644e-06	5.76258e-05	nudG	NA	hydrolase activity	DNA repair	NA	DNA_repair
51	Modification methylase HhaI	1	5	10	0	33.3333	23.8095	41.6667	0	1.76644e-06	5.76258e-05	hhaIM	NA	DNA (cytosine-5-)-methyltransferase activity	DNA restriction-modification system	Restriction system	other
52	Putative DNA repair helicase RadD	2	16	14	55	66.6667	76.1905	58.3333	100	1.76644e-06	5.76258e-05	radD	NA	ATP binding; ATP-dependent RNA helicase activity; DNA binding	cell division; double-strand break repair; response to drug; response to ionizing radiation; RNA secondary structure unwinding; translation	DNA damage; DNA repair	DNA_repair
53	Type-2 restriction enzyme Sau3AI	1	5	10	0	33.3333	23.8095	41.6667	0	1.76644e-06	5.76258e-05	sau3AIR	NA	DNA binding; type II site-specific deoxyribonuclease activity	DNA restriction-modification system	NA	other
54	Serine protease SplF	1	6	19	49	33.3333	28.5714	79.1667	89.0909	2.12292e-06	6.79726e-05	splF	NA	serine-type peptidase activity	NA	NA	other
55	ATP-dependent Clp protease proteolytic subunit 1	2	3	5	38	66.6667	14.2857	20.8333	69.0909	2.60947e-06	8.20321e-05	clpP1	NA	serine-type endopeptidase activity	NA	NA	other
56	DNA polymerase I, thermostable	1	3	5	38	33.3333	14.2857	20.8333	69.0909	3.03343e-06	9.20141e-05	polA	NA	DNA binding; DNA-directed DNA polymerase activity; nucleoside binding	DNA-dependent DNA replication; DNA repair	DNA damage; DNA repair; DNA replication	DNA_repair
57	Glycyl-glycine endopeptidase ALE-1	1	3	5	38	33.3333	14.2857	20.8333	69.0909	3.03343e-06	9.20141e-05	NA	NA	metal ion binding source; metallopeptidase activity	cell wall organization	NA	other
58	Enterotoxin type D	3	20	7	28	100	95.2381	29.1667	50.9091	3.81204e-06	0.000113638	entD	NA	metal ion binding source; toxin activity	NA	NA	toxin-antitoxin
59	Methicillin resistance regulatory protein MecI	0	0	0	19	0	0	0	34.5455	4.44136e-06	0.000125887	mecI	NA	DNA Binding	negative regulation of transcription, DNA-templated; response to antibiotic; transcription, DNA-templated	antibiotic resistance; transcription; transcription regulation	antibiotic_resistance
60	N-acetylglucosamine repressor	0	0	0	19	0	0	0	34.5455	4.44136e-06	0.000125887	nagC	NA	DNA binding; DNA binding transcription factor activity	carbohydrate metabolic process; regulation of transcription, DNA-templated; transcription, DNA-templated	carbohydrate emtabolism; transcription; transcription regulation	metabolism
61	Thiosulfate sulfurtransferase PspE	0	0	0	19	0	0	0	34.5455	4.44136e-06	0.000125887	pspE	NA	thiosulfate sulfurtransferase activity	NA	stress response	stress response
62	Enterotoxin type G	3	20	7	29	100	95.2381	29.1667	52.7273	4.6282e-06	0.000129067	entG	NA	toxin activity	NA	NA	toxin-antitoxin
63	Collagen adhesin	2	15	7	7	66.6667	71.4286	29.1667	12.7273	8.84023e-06	0.000242615	kgp	NA	calcium ion binding; cysteine-type endopeptidase activity	hemolysis in other organism; pathogenesis; proteolysis	Virulence	virulence
64	tRNA (mo5U34)-methyltransferase	0	0	1	21	0	0	4.16667	38.1818	1.27997e-05	0.000345793	cmoB	NA	methyltransferase activity	methyltransferase	NA	other
65	Transposase from transposon Tn916	1	19	12	52	33.3333	90.4762	50	94.5455	1.61723e-05	0.000430182	Int-Tn	NA	DNA binding; integrase activity	DNA recombination; establishment of integrated proviral latency; viral entry into host cell; viral genome integration into host DNA	DNA integration; DNA recombination; viral genome integration; virus entry into host cell	other
66	Enterotoxin type B	3	18	5	28	100	85.7143	20.8333	50.9091	1.93681e-05	0.000507387	entB	NA	toxin activity	enterotoxin, superantigen, toxin	NA	toxin-antitoxin
67	Serine protease SplD	1	2	11	37	33.3333	9.52381	45.8333	67.2727	3.84664e-05	0.000992662	splD	NA	serine-type peptidase activity	NA	NA	other
68	Surface protein G	0	3	5	33	0	14.2857	20.8333	60	4.76092e-05	0.00121053
69	Deoxyuridine 5'-triphosphate nucleotidohydrolase	1	14	7	45	33.3333	66.6667	29.1667	81.8182	7.79002e-05	0.00195202
70	Na( )/H( ) antiporter subunit B	2	19	23	30	66.6667	90.4762	95.8333	54.5455	9.04748e-05	0.00223473
71	Chemotaxis inhibitory protein	2	18	12	52	66.6667	85.7143	50	94.5455	0.000111089	0.00270524
72	rRNA adenine N-6-methyltransferase	0	1	3	25	0	4.7619	12.5	45.4545	0.00013162	0.0031607
73	Putative defective protein IntQ	2	13	2	11	66.6667	61.9048	8.33333	20	0.000170894	0.00404762
74	Extracellular metalloprotease	1	2	1	24	33.3333	9.52381	4.16667	43.6364	0.000183817	0.00429486
75	Putative surface protein	0	5	15	39	0	23.8095	62.5	70.9091	0.000219359	0.00505697
76	Murein DD-endopeptidase MepM	3	20	17	55	100	95.2381	70.8333	100	0.000244888	0.0055712
77	Bleomycin resistance protein	0	0	1	17	0	0	4.16667	30.9091	0.000258784	0.00581088
78	Cadmium resistance transcriptional regulatory protein CadC	2	20	13	51	66.6667	95.2381	54.1667	92.7273	0.000324001	0.00718202
79	Cyclic pyranopterin monophosphate synthase	3	20	15	29	100	95.2381	62.5	52.7273	0.000575414	0.0125936
80	DNA-invertase hin	2	20	18	55	66.6667	95.2381	75	100	0.000586199	0.0126692
81	Enterotoxin type C-2	0	0	6	20	0	0	25	36.3636	0.000615425	0.0131367
82	putative methyltransferase YcgJ	0	1	1	19	0	4.7619	4.16667	34.5455	0.000732928	0.0154541
83	Kanamycin nucleotidyltransferase	0	0	2	17	0	0	8.33333	30.9091	0.00081485	0.0169744
84	HTH-type transcriptional regulator NorG	3	19	15	53	100	90.4762	62.5	96.3636	0.00115947	0.0238657
85	Na( )/H( ) antiporter subunit G	1	19	22	33	33.3333	90.4762	91.6667	60	0.00130621	0.0265698
86	Clumping factor B	3	18	17	25	100	85.7143	70.8333	45.4545	0.00135769	0.027296
87	Copper-exporting P-type ATPase B	1	1	2	21	33.3333	4.7619	8.33333	38.1818	0.00151071	0.0300232
88	Macrolide export ATP-binding/permease protein MacB	0	1	7	24	0	4.7619	29.1667	43.6364	0.00159353	0.0313092
89	putative ABC transporter ATP-binding protein YknY	0	1	8	24	0	4.7619	33.3333	43.6364	0.00161565	0.0313872
90	Beta-lactamase	3	21	17	53	100	100	70.8333	96.3636	0.00189787	0.0364602
91	ESAT-6 secretion machinery protein EssD	2	17	11	48	66.6667	80.9524	45.8333	87.2727	0.00193885	0.0368382
92	Enterotoxin type H	1	0	4	0	33.3333	0	16.6667	0	0.00223386	0.0419821
93	Chromosome partitioning protein ParA	0	0	6	1	0	0	25	1.81818	0.00268502	0.0493873
94	Single-stranded DNA-binding protein B	0	0	6	1	0	0	25	1.81818	0.00268502	0.0493873
95	Lantibiotic gallidermin	0	2	7	26	0	9.52381	29.1667	47.2727	0.00324916	0.0591347
96	Epidermin decarboxylase	0	2	8	26	0	9.52381	33.3333	47.2727	0.00372616	0.0657402
97	Nisin biosynthesis protein NisB	0	2	8	26	0	9.52381	33.3333	47.2727	0.00372616	0.0657402
98	Nisin biosynthesis protein NisC	0	2	8	26	0	9.52381	33.3333	47.2727	0.00372616	0.0657402
99	Penicillinase repressor	3	21	17	52	100	100	70.8333	94.5455	0.00388519	0.0678535
100	Bone sialoprotein-binding protein	1	9	6	4	33.3333	42.8571	25	7.27273	0.00415705	0.0718754
101	Iron import ATP-binding/permease protein IrtA	0	1	5	0	0	4.7619	20.8333	0	0.00431322	0.0738371
102	Bifunctional AAC/APH	0	0	8	7	0	0	33.3333	12.7273	0.00459335	0.0778618
103	Plasmid recombination enzyme	3	2	8	19	100	9.52381	33.3333	34.5455	0.00467881	0.0785404
104	Replication initiation protein	1	2	9	28	33.3333	9.52381	37.5	50.9091	0.00559165	0.0929611
105	ESAT-6 secretion system extracellular protein B	2	17	12	48	66.6667	80.9524	50	87.2727	0.00622978	0.100666
106	ESAT-6 secretion system extracellular protein C	2	17	12	48	66.6667	80.9524	50	87.2727	0.00622978	0.100666
107	ESAT-6 secretion system extracellular protein D	2	17	12	48	66.6667	80.9524	50	87.2727	0.00622978	0.100666
108	FPRL1 inhibitory protein	2	20	20	55	66.6667	95.2381	83.3333	100	0.00650581	0.104148
109	Putative transposon Tn552 DNA-invertase bin3	2	7	12	41	66.6667	33.3333	50	74.5455	0.00656574	0.104148
110	HTH-type transcriptional activator mta	3	21	20	55	100	100	83.3333	100	0.00671869	0.105606
111	Streptomycin 3''-adenylyltransferase	0	4	1	19	0	19.0476	4.16667	34.5455	0.0068355	0.106474
112	Staphylokinase	2	20	17	53	66.6667	95.2381	70.8333	96.3636	0.00747299	0.115364
113	Putative metallophosphoesterase MG207	2	20	13	44	66.6667	95.2381	54.1667	80	0.00800131	0.122427
114	HTH-type transcriptional regulator GltR	3	16	10	24	100	76.1905	41.6667	43.6364	0.00850813	0.12904
115	Regulatory protein BlaR1	3	21	17	50	100	100	70.8333	90.9091	0.00866176	0.130228
116	Dipeptide transport system permease protein DppC	3	20	18	54	100	95.2381	75	98.1818	0.0106066	0.156742
117	Oligopeptide-binding protein AppA	3	20	18	54	100	95.2381	75	98.1818	0.0106066	0.156742
118	DNA replication protein DnaC	2	14	8	40	66.6667	66.6667	33.3333	72.7273	0.0112015	0.16413
119	L-isoleucine-4-hydroxylase	0	2	4	0	0	9.52381	16.6667	0	0.0121467	0.175014
120	Serine-aspartate repeat-containing protein D	3	19	15	32	100	90.4762	62.5	58.1818	0.0121416	0.175014
121	Nisin leader peptide-processing serine protease NisP	1	2	9	26	33.3333	9.52381	37.5	47.2727	0.0130849	0.185441
122	putative amino-acid metabolite efflux pump	2	18	13	48	66.6667	85.7143	54.1667	87.2727	0.0130323	0.185441
123	NAD(P)H azoreductase	3	21	24	47	100	100	100	85.4545	0.0139379	0.195923
124	Serine protease SplE	1	6	18	28	33.3333	28.5714	75	50.9091	0.0145292	0.202588
125	Subtilisin E	0	3	3	0	0	14.2857	12.5	0	0.015109	0.208987
126	Adenosine monophosphate-protein transferase SoFic	3	16	9	33	100	76.1905	37.5	60	0.0152835	0.209724
127	DNA polymerase III subunit epsilon	2	4	9	31	66.6667	19.0476	37.5	56.3636	0.0166782	0.22706
128	N-acetylmuramoyl-L-alanine amidase CwlA	1	2	0	0	33.3333	9.52381	0	0	0.0177292	0.239483
129	HTH-type transcriptional repressor RghR	0	3	0	0	0	14.2857	0	0	0.0194038	0.260071
130	Competence transcription factor	3	21	19	53	100	100	79.1667	96.3636	0.0243091	0.323311
131	HTH-type transcriptional regulator YofA	1	2	9	24	33.3333	9.52381	37.5	43.6364	0.0270359	0.356832
132	putative multidrug-efflux transporter	1	5	16	28	33.3333	23.8095	66.6667	50.9091	0.0286538	0.373336
133	Type-1 restriction enzyme EcoKI specificity protein	0	0	3	0	0	0	12.5	0	0.0287182	0.373336
134	Glutaredoxin arsenate reductase	3	6	12	30	100	28.5714	50	54.5455	0.0352819	0.455241
135	Superoxide dismutase [Mn/Fe] 2	3	21	20	54	100	100	83.3333	98.1818	0.0387277	0.496002
136	HTH-type transcriptional regulator CysL	1	1	2	0	33.3333	4.7619	8.33333	0	0.0420121	0.530211
137	Multicopper oxidase mco	1	1	2	0	33.3333	4.7619	8.33333	0	0.0420121	0.530211
138	Enterotoxin type C-3	1	1	0	0	33.3333	4.7619	0	0	0.0488309	0.611802
139	Glutamate synthase [NADPH] small chain	2	21	23	55	66.6667	100	95.8333	100	0.0551843	0.686429
140	Glutathione amide reductase	1	0	0	4	33.3333	0	0	7.27273	0.0571232	0.700469
141	Mercuric reductase	1	0	0	4	33.3333	0	0	7.27273	0.0571232	0.700469
142	HTH-type transcriptional repressor Bm3R1	1	0	0	0	33.3333	0	0	0	0.0591036	0.714617
143	Poly-beta-1,6-N-acetyl-D-glucosamine synthesis protein IcaD	2	21	24	55	66.6667	100	100	100	0.0591036	0.714617
144	5-aminolevulinate synthase	1	1	1	0	33.3333	4.7619	4.16667	0	0.0733501	0.862737
145	Delta-hemolysin	2	20	23	55	66.6667	95.2381	95.8333	100	0.0733501	0.862737
146	Nitronate monooxygenase	1	1	1	0	33.3333	4.7619	4.16667	0	0.0733501	0.862737
147	putative protease YdeA	1	1	1	0	33.3333	4.7619	4.16667	0	0.0733501	0.862737
148	(S)-2-haloacid dehalogenase 4A	3	21	24	55	100	100	100	100	1	1
149	1-(5-phosphoribosyl)-5-[(5-phosphoribosylamino)methylideneamino] imidazole-4-carboxamide isomerase	3	21	24	55	100	100	100	100	1	1
150	1-acyl-sn-glycerol-3-phosphate acyltransferase	3	21	24	55	100	100	100	100	1	1
151	1-phosphatidylinositol phosphodiesterase	3	21	24	55	100	100	100	100	1	1
152	1-pyrroline-5-carboxylate dehydrogenase	3	21	24	55	100	100	100	100	1	1
153	1,4-dihydroxy-2-naphthoate octaprenyltransferase	3	21	24	55	100	100	100	100	1	1
154	1,4-dihydroxy-2-naphthoyl-CoA synthase	3	21	24	55	100	100	100	100	1	1
155	10 kDa chaperonin	3	21	24	55	100	100	100	100	1	1
156	14.7 kDa ribonuclease H-like protein	3	21	23	55	100	100	95.8333	100	0.400047	1
157	2-amino-4-hydroxy-6-hydroxymethyldihydropteridine pyrophosphokinase	3	21	24	55	100	100	100	100	1	1
158	2-dehydropantoate 2-reductase	3	21	24	55	100	100	100	100	1	1
159	2-iminobutanoate/2-iminopropanoate deaminase	3	21	24	55	100	100	100	100	1	1
160	2-isopropylmalate synthase	3	21	24	55	100	100	100	100	1	1
161	2-oxoglutaramate amidase	3	21	24	55	100	100	100	100	1	1
162	2-oxoglutarate carboxylase small subunit	3	21	24	55	100	100	100	100	1	1
163	2-oxoglutarate dehydrogenase E1 component	3	21	24	55	100	100	100	100	1	1
164	2-oxoglutarate oxidoreductase subunit KorA	3	21	24	55	100	100	100	100	1	1
165	2-oxoglutarate oxidoreductase subunit KorB	3	21	24	55	100	100	100	100	1	1
166	2-oxoisovalerate dehydrogenase subunit alpha	3	21	24	55	100	100	100	100	1	1
167	2-oxoisovalerate dehydrogenase subunit beta	3	21	24	55	100	100	100	100	1	1
168	2-succinyl-5-enolpyruvyl-6-hydroxy-3-cyclohexene-1-carboxylate synthase	3	21	24	55	100	100	100	100	1	1
169	2-succinyl-6-hydroxy-2,4-cyclohexadiene-1-carboxylate synthase	3	21	24	55	100	100	100	100	1	1
170	2-succinylbenzoate--CoA ligase	3	21	24	55	100	100	100	100	1	1
171	2,3-bisphosphoglycerate-dependent phosphoglycerate mutase	3	21	24	55	100	100	100	100	1	1
172	2,3-bisphosphoglycerate-independent phosphoglycerate mutase	3	21	24	55	100	100	100	100	1	1
173	2,3,4,5-tetrahydropyridine-2,6-dicarboxylate N-acetyltransferase	3	21	24	55	100	100	100	100	1	1
174	23S rRNA (uracil-C(5))-methyltransferase RlmCD	3	21	23	55	100	100	95.8333	100	0.400047	1
175	27-O-demethylrifamycin SV methyltransferase	0	0	0	3	0	0	0	5.45455	0.278943	1
176	3-dehydroquinate dehydratase	3	21	24	55	100	100	100	100	1	1
177	3-dehydroquinate synthase	3	21	24	54	100	100	100	98.1818	0.737855	1
178	3-hexulose-6-phosphate isomerase	3	21	24	55	100	100	100	100	1	1
179	3-hexulose-6-phosphate synthase	3	21	24	55	100	100	100	100	1	1
180	3-hydroxy-3-isohexenylglutaryl-CoA/hydroxy-methylglutaryl-CoA lyase	0	0	0	1	0	0	0	1.81818	0.737855	1
181	3-hydroxy-3-methylglutaryl-coenzyme A reductase	3	21	24	55	100	100	100	100	1	1
182	3-hydroxyacyl-[acyl-carrier-protein] dehydratase FabZ	3	21	24	55	100	100	100	100	1	1
183	3-isopropylmalate dehydratase large subunit	3	21	24	55	100	100	100	100	1	1
184	3-isopropylmalate dehydratase small subunit	3	21	24	55	100	100	100	100	1	1
185	3-isopropylmalate dehydrogenase	3	21	24	55	100	100	100	100	1	1
186	3-ketoacyl-CoA thiolase	3	21	24	55	100	100	100	100	1	1
187	3-methyl-2-oxobutanoate hydroxymethyltransferase	3	21	24	55	100	100	100	100	1	1
188	3-oxoacyl-[acyl-carrier-protein] reductase FabG	3	21	24	55	100	100	100	100	1	1
189	3-oxoacyl-[acyl-carrier-protein] synthase 2	3	21	24	55	100	100	100	100	1	1
190	3-oxoacyl-[acyl-carrier-protein] synthase 3	3	21	24	55	100	100	100	100	1	1
191	3-phosphoshikimate 1-carboxyvinyltransferase	3	21	24	55	100	100	100	100	1	1
192	3'-5' exoribonuclease YhaM	3	21	24	55	100	100	100	100	1	1
193	3',5'-cyclic adenosine monophosphate phosphodiesterase CpdA	3	21	24	55	100	100	100	100	1	1
194	30S ribosomal protein S1	3	21	24	55	100	100	100	100	1	1
195	30S ribosomal protein S10	3	21	24	55	100	100	100	100	1	1
196	30S ribosomal protein S11	3	21	24	54	100	100	100	98.1818	0.737855	1
197	30S ribosomal protein S12	3	21	24	55	100	100	100	100	1	1
198	30S ribosomal protein S13	3	21	24	55	100	100	100	100	1	1
199	30S ribosomal protein S14 type Z	3	21	24	55	100	100	100	100	1	1
200	30S ribosomal protein S15	3	21	24	55	100	100	100	100	1	1
201	30S ribosomal protein S16	3	21	24	55	100	100	100	100	1	1
202	30S ribosomal protein S17	3	21	24	55	100	100	100	100	1	1
203	30S ribosomal protein S18	3	21	24	55	100	100	100	100	1	1
204	30S ribosomal protein S19	3	21	24	55	100	100	100	100	1	1
205	30S ribosomal protein S2	3	21	24	55	100	100	100	100	1	1
206	30S ribosomal protein S20	3	21	23	55	100	100	95.8333	100	0.400047	1
207	30S ribosomal protein S21	3	21	24	55	100	100	100	100	1	1
208	30S ribosomal protein S3	3	21	24	55	100	100	100	100	1	1
209	30S ribosomal protein S4	3	21	24	55	100	100	100	100	1	1
210	30S ribosomal protein S5	3	21	24	55	100	100	100	100	1	1
211	30S ribosomal protein S6	3	21	24	55	100	100	100	100	1	1
212	30S ribosomal protein S7	3	21	24	54	100	100	100	98.1818	0.737855	1
213	30S ribosomal protein S8	3	21	24	55	100	100	100	100	1	1
214	30S ribosomal protein S9	3	21	24	53	100	100	100	96.3636	0.46737	1
215	33 kDa chaperonin	3	21	24	55	100	100	100	100	1	1
216	4-diphosphocytidyl-2-C-methyl-D-erythritol kinase	3	21	24	55	100	100	100	100	1	1
217	4-hydroxy-tetrahydrodipicolinate reductase	3	21	24	55	100	100	100	100	1	1
218	4-hydroxy-tetrahydrodipicolinate synthase	3	21	24	55	100	100	100	100	1	1
219	4,4'-diaponeurosporenoate glycosyltransferase	3	21	24	55	100	100	100	100	1	1
220	4'-phosphopantetheinyl transferase sfp	3	21	24	55	100	100	100	100	1	1
221	5-amino-6-(5-phospho-D-ribitylamino)uracil phosphatase YitU	3	21	24	55	100	100	100	100	1	1
222	5-formyltetrahydrofolate cyclo-ligase	3	21	24	55	100	100	100	100	1	1
223	5-keto-4-deoxy-D-glucarate aldolase	3	21	24	55	100	100	100	100	1	1
224	5-methylcytosine-specific restriction enzyme B	0	1	2	7	0	4.7619	8.33333	12.7273	0.593085	1
225	5-methyltetrahydropteroyltriglutamate--homocysteine methyltransferase	3	21	24	55	100	100	100	100	1	1
226	5'-3' exonuclease	3	21	24	54	100	100	100	98.1818	0.737855	1
227	5'-deoxynucleotidase YfbR	3	21	24	55	100	100	100	100	1	1
228	5'-methylthioadenosine/S-adenosylhomocysteine nucleosidase	3	21	23	55	100	100	95.8333	100	0.400047	1
229	50S ribosomal protein L1	3	21	24	54	100	100	100	98.1818	0.737855	1
230	50S ribosomal protein L10	3	21	24	55	100	100	100	100	1	1
231	50S ribosomal protein L11	3	21	24	54	100	100	100	98.1818	0.737855	1
232	50S ribosomal protein L13	3	21	24	55	100	100	100	100	1	1
233	50S ribosomal protein L14	3	21	24	54	100	100	100	98.1818	0.737855	1
234	50S ribosomal protein L15	3	21	24	54	100	100	100	98.1818	0.737855	1
235	50S ribosomal protein L16	3	21	24	55	100	100	100	100	1	1
236	50S ribosomal protein L17	3	21	24	55	100	100	100	100	1	1
237	50S ribosomal protein L18	3	21	24	55	100	100	100	100	1	1
238	50S ribosomal protein L19	3	21	24	55	100	100	100	100	1	1
239	50S ribosomal protein L2	3	21	24	55	100	100	100	100	1	1
240	50S ribosomal protein L20	3	21	24	55	100	100	100	100	1	1
241	50S ribosomal protein L21	3	21	24	55	100	100	100	100	1	1
242	50S ribosomal protein L22	3	21	24	55	100	100	100	100	1	1
243	50S ribosomal protein L23	3	21	24	55	100	100	100	100	1	1
244	50S ribosomal protein L24	3	21	24	55	100	100	100	100	1	1
245	50S ribosomal protein L25	3	21	24	55	100	100	100	100	1	1
246	50S ribosomal protein L27	3	21	24	54	100	100	100	98.1818	0.737855	1
247	50S ribosomal protein L28	3	21	24	55	100	100	100	100	1	1
248	50S ribosomal protein L29	3	21	24	55	100	100	100	100	1	1
249	50S ribosomal protein L3	3	21	24	55	100	100	100	100	1	1
250	50S ribosomal protein L30	3	21	24	55	100	100	100	100	1	1
251	50S ribosomal protein L31 type B	3	21	24	55	100	100	100	100	1	1
252	50S ribosomal protein L32	3	21	24	55	100	100	100	100	1	1
253	50S ribosomal protein L33 2	3	21	24	55	100	100	100	100	1	1
254	50S ribosomal protein L34	3	21	24	55	100	100	100	100	1	1
255	50S ribosomal protein L35	3	21	24	55	100	100	100	100	1	1
256	50S ribosomal protein L36	3	21	24	55	100	100	100	100	1	1
257	50S ribosomal protein L4	3	21	24	54	100	100	100	98.1818	0.737855	1
258	50S ribosomal protein L5	3	21	24	54	100	100	100	98.1818	0.737855	1
259	50S ribosomal protein L6	3	21	24	55	100	100	100	100	1	1
260	50S ribosomal protein L7/L12	3	21	24	55	100	100	100	100	1	1
261	50S ribosomal protein L9	3	21	24	55	100	100	100	100	1	1
262	6-carboxy-5,6,7,8-tetrahydropterin synthase	3	21	24	55	100	100	100	100	1	1
263	6-carboxyhexanoate--CoA ligase	3	21	24	55	100	100	100	100	1	1
264	6-phospho-beta-galactosidase	3	21	24	54	100	100	100	98.1818	0.737855	1
265	6-phosphogluconate dehydrogenase, decarboxylating	3	21	24	55	100	100	100	100	1	1
266	6-phosphogluconolactonase	3	21	23	55	100	100	95.8333	100	0.400047	1
267	6,7-dimethyl-8-ribityllumazine synthase	3	21	24	55	100	100	100	100	1	1
268	60 kDa chaperonin	3	21	24	55	100	100	100	100	1	1
269	65 kDa membrane protein	3	21	24	55	100	100	100	100	1	1
270	7-carboxy-7-deazaguanine synthase	3	21	24	55	100	100	100	100	1	1
271	7-cyano-7-deazaguanine synthase	3	21	24	55	100	100	100	100	1	1
272	8-amino-7-oxononanoate synthase/2-amino-3-ketobutyrate coenzyme A ligase	3	21	24	55	100	100	100	100	1	1
273	ABC transporter ATP-binding protein NatA	3	21	24	55	100	100	100	100	1	1
274	ABC transporter ATP-binding protein YtrB	3	21	24	55	100	100	100	100	1	1
275	ABC transporter ATP-binding protein YxdL	3	21	24	55	100	100	100	100	1	1
276	ABC-type transporter ATP-binding protein EcsA	3	21	23	55	100	100	95.8333	100	0.400047	1
277	Accessory gene regulator A	3	21	24	55	100	100	100	100	1	1
278	Accessory gene regulator protein B	3	21	24	55	100	100	100	100	1	1
279	Accessory Sec system protein Asp2	3	21	24	55	100	100	100	100	1	1
280	Accessory Sec system protein Asp3	3	21	24	55	100	100	100	100	1	1
281	Accessory Sec system protein translocase subunit SecY2	3	21	24	54	100	100	100	98.1818	0.737855	1
282	Acetate kinase	3	21	24	55	100	100	100	100	1	1
283	Acetoacetyl-CoA reductase	3	21	24	55	100	100	100	100	1	1
284	Acetoin utilization protein AcuA	3	21	24	55	100	100	100	100	1	1
285	Acetoin utilization protein AcuC	3	21	24	55	100	100	100	100	1	1
286	Acetolactate synthase	3	21	24	55	100	100	100	100	1	1
287	Acetolactate synthase large subunit	3	21	24	55	100	100	100	100	1	1
288	Acetolactate synthase small subunit	3	21	24	55	100	100	100	100	1	1
289	Acetyl esterase	3	21	24	55	100	100	100	100	1	1
290	Acetyl-coenzyme A carboxylase carboxyl transferase subunit alpha	3	21	24	55	100	100	100	100	1	1
291	Acetyl-coenzyme A carboxylase carboxyl transferase subunit beta	3	21	24	55	100	100	100	100	1	1
292	Acetyl-coenzyme A synthetase	3	21	24	55	100	100	100	100	1	1
293	Acetylglutamate kinase	3	21	24	55	100	100	100	100	1	1
294	Acetyltransferase	3	21	24	55	100	100	100	100	1	1
295	Acid shock protein	3	21	24	55	100	100	100	100	1	1
296	Acid sugar phosphatase	3	21	24	55	100	100	100	100	1	1
297	Aconitate hydratase A	3	21	23	55	100	100	95.8333	100	0.400047	1
298	Acyl carrier protein	3	21	24	55	100	100	100	100	1	1
299	Acyl-CoA dehydrogenase	3	21	24	55	100	100	100	100	1	1
300	Acylphosphatase	3	21	24	55	100	100	100	100	1	1
301	Adapter protein MecA 1	3	21	24	55	100	100	100	100	1	1
302	Adenine DNA glycosylase	3	21	24	55	100	100	100	100	1	1
303	Adenine phosphoribosyltransferase	3	21	24	55	100	100	100	100	1	1
304	Adenylate kinase	3	21	24	55	100	100	100	100	1	1
305	Adenylosuccinate lyase	3	21	24	55	100	100	100	100	1	1
306	Adenylosuccinate synthetase	3	21	24	55	100	100	100	100	1	1
307	ADP-dependent (S)-NAD(P)H-hydrate dehydratase	3	21	24	55	100	100	100	100	1	1
308	ADP-ribose pyrophosphatase	3	21	24	55	100	100	100	100	1	1
309	Aerobactin synthase	3	21	24	55	100	100	100	100	1	1
310	Aerobic cobaltochelatase subunit CobT	3	21	24	55	100	100	100	100	1	1
311	Aerobic glycerol-3-phosphate dehydrogenase	3	21	24	55	100	100	100	100	1	1
312	AI-2 transport protein TqsA	3	21	24	55	100	100	100	100	1	1
313	Alanine dehydrogenase 1	3	21	24	55	100	100	100	100	1	1
314	Alanine dehydrogenase 2	3	21	24	55	100	100	100	100	1	1
315	Alanine racemase 1	3	21	24	55	100	100	100	100	1	1
316	Alanine--tRNA ligase	3	21	24	55	100	100	100	100	1	1
317	Alcohol dehydrogenase	3	21	24	55	100	100	100	100	1	1
318	Aldehyde-alcohol dehydrogenase	3	21	24	55	100	100	100	100	1	1
319	Aldose 1-epimerase	3	21	24	55	100	100	100	100	1	1
320	Aliphatic sulfonates import ATP-binding protein SsuB	3	21	23	52	100	100	95.8333	94.5455	0.525945	1
321	Alkaline phosphatase 3	3	21	24	55	100	100	100	100	1	1
322	Alkaline phosphatase synthesis sensor protein PhoR	3	21	24	55	100	100	100	100	1	1
323	Alkaline phosphatase synthesis transcriptional regulatory protein PhoP	3	21	24	55	100	100	100	100	1	1
324	Alkaline shock protein 23	3	21	24	55	100	100	100	100	1	1
325	Alkanal monooxygenase alpha chain	3	21	24	55	100	100	100	100	1	1
326	Alkyl hydroperoxide reductase AhpD	3	21	24	55	100	100	100	100	1	1
327	Alkyl hydroperoxide reductase subunit C	3	21	24	55	100	100	100	100	1	1
328	Alkyl hydroperoxide reductase subunit F	3	21	24	55	100	100	100	100	1	1
329	Alkylmercury lyase	1	0	1	4	33.3333	0	4.16667	7.27273	0.175039	1
330	Alpha-acetolactate decarboxylase	3	21	24	55	100	100	100	100	1	1
331	Alpha-hemolysin	3	21	22	55	100	100	91.6667	100	0.113617	1
332	Alternate 30S ribosomal protein S14	3	21	24	55	100	100	100	100	1	1
333	Amidophosphoribosyltransferase	3	21	24	55	100	100	100	100	1	1
334	Amino-acid carrier protein AlsT	3	21	23	55	100	100	95.8333	100	0.400047	1
335	Aminoacyltransferase FemA	3	21	24	55	100	100	100	100	1	1
336	Aminoacyltransferase FemB	3	21	24	55	100	100	100	100	1	1
337	Aminodeoxychorismate synthase component 1	3	21	24	55	100	100	100	100	1	1
338	Aminoglycoside 6-adenylyltransferase	0	3	3	3	0	14.2857	12.5	5.45455	0.480878	1
339	Aminomethyltransferase	3	21	24	55	100	100	100	100	1	1
340	Aminopeptidase PepS	3	21	24	55	100	100	100	100	1	1
341	Aminopeptidase YpdF	3	21	24	55	100	100	100	100	1	1
342	Aminopyrimidine aminohydrolase	3	21	24	55	100	100	100	100	1	1
343	Ammonium transporter NrgA	3	21	24	55	100	100	100	100	1	1
344	Anaerobic ribonucleoside-triphosphate reductase	3	21	24	55	100	100	100	100	1	1
345	Anaerobic ribonucleoside-triphosphate reductase-activating protein	3	21	24	55	100	100	100	100	1	1
346	Anthranilate phosphoribosyltransferase	1	1	2	2	33.3333	4.7619	8.33333	3.63636	0.399689	1
347	Anthranilate phosphoribosyltransferase 2	3	21	24	53	100	100	100	96.3636	0.46737	1
348	Anthranilate synthase component 1	3	21	24	55	100	100	100	100	1	1
349	Anthranilate synthase component 2	3	21	24	55	100	100	100	100	1	1
350	Anti-sigma-B factor antagonist	3	21	24	55	100	100	100	100	1	1
351	Antibacterial protein 3	3	21	24	55	100	100	100	100	1	1
352	Antiholin-like protein LrgA	3	21	24	55	100	100	100	100	1	1
353	Antiholin-like protein LrgB	3	21	24	55	100	100	100	100	1	1
354	Antiseptic resistance protein	0	0	0	3	0	0	0	5.45455	0.278943	1
355	Antitoxin MazE	3	21	24	55	100	100	100	100	1	1
356	Antitoxin PezA	0	0	1	4	0	0	4.16667	7.27273	0.38821	1
357	Arginase	3	21	24	55	100	100	100	100	1	1
358	Arginine biosynthesis bifunctional protein ArgJ	3	21	24	55	100	100	100	100	1	1
359	Arginine decarboxylase	3	21	24	55	100	100	100	100	1	1
360	Arginine deiminase	3	21	24	55	100	100	100	100	1	1
361	Arginine exporter protein ArgO	3	21	24	54	100	100	100	98.1818	0.737855	1
362	Arginine repressor	3	21	24	55	100	100	100	100	1	1
363	Arginine transport system permease protein ArtQ	3	21	24	55	100	100	100	100	1	1
364	Arginine--tRNA ligase	3	20	24	55	100	95.2381	100	100	0.359067	1
365	Arginine/ornithine antiporter	3	21	24	55	100	100	100	100	1	1
366	Argininosuccinate lyase	3	21	24	55	100	100	100	100	1	1
367	Argininosuccinate synthase	3	21	24	55	100	100	100	100	1	1
368	Arsenical pump membrane protein	3	21	24	55	100	100	100	100	1	1
369	Aryl-phospho-beta-D-glucosidase BglA	3	21	24	55	100	100	100	100	1	1
370	Ascorbate-specific PTS system EIIC component	3	21	23	54	100	100	95.8333	98.1818	0.701551	1
371	Asparagine--tRNA ligase	3	21	24	55	100	100	100	100	1	1
372	Aspartate 1-decarboxylase	3	21	24	55	100	100	100	100	1	1
373	Aspartate aminotransferase	3	21	24	55	100	100	100	100	1	1
374	Aspartate carbamoyltransferase	3	21	24	55	100	100	100	100	1	1
375	Aspartate--tRNA ligase	3	21	24	55	100	100	100	100	1	1
376	Aspartate-proton symporter	3	21	24	55	100	100	100	100	1	1
377	Aspartate-semialdehyde dehydrogenase	3	21	24	55	100	100	100	100	1	1
378	Aspartokinase	3	21	24	55	100	100	100	100	1	1
379	Aspartokinase 3	3	21	24	55	100	100	100	100	1	1
380	Aspartyl/glutamyl-tRNA(Asn/Gln) amidotransferase subunit B	3	21	24	55	100	100	100	100	1	1
381	Aspartyl/glutamyl-tRNA(Asn/Gln) amidotransferase subunit C	3	21	24	55	100	100	100	100	1	1
382	Assimilatory nitrate reductase electron transfer subunit	0	1	0	0	0	4.7619	0	0	0.359067	1
383	Assimilatory nitrite reductase [NAD(P)H] small subunit	3	21	24	55	100	100	100	100	1	1
384	ATP phosphoribosyltransferase	3	21	24	55	100	100	100	100	1	1
385	ATP phosphoribosyltransferase regulatory subunit	3	21	24	55	100	100	100	100	1	1
386	ATP synthase epsilon chain	3	21	24	55	100	100	100	100	1	1
387	ATP synthase gamma chain	3	21	24	55	100	100	100	100	1	1
388	ATP synthase subunit a	3	21	24	55	100	100	100	100	1	1
389	ATP synthase subunit alpha	3	21	24	55	100	100	100	100	1	1
390	ATP synthase subunit b	3	21	24	55	100	100	100	100	1	1
391	ATP synthase subunit beta	3	21	24	54	100	100	100	98.1818	0.737855	1
392	ATP synthase subunit c	3	21	24	55	100	100	100	100	1	1
393	ATP synthase subunit delta	3	21	24	55	100	100	100	100	1	1
394	ATP-binding/permease protein CydD	3	21	24	55	100	100	100	100	1	1
395	ATP-dependent 6-phosphofructokinase	3	21	24	55	100	100	100	100	1	1
396	ATP-dependent Clp protease ATP-binding subunit ClpC	3	21	24	55	100	100	100	100	1	1
397	ATP-dependent Clp protease ATP-binding subunit ClpE	0	0	0	1	0	0	0	1.81818	0.737855	1
398	ATP-dependent Clp protease ATP-binding subunit ClpL	3	21	24	55	100	100	100	100	1	1
399	ATP-dependent Clp protease ATP-binding subunit ClpX	3	21	24	55	100	100	100	100	1	1
400	ATP-dependent Clp protease proteolytic subunit	3	21	24	55	100	100	100	100	1	1
401	ATP-dependent dethiobiotin synthetase BioD 1	3	21	24	55	100	100	100	100	1	1
402	ATP-dependent DNA helicase PcrA	3	21	24	55	100	100	100	100	1	1
403	ATP-dependent DNA helicase RecG	3	21	24	55	100	100	100	100	1	1
404	ATP-dependent DNA helicase RecQ	3	21	24	55	100	100	100	100	1	1
405	ATP-dependent helicase/deoxyribonuclease subunit B	3	21	24	55	100	100	100	100	1	1
406	ATP-dependent helicase/nuclease subunit A	3	21	24	55	100	100	100	100	1	1
407	ATP-dependent protease ATPase subunit HslU	3	21	24	55	100	100	100	100	1	1
408	ATP-dependent protease subunit HslV	3	21	24	55	100	100	100	100	1	1
409	ATP-dependent RecD-like DNA helicase	3	21	24	55	100	100	100	100	1	1
410	ATP-dependent zinc metalloprotease FtsH	3	21	24	55	100	100	100	100	1	1
411	Bacitracin export ATP-binding protein BceA	3	21	24	55	100	100	100	100	1	1
412	Bacitracin export permease protein BceB	3	21	24	55	100	100	100	100	1	1
413	Bacterial non-heme ferritin	3	21	23	55	100	100	95.8333	100	0.400047	1
414	Bacteriocin lactacin-F subunit LafA	0	0	0	3	0	0	0	5.45455	0.278943	1
415	Baeyer-Villiger flavin-containing monooxygenase	3	21	24	55	100	100	100	100	1	1
416	Beta-barrel assembly-enhancing protease	3	21	24	55	100	100	100	100	1	1
417	Beta-glucoside kinase	3	21	24	55	100	100	100	100	1	1
418	Betaine aldehyde dehydrogenase	3	21	24	55	100	100	100	100	1	1
419	Bicarbonate transport ATP-binding protein CmpC	3	21	24	55	100	100	100	100	1	1
420	Bicarbonate transport ATP-binding protein CmpD	3	21	24	55	100	100	100	100	1	1
421	Bicyclomycin resistance protein	3	21	24	55	100	100	100	100	1	1
422	Bifunctional autolysin	3	21	24	55	100	100	100	100	1	1
423	Bifunctional homocysteine S-methyltransferase/5,10-methylenetetrahydrofolate reductase	3	21	24	55	100	100	100	100	1	1
424	Bifunctional ligase/repressor BirA	3	21	24	55	100	100	100	100	1	1
425	Bifunctional oligoribonuclease and PAP phosphatase NrnA	3	21	24	55	100	100	100	100	1	1
426	Bifunctional protein FolD protein	3	21	24	55	100	100	100	100	1	1
427	Bifunctional protein GlmU	3	21	24	55	100	100	100	100	1	1
428	Bifunctional protein HldE	0	0	0	2	0	0	0	3.63636	0.46737	1
429	Bifunctional protein PyrR	3	21	24	55	100	100	100	100	1	1
430	Bifunctional purine biosynthesis protein PurH	3	21	24	55	100	100	100	100	1	1
431	Bifunctional ribokinase/ribose-5-phosphate isomerase A	3	21	24	55	100	100	100	100	1	1
432	Biofilm operon icaADBC HTH-type negative transcriptional regulator IcaR	3	21	23	55	100	100	95.8333	100	0.400047	1
433	Biotin carboxyl carrier protein of acetyl-CoA carboxylase	3	21	24	55	100	100	100	100	1	1
434	Biotin carboxylase	3	21	24	55	100	100	100	100	1	1
435	Biotin synthase	3	21	24	55	100	100	100	100	1	1
436	Biotin transporter BioY	3	21	24	55	100	100	100	100	1	1
437	Branched-chain amino acid transport system 2 carrier protein	3	21	24	55	100	100	100	100	1	1
438	C protein alpha-antigen	0	0	1	0	0	0	4.16667	0	0.400047	1
439	C4-dicarboxylic acid transporter DauA	0	0	0	1	0	0	0	1.81818	0.737855	1
440	Cadmium, cobalt and zinc/H( )-K( ) antiporter	3	21	24	55	100	100	100	100	1	1
441	Caffeate CoA-transferase	3	21	24	55	100	100	100	100	1	1
442	Capsular polysaccharide type 8 biosynthesis protein cap8A	3	21	24	55	100	100	100	100	1	1
443	Carbamate kinase 1	3	21	24	54	100	100	100	98.1818	0.737855	1
444	Carbamate kinase 2	3	21	24	55	100	100	100	100	1	1
445	Carbamoyl-phosphate synthase large chain	3	21	24	55	100	100	100	100	1	1
446	Carbamoyl-phosphate synthase small chain	3	21	24	55	100	100	100	100	1	1
447	Carboxylesterase	3	21	24	55	100	100	100	100	1	1
448	Cardiolipin synthase	3	21	24	55	100	100	100	100	1	1
449	Carnitine transport ATP-binding protein OpuCA	3	21	24	55	100	100	100	100	1	1
450	Carnitine transport binding protein OpuCC	3	21	24	55	100	100	100	100	1	1
451	Carnitine transport permease protein OpuCB	3	21	24	55	100	100	100	100	1	1
452	Carnitine transport permease protein OpuCD	3	21	24	55	100	100	100	100	1	1
453	Catabolite control protein A	3	21	24	55	100	100	100	100	1	1
454	Catalase	3	21	24	55	100	100	100	100	1	1
455	Catechol-2,3-dioxygenase	3	21	24	55	100	100	100	100	1	1
456	CCA-adding enzyme	3	21	24	55	100	100	100	100	1	1
457	CdaA regulatory protein CdaR	3	21	24	55	100	100	100	100	1	1
458	CDP-diacylglycerol--glycerol-3-phosphate 3-phosphatidyltransferase	3	21	24	54	100	100	100	98.1818	0.737855	1
459	Cell cycle protein GpsB	3	21	24	55	100	100	100	100	1	1
460	Cell division protein DivIB	3	21	24	55	100	100	100	100	1	1
461	Cell division protein DivIC	3	21	24	55	100	100	100	100	1	1
462	Cell division protein FtsA	3	21	24	53	100	100	100	96.3636	0.46737	1
463	Cell division protein FtsL	3	21	24	55	100	100	100	100	1	1
464	Cell division protein FtsZ	3	21	24	55	100	100	100	100	1	1
465	Cell division protein SepF	3	21	24	55	100	100	100	100	1	1
466	Cell division protein ZapA	3	21	24	55	100	100	100	100	1	1
467	Cell shape-determining protein MreC	3	21	24	55	100	100	100	100	1	1
468	Central glycolytic genes regulator	3	21	24	55	100	100	100	100	1	1
469	Chaperone protein ClpB	3	21	24	55	100	100	100	100	1	1
470	Chaperone protein DnaJ	3	21	24	55	100	100	100	100	1	1
471	Chaperone protein DnaK	3	21	24	55	100	100	100	100	1	1
472	Chloramphenicol acetyltransferase	0	0	0	2	0	0	0	3.63636	0.46737	1
473	Choline transport ATP-binding protein OpuBA	3	21	24	55	100	100	100	100	1	1
474	Choline transport system permease protein OpuBB	3	21	24	55	100	100	100	100	1	1
475	Chorismate synthase	3	21	24	54	100	100	100	98.1818	0.737855	1
476	Chromosomal replication initiator protein DnaA	3	21	24	55	100	100	100	100	1	1
477	Chromosome partition protein Smc	3	21	24	55	100	100	100	100	1	1
478	Chromosome-anchoring protein RacA	0	2	1	5	0	9.52381	4.16667	9.09091	0.749648	1
479	Chromosome-partitioning ATPase Soj	0	0	1	0	0	0	4.16667	0	0.400047	1
480	Chromosome-partitioning protein Spo0J	3	21	24	55	100	100	100	100	1	1
481	Citrate synthase 2	3	21	24	55	100	100	100	100	1	1
482	Citrate transporter	3	21	24	55	100	100	100	100	1	1
483	Cobalt-dependent inorganic pyrophosphatase	3	21	24	55	100	100	100	100	1	1
484	Cobalt/magnesium transport protein CorA	3	21	24	55	100	100	100	100	1	1
485	Cobyric acid synthase	3	21	24	55	100	100	100	100	1	1
486	Cocaine esterase	3	21	24	55	100	100	100	100	1	1
487	Coenzyme A biosynthesis bifunctional protein CoaBC	3	21	24	55	100	100	100	100	1	1
488	Coenzyme A disulfide reductase	3	21	24	55	100	100	100	100	1	1
489	Coenzyme F420:L-glutamate ligase	3	21	24	55	100	100	100	100	1	1
490	Cold shock protein CspA	3	21	24	55	100	100	100	100	1	1
491	Cold shock protein CspC	0	1	0	0	0	4.7619	0	0	0.359067	1
492	Cold shock-like protein CspLA	3	21	24	54	100	100	100	98.1818	0.737855	1
493	ComE operon protein 1	3	21	23	55	100	100	95.8333	100	0.400047	1
494	ComE operon protein 3	3	21	23	55	100	100	95.8333	100	0.400047	1
495	ComF operon protein 1	3	21	24	55	100	100	100	100	1	1
496	ComG operon protein 1	3	21	24	55	100	100	100	100	1	1
497	ComG operon protein 3	3	21	24	55	100	100	100	100	1	1
498	Competence protein CoiA	3	21	24	53	100	100	100	96.3636	0.46737	1
499	Conjugal transfer protein TraG	0	0	2	6	0	0	8.33333	10.9091	0.206025	1
500	Conserved virulence factor B	3	21	24	55	100	100	100	100	1	1
501	Copper chaperone CopZ	3	21	24	55	100	100	100	100	1	1
502	Copper-exporting P-type ATPase A	3	21	24	55	100	100	100	100	1	1
503	Copper-sensing transcriptional repressor RicR	3	21	24	55	100	100	100	100	1	1
504	CTP synthase	3	21	24	55	100	100	100	100	1	1
505	Cyclic di-AMP synthase CdaA	3	21	24	55	100	100	100	100	1	1
506	Cyclic-di-AMP phosphodiesterase GdpP	3	21	24	55	100	100	100	100	1	1
507	Cyclodextrin-binding protein	3	21	24	55	100	100	100	100	1	1
508	Cyclopentanol dehydrogenase	3	21	24	55	100	100	100	100	1	1
509	Cys-tRNA(Pro)/Cys-tRNA(Cys) deacylase YbaK	3	21	24	55	100	100	100	100	1	1
510	Cystathionine beta-lyase MetC	3	21	24	55	100	100	100	100	1	1
511	Cystathionine gamma-lyase	3	21	24	55	100	100	100	100	1	1
512	Cystathionine gamma-synthase/O-acetylhomoserine (thiol)-lyase	3	21	24	55	100	100	100	100	1	1
513	Cysteine desulfurase IscS	3	21	24	55	100	100	100	100	1	1
514	Cysteine synthase	3	21	24	55	100	100	100	100	1	1
515	Cysteine--tRNA ligase	3	21	24	55	100	100	100	100	1	1
516	Cytidine deaminase	3	21	24	55	100	100	100	100	1	1
517	Cytidylate kinase	3	21	24	55	100	100	100	100	1	1
518	Cytosol aminopeptidase	3	21	24	55	100	100	100	100	1	1
519	D-3-phosphoglycerate dehydrogenase	3	21	24	55	100	100	100	100	1	1
520	D-alanine aminotransferase	3	21	24	55	100	100	100	100	1	1
521	D-alanine--D-alanine ligase	3	21	24	55	100	100	100	100	1	1
522	D-alanine--poly(phosphoribitol) ligase subunit 1	3	21	24	55	100	100	100	100	1	1
523	D-alanine--poly(phosphoribitol) ligase subunit 2	3	21	24	55	100	100	100	100	1	1
524	D-alanyl-D-alanine carboxypeptidase	0	0	0	1	0	0	0	1.81818	0.737855	1
525	D-alanyl-D-alanine carboxypeptidase DacA	3	21	24	55	100	100	100	100	1	1
526	D-alanyl-D-alanine dipeptidase	0	0	0	2	0	0	0	3.63636	0.46737	1
527	D-aminoacyl-tRNA deacylase	3	21	24	55	100	100	100	100	1	1
528	D-arabitol-phosphate dehydrogenase	3	21	24	55	100	100	100	100	1	1
529	D-lactate dehydrogenase	3	21	24	55	100	100	100	100	1	1
530	D-ribose pyranase	3	21	24	55	100	100	100	100	1	1
531	D-serine/D-alanine/glycine transporter	3	21	24	55	100	100	100	100	1	1
532	D-specific alpha-keto acid dehydrogenase	0	0	0	1	0	0	0	1.81818	0.737855	1
533	DEAD-box ATP-dependent RNA helicase CshA	3	21	24	55	100	100	100	100	1	1
534	DEAD-box ATP-dependent RNA helicase CshB	3	21	24	55	100	100	100	100	1	1
535	DegV domain-containing protein	3	21	24	55	100	100	100	100	1	1
536	Dehydrosqualene desaturase	3	21	24	55	100	100	100	100	1	1
537	Dehydrosqualene synthase	3	21	24	55	100	100	100	100	1	1
538	Delta-aminolevulinic acid dehydratase	3	21	24	55	100	100	100	100	1	1
539	Delta(1)-pyrroline-2-carboxylate reductase	3	21	24	55	100	100	100	100	1	1
540	Delta(12)-fatty-acid desaturase	0	0	0	1	0	0	0	1.81818	0.737855	1
541	Demethylmenaquinone methyltransferase	3	21	24	54	100	100	100	98.1818	0.737855	1
542	Demethylrebeccamycin-D-glucose O-methyltransferase	3	21	24	55	100	100	100	100	1	1
543	Denitrification regulatory protein NirQ	3	21	23	55	100	100	95.8333	100	0.400047	1
544	Deoxyadenosine/deoxycytidine kinase	3	21	24	55	100	100	100	100	1	1
545	Deoxyguanosine kinase	3	21	24	55	100	100	100	100	1	1
546	Deoxyribodipyrimidine photo-lyase	3	21	24	55	100	100	100	100	1	1
547	Deoxyribose-phosphate aldolase 1	3	21	23	52	100	100	95.8333	94.5455	0.525945	1
548	Deoxyribose-phosphate aldolase 2	3	21	23	54	100	100	95.8333	98.1818	0.701551	1
549	Dephospho-CoA kinase	3	21	24	55	100	100	100	100	1	1
550	Di-/tripeptide transporter	3	21	24	55	100	100	100	100	1	1
551	Diacetyl reductase [(S)-acetoin forming]	3	21	24	55	100	100	100	100	1	1
552	Diacylglycerol kinase	3	21	23	55	100	100	95.8333	100	0.400047	1
553	Diadenylate cyclase	0	1	0	0	0	4.7619	0	0	0.359067	1
554	Diaminopimelate decarboxylase	3	21	24	55	100	100	100	100	1	1
555	Diaminopimelate epimerase	3	21	24	55	100	100	100	100	1	1
556	Diapolycopene oxygenase	3	21	24	55	100	100	100	100	1	1
557	Diguanylate cyclase DosC	3	21	24	54	100	100	100	98.1818	0.737855	1
558	Dihydroanticapsin 7-dehydrogenase	3	21	24	55	100	100	100	100	1	1
559	Dihydrofolate reductase	3	21	24	55	100	100	100	100	1	1
560	Dihydrofolate reductase type 1 from	0	0	0	2	0	0	0	3.63636	0.46737	1
561	Dihydrolipoyl dehydrogenase	3	21	24	55	100	100	100	100	1	1
562	Dihydrolipoyllysine-residue acetyltransferase component of pyruvate dehydrogenase complex	3	21	24	55	100	100	100	100	1	1
563	Dihydrolipoyllysine-residue succinyltransferase component of 2-oxoglutarate dehydrogenase complex	3	21	24	55	100	100	100	100	1	1
564	Dihydroneopterin aldolase	3	21	24	55	100	100	100	100	1	1
565	Dihydroorotase	3	21	24	55	100	100	100	100	1	1
566	Dihydroorotate dehydrogenase (quinone)	3	21	24	55	100	100	100	100	1	1
567	Dihydropteroate synthase	3	21	24	55	100	100	100	100	1	1
568	Dihydroxy-acid dehydratase	3	21	24	55	100	100	100	100	1	1
569	Dipeptide-binding protein DppE	3	21	24	55	100	100	100	100	1	1
570	Disulfide bond formation protein D	3	21	24	55	100	100	100	100	1	1
571	Divalent metal cation transporter MntH	3	21	24	55	100	100	100	100	1	1
572	DNA gyrase subunit A	3	21	24	55	100	100	100	100	1	1
573	DNA gyrase subunit B	3	21	24	55	100	100	100	100	1	1
574	DNA ligase	3	21	24	55	100	100	100	100	1	1
575	DNA mismatch repair protein MutL	3	21	24	55	100	100	100	100	1	1
576	DNA mismatch repair protein MutS	3	21	24	55	100	100	100	100	1	1
577	DNA polymerase I	3	21	24	55	100	100	100	100	1	1
578	DNA polymerase III PolC-type	3	21	24	55	100	100	100	100	1	1
579	DNA polymerase III subunit alpha	3	21	22	51	100	100	91.6667	92.7273	0.344742	1
580	DNA polymerase III subunit beta	3	21	24	55	100	100	100	100	1	1
581	DNA polymerase III subunit gamma/tau	3	21	24	55	100	100	100	100	1	1
582	DNA polymerase III subunit tau	3	21	24	55	100	100	100	100	1	1
583	DNA polymerase IV	3	21	23	55	100	100	95.8333	100	0.400047	1
584	DNA polymerase IV 1	3	21	24	55	100	100	100	100	1	1
585	DNA polymerase/3'-5' exonuclease PolX	3	21	24	55	100	100	100	100	1	1
586	DNA primase	3	21	24	55	100	100	100	100	1	1
587	DNA processing protein DprA	3	20	24	55	100	95.2381	100	100	0.359067	1
588	DNA repair protein RadA	3	21	24	55	100	100	100	100	1	1
589	DNA repair protein RecN	3	21	24	55	100	100	100	100	1	1
590	DNA repair protein RecO	3	21	24	55	100	100	100	100	1	1
591	DNA replication and repair protein RecF	3	21	24	55	100	100	100	100	1	1
592	DNA replication protein DnaD	3	21	24	55	100	100	100	100	1	1
593	DNA topoisomerase 1	3	21	24	55	100	100	100	100	1	1
594	DNA topoisomerase 3	3	21	24	55	100	100	100	100	1	1
595	DNA topoisomerase 4 subunit A	3	21	23	55	100	100	95.8333	100	0.400047	1
596	DNA topoisomerase 4 subunit B	3	21	24	55	100	100	100	100	1	1
597	DNA translocase FtsK	3	21	24	55	100	100	100	100	1	1
598	DNA translocase SftA	3	21	24	55	100	100	100	100	1	1
599	DNA-3-methyladenine glycosylase	1	1	2	5	33.3333	4.7619	8.33333	9.09091	0.587722	1
600	DNA-3-methyladenine glycosylase 1	3	21	24	54	100	100	100	98.1818	0.737855	1
601	DNA-binding protein HU	3	21	24	55	100	100	100	100	1	1
602	DNA-directed RNA polymerase subunit alpha	3	21	24	55	100	100	100	100	1	1
603	DNA-directed RNA polymerase subunit beta	3	21	24	55	100	100	100	100	1	1
604	DNA-directed RNA polymerase subunit beta'	3	21	24	55	100	100	100	100	1	1
605	DNA-directed RNA polymerase subunit omega	3	21	24	55	100	100	100	100	1	1
606	dTDP-3-amino-3,6-dideoxy-alpha-D-glucopyranose N,N-dimethyltransferase	3	21	23	55	100	100	95.8333	100	0.400047	1
607	Elastin-binding protein EbpS	3	21	24	55	100	100	100	100	1	1
608	Elongation factor 4	3	21	24	55	100	100	100	100	1	1
609	Elongation factor G	3	21	24	55	100	100	100	100	1	1
610	Elongation factor P	3	21	24	55	100	100	100	100	1	1
611	Elongation factor Ts	3	21	24	55	100	100	100	100	1	1
612	Elongation factor Tu	3	21	24	54	100	100	100	98.1818	0.737855	1
613	Endonuclease III	3	21	24	55	100	100	100	100	1	1
614	Endonuclease MutS2	3	21	24	55	100	100	100	100	1	1
615	Endoribonuclease MazF	3	21	24	54	100	100	100	98.1818	0.737855	1
616	Endoribonuclease YbeY	3	21	24	55	100	100	100	100	1	1
617	Energy-coupling factor transporter ATP-binding protein EcfA1	3	21	24	55	100	100	100	100	1	1
618	Energy-coupling factor transporter ATP-binding protein EcfA2	3	21	24	55	100	100	100	100	1	1
619	Energy-coupling factor transporter transmembrane protein EcfT	3	21	24	55	100	100	100	100	1	1
620	Energy-dependent translational throttle protein EttA	3	21	24	55	100	100	100	100	1	1
621	Enolase	3	21	24	54	100	100	100	98.1818	0.737855	1
622	Enoyl-[acyl-carrier-protein] reductase [NADPH] FabI	3	21	24	55	100	100	100	100	1	1
623	Enterotoxin type A	3	21	24	55	100	100	100	100	1	1
624	Enterotoxin type C-1	0	1	0	0	0	4.7619	0	0	0.359067	1
625	Enterotoxin type E	0	1	5	9	0	4.7619	20.8333	16.3636	0.275213	1
626	Epidermal cell differentiation inhibitor	0	0	0	3	0	0	0	5.45455	0.278943	1
627	Epimerase family protein	3	21	24	55	100	100	100	100	1	1
628	Epoxyqueuosine reductase	3	21	24	55	100	100	100	100	1	1
629	ESAT-6 secretion accessory factor EsaA	3	21	23	55	100	100	95.8333	100	0.400047	1
630	ESAT-6 secretion accessory factor EsaB	3	21	23	55	100	100	95.8333	100	0.400047	1
631	ESAT-6 secretion machinery protein EssB	3	21	23	55	100	100	95.8333	100	0.400047	1
632	ESAT-6 secretion machinery protein EssC	3	21	23	55	100	100	95.8333	100	0.400047	1
633	ESAT-6 secretion system extracellular protein A	3	21	23	55	100	100	95.8333	100	0.400047	1
634	ESX secretion system protein YueB	3	21	24	55	100	100	100	100	1	1
635	Exodeoxyribonuclease 7 large subunit	3	21	24	55	100	100	100	100	1	1
636	Exodeoxyribonuclease 7 small subunit	3	21	24	55	100	100	100	100	1	1
637	Exotoxin type C	3	21	24	55	100	100	100	100	1	1
638	Extracellular matrix protein-binding protein emp	3	21	24	54	100	100	100	98.1818	0.737855	1
639	Extracellular matrix-binding protein ebh	3	21	24	55	100	100	100	100	1	1
640	FAD-dependent urate hydroxylase	3	21	24	55	100	100	100	100	1	1
641	Farnesyl diphosphate synthase	3	21	24	55	100	100	100	100	1	1
642	Fe(2 ) transporter FeoB	3	21	24	55	100	100	100	100	1	1
643	Fe(3 ) dicitrate transport system permease protein FecD	3	21	24	55	100	100	100	100	1	1
644	Fe(3 ) dicitrate-binding periplasmic protein	0	1	0	1	0	4.7619	0	1.81818	0.639112	1
645	Fe(3 )-citrate-binding protein YfmC	3	21	24	55	100	100	100	100	1	1
646	Fe/S biogenesis protein NfuA	3	21	24	55	100	100	100	100	1	1
647	Ferredoxin	3	21	24	55	100	100	100	100	1	1
648	Ferredoxin--NADP reductase	3	21	24	55	100	100	100	100	1	1
649	Ferric enterobactin transport ATP-binding protein FepC	3	21	24	55	100	100	100	100	1	1
650	Ferric uptake regulation protein	3	21	24	55	100	100	100	100	1	1
651	Ferrochelatase	3	21	23	55	100	100	95.8333	100	0.400047	1
652	Ferrous iron permease EfeU	3	21	24	55	100	100	100	100	1	1
653	Ferrous-iron efflux pump FieF	3	21	24	55	100	100	100	100	1	1
654	FeS cluster assembly protein SufB	3	21	24	55	100	100	100	100	1	1
655	Fibrinogen-binding protein	3	21	22	55	100	100	91.6667	100	0.113617	1
656	Fibronectin-binding protein A	3	21	24	53	100	100	100	96.3636	0.46737	1
657	Flavohemoprotein	3	21	24	55	100	100	100	100	1	1
658	FMN-dependent NADH-azoreductase	3	21	22	55	100	100	91.6667	100	0.113617	1
659	FMN-dependent NADPH-azoreductase	3	21	24	54	100	100	100	98.1818	0.737855	1
660	Foldase protein PrsA	3	21	24	54	100	100	100	98.1818	0.737855	1
661	Folylpolyglutamate synthase	3	21	24	55	100	100	100	100	1	1
662	Formamidopyrimidine-DNA glycosylase	3	21	24	55	100	100	100	100	1	1
663	Formate acetyltransferase	3	21	24	55	100	100	100	100	1	1
664	Formate--tetrahydrofolate ligase	3	21	24	55	100	100	100	100	1	1
665	Formimidoylglutamase	3	21	24	55	100	100	100	100	1	1
666	Free methionine-R-sulfoxide reductase	3	21	24	55	100	100	100	100	1	1
667	Fructokinase	3	21	24	55	100	100	100	100	1	1
668	Fructose-1,6-bisphosphatase class 3	3	21	24	55	100	100	100	100	1	1
669	Fructose-bisphosphate aldolase	3	21	24	55	100	100	100	100	1	1
670	Fructose-bisphosphate aldolase class 1	3	21	24	55	100	100	100	100	1	1
671	Fumarate hydratase class II	3	21	24	55	100	100	100	100	1	1
672	Fumarate reductase flavoprotein subunit	3	21	24	55	100	100	100	100	1	1
673	Fumarate reductase iron-sulfur subunit	3	21	24	55	100	100	100	100	1	1
674	Galactitol-1-phosphate 5-dehydrogenase	3	21	24	55	100	100	100	100	1	1
675	Galactokinase	3	21	24	55	100	100	100	100	1	1
676	Galactose-6-phosphate isomerase subunit LacA	3	21	24	55	100	100	100	100	1	1
677	Galactose-6-phosphate isomerase subunit LacB	3	21	24	55	100	100	100	100	1	1
678	Gamma-DL-glutamyl hydrolase	0	0	0	2	0	0	0	3.63636	0.46737	1
679	Gamma-glutamyltranspeptidase	3	21	24	55	100	100	100	100	1	1
680	Gamma-hemolysin component A	3	21	24	51	100	100	100	92.7273	0.160449	1
681	Gamma-hemolysin component B	3	21	24	55	100	100	100	100	1	1
682	Gamma-hemolysin component C	3	21	24	55	100	100	100	100	1	1
683	General stress protein 13	3	21	24	55	100	100	100	100	1	1
684	General stress protein 20U	3	21	24	55	100	100	100	100	1	1
685	General stress protein 26	3	21	24	55	100	100	100	100	1	1
686	General stress protein 69	3	21	24	55	100	100	100	100	1	1
687	GlcA/glcB genes antiterminator	3	21	24	55	100	100	100	100	1	1
688	Glucokinase	3	21	24	55	100	100	100	100	1	1
689	Gluconeogenesis factor	3	21	24	55	100	100	100	100	1	1
690	Glucosaminate ammonia-lyase	3	21	24	55	100	100	100	100	1	1
691	Glucosamine-6-phosphate deaminase	3	21	24	55	100	100	100	100	1	1
692	Glucose--fructose oxidoreductase	3	21	24	55	100	100	100	100	1	1
693	Glucose-6-phosphate 1-dehydrogenase	3	21	24	55	100	100	100	100	1	1
694	Glucose-6-phosphate isomerase	3	21	24	55	100	100	100	100	1	1
695	Glutamate racemase	3	21	24	55	100	100	100	100	1	1
696	Glutamate synthase [NADPH] large chain	3	21	24	55	100	100	100	100	1	1
697	Glutamate--tRNA ligase	3	21	24	55	100	100	100	100	1	1
698	Glutamate-1-semialdehyde 2,1-aminomutase 1	3	21	24	55	100	100	100	100	1	1
699	Glutamate-1-semialdehyde 2,1-aminomutase 2	3	21	24	55	100	100	100	100	1	1
700	Glutamine synthetase	3	21	24	55	100	100	100	100	1	1
701	Glutamine transport ATP-binding protein GlnQ	3	21	24	55	100	100	100	100	1	1
702	Glutamine--fructose-6-phosphate aminotransferase [isomerizing]	3	21	24	55	100	100	100	100	1	1
703	Glutamyl aminopeptidase	3	21	24	55	100	100	100	100	1	1
704	Glutamyl endopeptidase	3	21	21	53	100	100	87.5	96.3636	0.192012	1
705	Glutamyl-tRNA reductase	3	21	24	55	100	100	100	100	1	1
706	Glutamyl-tRNA(Gln) amidotransferase subunit A	3	21	24	55	100	100	100	100	1	1
707	Glutaredoxin-like protein NrdH	3	21	24	55	100	100	100	100	1	1
708	Glutathione import ATP-binding protein GsiA	3	21	24	55	100	100	100	100	1	1
709	Glutathione peroxidase BsaA	3	21	24	55	100	100	100	100	1	1
710	Glutathione transport system permease protein GsiC	3	21	24	55	100	100	100	100	1	1
711	Glutathione transport system permease protein GsiD	3	21	24	55	100	100	100	100	1	1
712	Glutathione-binding protein GsiB	3	21	24	55	100	100	100	100	1	1
713	Glyceraldehyde-3-phosphate dehydrogenase 1	3	21	24	54	100	100	100	98.1818	0.737855	1
714	Glyceraldehyde-3-phosphate dehydrogenase 2	3	21	24	55	100	100	100	100	1	1
715	Glycerate 2-kinase	3	21	24	55	100	100	100	100	1	1
716	Glycerol kinase	3	21	24	55	100	100	100	100	1	1
717	Glycerol uptake facilitator protein	3	21	24	55	100	100	100	100	1	1
718	Glycerol uptake operon antiterminator regulatory protein	3	21	24	55	100	100	100	100	1	1
719	Glycerol-3-phosphate acyltransferase	3	21	23	54	100	100	95.8333	98.1818	0.701551	1
720	Glycerol-3-phosphate cytidylyltransferase	3	21	24	55	100	100	100	100	1	1
721	Glycerol-3-phosphate dehydrogenase [NAD(P) ]	3	21	24	55	100	100	100	100	1	1
722	Glycerol-3-phosphate transporter	3	21	24	55	100	100	100	100	1	1
723	Glycerophosphodiester phosphodiesterase	3	21	24	55	100	100	100	100	1	1
724	Glycerophosphodiester phosphodiesterase, cytoplasmic	3	21	24	55	100	100	100	100	1	1
725	Glycine betaine transporter OpuD	3	21	24	55	100	100	100	100	1	1
726	Glycine betaine/carnitine/choline transport ATP-binding protein OpuCA	0	1	0	0	0	4.7619	0	0	0.359067	1
727	Glycine cleavage system H protein	3	21	24	55	100	100	100	100	1	1
728	Glycine cleavage system H-like protein	3	21	24	55	100	100	100	100	1	1
729	Glycine--tRNA ligase	3	21	24	54	100	100	100	98.1818	0.737855	1
730	Glycosyltransferase Gtf1	3	21	24	55	100	100	100	100	1	1
731	Glycosyltransferase stabilizing protein Gtf2	0	1	0	0	0	4.7619	0	0	0.359067	1
732	Glycosyltransferase-stabilizing protein Gtf2	3	21	24	55	100	100	100	100	1	1
733	Glycyl-glycine endopeptidase LytM	3	21	24	55	100	100	100	100	1	1
734	Glyoxal reductase	3	21	24	55	100	100	100	100	1	1
735	Glyoxylate/hydroxypyruvate reductase B	3	21	24	55	100	100	100	100	1	1
736	GMP reductase	3	21	24	55	100	100	100	100	1	1
737	GMP synthase [glutamine-hydrolyzing]	3	21	24	55	100	100	100	100	1	1
738	Gnt-II system L-idonate transporter	1	0	0	1	33.3333	0	0	1.81818	0.115982	1
739	Gramicidin S synthase 2	3	21	24	55	100	100	100	100	1	1
740	Group 2 truncated hemoglobin YjbI	3	21	24	55	100	100	100	100	1	1
741	GTP 3',8-cyclase	3	21	24	55	100	100	100	100	1	1
742	GTP cyclohydrolase 1 type 2	3	21	24	54	100	100	100	98.1818	0.737855	1
743	GTP cyclohydrolase FolE2	3	21	24	55	100	100	100	100	1	1
744	GTP cyclohydrolase-2	0	1	0	0	0	4.7619	0	0	0.359067	1
745	GTP pyrophosphokinase	3	21	24	55	100	100	100	100	1	1
746	GTP pyrophosphokinase YjbM	3	21	24	55	100	100	100	100	1	1
747	GTP pyrophosphokinase YwaC	3	21	24	55	100	100	100	100	1	1
748	GTP-binding protein TypA/BipA	3	21	24	55	100	100	100	100	1	1
749	GTP-sensing transcriptional pleiotropic repressor CodY	3	21	24	55	100	100	100	100	1	1
750	GTPase Der	3	21	24	55	100	100	100	100	1	1
751	GTPase Era	3	21	24	54	100	100	100	98.1818	0.737855	1
752	GTPase HflX	3	21	24	55	100	100	100	100	1	1
753	GTPase Obg	3	21	24	55	100	100	100	100	1	1
754	Guanine/hypoxanthine permease PbuG	3	21	24	55	100	100	100	100	1	1
755	Guanylate kinase	3	21	24	55	100	100	100	100	1	1
756	Haloacetate dehalogenase H-1	3	21	24	54	100	100	100	98.1818	0.737855	1
757	Hca operon transcriptional activator HcaR	0	0	1	2	0	0	4.16667	3.63636	0.652271	1
758	Heat shock protein 15	3	21	24	55	100	100	100	100	1	1
759	Heat-inducible transcription repressor HrcA	3	21	24	55	100	100	100	100	1	1
760	Heme A synthase	3	21	24	55	100	100	100	100	1	1
761	Heme oxygenase (staphylobilin-producing) 1	3	21	24	55	100	100	100	100	1	1
762	Heme oxygenase (staphylobilin-producing) 2	3	21	24	55	100	100	100	100	1	1
763	Heme response regulator HssR	3	21	24	55	100	100	100	100	1	1
764	Heme sensor protein HssS	3	21	24	55	100	100	100	100	1	1
765	Heme-degrading monooxygenase HmoB	3	21	24	55	100	100	100	100	1	1
766	Hemolysin C	3	21	24	55	100	100	100	100	1	1
767	Heptaprenyl diphosphate synthase component 2	3	21	24	55	100	100	100	100	1	1
768	Heptaprenylglyceryl phosphate synthase	3	21	24	55	100	100	100	100	1	1
769	Hexose-6-phosphate:phosphate antiporter	3	21	24	55	100	100	100	100	1	1
770	High-affinity gluconate transporter	3	21	24	55	100	100	100	100	1	1
771	High-affinity heme uptake system protein IsdE	3	21	24	55	100	100	100	100	1	1
772	High-affinity nickel-transport protein NixA	3	21	24	55	100	100	100	100	1	1
773	High-affinity zinc uptake system ATP-binding protein ZnuC	3	21	24	55	100	100	100	100	1	1
774	High-affinity zinc uptake system membrane protein ZnuB	3	21	24	54	100	100	100	98.1818	0.737855	1
775	Histidine ammonia-lyase	3	21	24	55	100	100	100	100	1	1
776	Histidine protein kinase SaeS	3	21	24	55	100	100	100	100	1	1
777	Histidine--tRNA ligase	3	21	24	55	100	100	100	100	1	1
778	Histidinol dehydrogenase	3	21	24	55	100	100	100	100	1	1
779	Histidinol-phosphate aminotransferase	3	21	24	55	100	100	100	100	1	1
780	Holin-like protein CidA	3	21	24	55	100	100	100	100	1	1
781	Holin-like protein CidB	3	21	24	55	100	100	100	100	1	1
782	Holliday junction ATP-dependent DNA helicase RuvA	3	21	24	55	100	100	100	100	1	1
783	Holliday junction ATP-dependent DNA helicase RuvB	3	21	24	55	100	100	100	100	1	1
784	Holliday junction resolvase RecU	3	21	24	55	100	100	100	100	1	1
785	Holo-[acyl-carrier-protein] synthase	3	21	24	53	100	100	100	96.3636	0.46737	1
786	Homoserine dehydrogenase	3	21	24	55	100	100	100	100	1	1
787	Homoserine kinase	3	21	24	55	100	100	100	100	1	1
788	Homoserine O-acetyltransferase	3	21	24	55	100	100	100	100	1	1
789	HPr kinase/phosphorylase	3	21	24	55	100	100	100	100	1	1
790	HTH-type transcriptional activator AmpR	3	21	23	54	100	100	95.8333	98.1818	0.701551	1
791	HTH-type transcriptional activator Btr	3	21	24	54	100	100	100	98.1818	0.737855	1
792	HTH-type transcriptional activator HxlR	1	0	1	4	33.3333	0	4.16667	7.27273	0.175039	1
793	HTH-type transcriptional activator RhaS	3	21	23	54	100	100	95.8333	98.1818	0.701551	1
794	HTH-type transcriptional regulator AcrR	3	21	24	55	100	100	100	100	1	1
795	HTH-type transcriptional regulator AdhR	3	21	24	55	100	100	100	100	1	1
796	HTH-type transcriptional regulator ArcR	3	21	24	55	100	100	100	100	1	1
797	HTH-type transcriptional regulator BetI	0	1	0	3	0	4.7619	0	5.45455	0.474604	1
798	HTH-type transcriptional regulator CymR	3	21	24	55	100	100	100	100	1	1
799	HTH-type transcriptional regulator CynR	3	21	24	55	100	100	100	100	1	1
800	HTH-type transcriptional regulator DegA	3	21	24	55	100	100	100	100	1	1
801	HTH-type transcriptional regulator GlnR	3	21	24	55	100	100	100	100	1	1
802	HTH-type transcriptional regulator GltC	3	21	24	55	100	100	100	100	1	1
803	HTH-type transcriptional regulator GlvR	3	21	24	55	100	100	100	100	1	1
804	HTH-type transcriptional regulator ImmR	3	21	24	55	100	100	100	100	1	1
805	HTH-type transcriptional regulator MalR	3	21	24	55	100	100	100	100	1	1
806	HTH-type transcriptional regulator MgrA	3	21	24	55	100	100	100	100	1	1
807	HTH-type transcriptional regulator MhqR	3	21	24	55	100	100	100	100	1	1
808	HTH-type transcriptional regulator PrtR	0	0	3	2	0	0	12.5	3.63636	0.192012	1
809	HTH-type transcriptional regulator PuuR	3	21	24	55	100	100	100	100	1	1
810	HTH-type transcriptional regulator QacR	0	0	0	3	0	0	0	5.45455	0.278943	1
811	HTH-type transcriptional regulator rot	3	21	24	55	100	100	100	100	1	1
812	HTH-type transcriptional regulator SarR	3	21	24	54	100	100	100	98.1818	0.737855	1
813	HTH-type transcriptional regulator SarS	3	21	24	55	100	100	100	100	1	1
814	HTH-type transcriptional regulator SarV	3	21	24	55	100	100	100	100	1	1
815	HTH-type transcriptional regulator SarX	3	21	23	53	100	100	95.8333	96.3636	0.652271	1
816	HTH-type transcriptional regulator SarZ	3	21	24	55	100	100	100	100	1	1
817	HTH-type transcriptional regulator TcaR	3	21	24	55	100	100	100	100	1	1
818	HTH-type transcriptional regulator TreR	3	21	24	55	100	100	100	100	1	1
819	HTH-type transcriptional regulator YodB	3	21	24	55	100	100	100	100	1	1
820	HTH-type transcriptional regulator ZntR	3	21	23	55	100	100	95.8333	100	0.400047	1
821	HTH-type transcriptional regulatory protein GabR	3	21	24	55	100	100	100	100	1	1
822	HTH-type transcriptional repressor CzrA	3	21	24	55	100	100	100	100	1	1
823	HTH-type transcriptional repressor GlcR	3	21	24	55	100	100	100	100	1	1
824	HTH-type transcriptional repressor OpcR	3	21	24	55	100	100	100	100	1	1
825	HTH-type transcriptional repressor RspR	3	21	24	55	100	100	100	100	1	1
826	HTH-type transcriptional repressor YtrA	3	21	24	55	100	100	100	100	1	1
827	Hyaluronate lyase	3	21	24	55	100	100	100	100	1	1
828	Hydrogen peroxide-inducible genes activator	3	21	24	55	100	100	100	100	1	1
829	Hydroxyacylglutathione hydrolase	3	21	24	55	100	100	100	100	1	1
830	Hydroxyethylthiazole kinase	3	21	24	55	100	100	100	100	1	1
831	Hydroxymethylglutaryl-CoA synthase	3	21	24	55	100	100	100	100	1	1
832	Hydroxymethylpyrimidine/phosphomethylpyrimidine kinase	3	21	24	55	100	100	100	100	1	1
833	hypothetical protein	3	21	24	55	100	100	100	100	1	1
834	Hypoxanthine-guanine phosphoribosyltransferase	3	21	24	55	100	100	100	100	1	1
835	Imidazole glycerol phosphate synthase subunit HisF	3	21	24	55	100	100	100	100	1	1
836	Imidazole glycerol phosphate synthase subunit HisH	3	21	24	55	100	100	100	100	1	1
837	Imidazoleglycerol-phosphate dehydratase	3	21	24	55	100	100	100	100	1	1
838	Imidazolonepropionase	3	21	24	55	100	100	100	100	1	1
839	Immunodominant staphylococcal antigen B	3	21	24	52	100	100	100	94.5455	0.278943	1
840	Immunoglobulin G-binding protein A	3	21	23	55	100	100	95.8333	100	0.400047	1
841	Immunoglobulin-binding protein sbi	3	21	24	55	100	100	100	100	1	1
842	IMPACT family member YigZ	3	21	24	55	100	100	100	100	1	1
843	Indole-3-glycerol phosphate synthase	3	21	24	55	100	100	100	100	1	1
844	Indole-3-pyruvate decarboxylase	3	21	24	55	100	100	100	100	1	1
845	Initiation-control protein YabA	3	21	24	55	100	100	100	100	1	1
846	Inner membrane ABC transporter permease protein YdcV	3	21	24	55	100	100	100	100	1	1
847	Inner membrane protein YagU	3	21	24	55	100	100	100	100	1	1
848	Inner membrane protein YbaN	3	21	24	55	100	100	100	100	1	1
849	Inner membrane protein YbhI	3	21	24	55	100	100	100	100	1	1
850	Inner membrane protein YdjM	3	21	24	55	100	100	100	100	1	1
851	Inner membrane protein YgaZ	3	21	24	55	100	100	100	100	1	1
852	Inner membrane protein YhaI	3	21	24	54	100	100	100	98.1818	0.737855	1
853	Inner membrane protein YhhQ	3	21	23	55	100	100	95.8333	100	0.400047	1
854	Inner membrane protein YjjP	3	21	24	55	100	100	100	100	1	1
855	Inner membrane transport protein YdhC	1	6	11	26	33.3333	28.5714	45.8333	47.2727	0.482018	1
856	Inosine-5'-monophosphate dehydrogenase	3	21	24	55	100	100	100	100	1	1
857	Inositol-1-monophosphatase	3	21	24	55	100	100	100	100	1	1
858	Insertion sequence IS5376 putative ATP-binding protein	1	0	2	2	33.3333	0	8.33333	3.63636	0.155321	1
859	Intracellular maltogenic amylase	0	0	0	1	0	0	0	1.81818	0.737855	1
860	Iron-dependent repressor IdeR	3	21	24	55	100	100	100	100	1	1
861	Iron-regulated surface determinant protein A	3	21	23	55	100	100	95.8333	100	0.400047	1
862	Iron-regulated surface determinant protein B	3	21	24	55	100	100	100	100	1	1
863	Iron-regulated surface determinant protein C	3	21	24	55	100	100	100	100	1	1
864	Iron-regulated surface determinant protein H	3	21	24	55	100	100	100	100	1	1
865	Iron-sulfur cluster carrier protein	3	21	24	55	100	100	100	100	1	1
866	Iron-sulfur cluster insertion protein ErpA	3	21	23	55	100	100	95.8333	100	0.400047	1
867	Iron-sulfur cluster repair protein ScdA	3	21	24	55	100	100	100	100	1	1
868	Iron-uptake system permease protein FeuB	3	21	24	55	100	100	100	100	1	1
869	Iron-uptake system permease protein FeuC	3	21	24	55	100	100	100	100	1	1
870	Iron(3 )-hydroxamate-binding protein FhuD	3	21	24	55	100	100	100	100	1	1
871	Isochorismatase family protein YecD	3	21	24	55	100	100	100	100	1	1
872	Isocitrate dehydrogenase [NADP]	3	21	24	55	100	100	100	100	1	1
873	Isoleucine 2-epimerase	3	21	24	55	100	100	100	100	1	1
874	Isoleucine--tRNA ligase	3	21	24	55	100	100	100	100	1	1
875	Isopentenyl-diphosphate delta-isomerase	3	21	24	55	100	100	100	100	1	1
876	Isoprenyl transferase	3	21	24	55	100	100	100	100	1	1
877	KDP operon transcriptional regulatory protein KdpE	3	21	24	55	100	100	100	100	1	1
878	Ketol-acid reductoisomerase (NADP( ))	3	21	24	55	100	100	100	100	1	1
879	Kinase A inhibitor	3	21	24	55	100	100	100	100	1	1
880	Kinase-associated lipoprotein B	3	21	24	55	100	100	100	100	1	1
881	KipI antagonist	3	21	24	55	100	100	100	100	1	1
882	Ktr system potassium uptake protein A	3	21	24	55	100	100	100	100	1	1
883	Ktr system potassium uptake protein B	3	21	24	55	100	100	100	100	1	1
884	Kynurenine formamidase	3	21	24	55	100	100	100	100	1	1
885	L-carnitine dehydrogenase	3	21	24	55	100	100	100	100	1	1
886	L-cystine import ATP-binding protein TcyC	3	21	24	55	100	100	100	100	1	1
887	L-cystine transport system permease protein TcyB	3	21	24	55	100	100	100	100	1	1
888	L-cystine uptake protein TcyP	3	21	24	55	100	100	100	100	1	1
889	L-glutamyl-[BtrI acyl-carrier protein] decarboxylase	3	21	24	55	100	100	100	100	1	1
890	L-lactate dehydrogenase 1	3	21	24	55	100	100	100	100	1	1
891	L-lactate dehydrogenase 2	3	21	24	55	100	100	100	100	1	1
892	L-lactate permease	3	21	24	55	100	100	100	100	1	1
893	L-Lysine--8-amino-7-oxononanoate transaminase	3	21	24	55	100	100	100	100	1	1
894	L-methionine sulfoximine/L-methionine sulfone acetyltransferase	3	21	24	55	100	100	100	100	1	1
895	L-serine dehydratase, alpha chain	3	21	24	55	100	100	100	100	1	1
896	L-serine dehydratase, beta chain	3	21	24	55	100	100	100	100	1	1
897	L-threonine dehydratase biosynthetic IlvA	3	21	24	55	100	100	100	100	1	1
898	L-threonine dehydratase catabolic TdcB	3	21	24	55	100	100	100	100	1	1
899	Laccase domain protein YfiH	3	21	24	55	100	100	100	100	1	1
900	Lactococcin-G-processing and transport ATP-binding protein LagD	1	0	1	3	33.3333	0	4.16667	5.45455	0.204608	1
901	Lactonase drp35	3	21	24	55	100	100	100	100	1	1
902	Lactose phosphotransferase system repressor	3	21	24	55	100	100	100	100	1	1
903	Lactose transport system permease protein LacF	0	0	0	1	0	0	0	1.81818	0.737855	1
904	Large-conductance mechanosensitive channel	3	21	24	55	100	100	100	100	1	1
905	Leucine--tRNA ligase	3	21	24	55	100	100	100	100	1	1
906	LexA repressor	3	21	24	55	100	100	100	100	1	1
907	Limonene 1,2-monooxygenase	3	21	24	55	100	100	100	100	1	1
908	Lincosamide resistance protein	0	0	1	1	0	0	4.16667	1.81818	0.701551	1
909	Lipase 1	3	21	24	55	100	100	100	100	1	1
910	Lipase 2	3	21	24	52	100	100	100	94.5455	0.278943	1
911	Lipid II flippase MurJ	3	21	24	55	100	100	100	100	1	1
912	Lipid II:glycine glycyltransferase	3	21	24	55	100	100	100	100	1	1
913	Lipoate--protein ligase 1	3	21	24	55	100	100	100	100	1	1
914	Lipoate--protein ligase 2	3	21	24	55	100	100	100	100	1	1
915	Lipopolysaccharide assembly protein B	3	21	24	55	100	100	100	100	1	1
916	Lipoprotein E	3	21	24	55	100	100	100	100	1	1
917	Lipoprotein signal peptidase	3	21	24	55	100	100	100	100	1	1
918	Lipoteichoic acid synthase	3	21	24	55	100	100	100	100	1	1
919	Lipoyl synthase	3	21	24	54	100	100	100	98.1818	0.737855	1
920	LOG family protein YvdD	3	21	24	55	100	100	100	100	1	1
921	Long-chain-fatty-acid--CoA ligase	3	21	24	55	100	100	100	100	1	1
922	Low molecular weight protein-tyrosine-phosphatase PtpA	3	21	24	55	100	100	100	100	1	1
923	Low molecular weight protein-tyrosine-phosphatase PtpB	3	21	24	55	100	100	100	100	1	1
924	Low specificity L-threonine aldolase	3	21	24	54	100	100	100	98.1818	0.737855	1
925	Low-affinity inorganic phosphate transporter 1	3	21	24	55	100	100	100	100	1	1
926	Lysine--tRNA ligase	3	21	24	55	100	100	100	100	1	1
927	Lysine-specific permease	3	21	24	55	100	100	100	100	1	1
928	Lysostaphin	0	1	6	10	0	4.7619	25	18.1818	0.165386	1
929	Lysostaphin resistance protein A	3	21	24	55	100	100	100	100	1	1
930	Magnesium and cobalt efflux protein CorC	3	21	24	55	100	100	100	100	1	1
931	Magnesium transporter MgtE	3	21	24	55	100	100	100	100	1	1
932	Malate-2H( )/Na( )-lactate antiporter	3	21	24	55	100	100	100	100	1	1
933	Malonyl CoA-acyl carrier protein transacylase	3	21	24	55	100	100	100	100	1	1
934	Maltose O-acetyltransferase	3	21	24	55	100	100	100	100	1	1
935	Maltose transport system permease protein MalF	3	21	24	55	100	100	100	100	1	1
936	Maltose transport system permease protein MalG	3	21	24	55	100	100	100	100	1	1
937	Manganese transport system membrane protein MntB	3	21	24	55	100	100	100	100	1	1
938	Manganese-binding lipoprotein MntA	3	21	24	55	100	100	100	100	1	1
939	Mannitol-1-phosphate 5-dehydrogenase	3	21	24	55	100	100	100	100	1	1
940	Mannitol-specific phosphotransferase enzyme IIA component	3	21	24	55	100	100	100	100	1	1
941	Mannosylglucosyl-3-phosphoglycerate phosphatase	3	21	24	55	100	100	100	100	1	1
942	Melibiose operon regulatory protein	3	21	24	55	100	100	100	100	1	1
943	Membrane protein insertase YidC	3	21	24	55	100	100	100	100	1	1
944	Membrane protein YdfJ	3	21	24	55	100	100	100	100	1	1
945	Membrane-associated protein TcaA	3	21	24	55	100	100	100	100	1	1
946	Mercuric resistance operon regulatory protein	1	0	1	4	33.3333	0	4.16667	7.27273	0.175039	1
947	Metal-binding protein ZinT	3	21	24	55	100	100	100	100	1	1
948	Methionine aminopeptidase	3	21	24	55	100	100	100	100	1	1
949	Methionine import ATP-binding protein MetN	3	21	24	55	100	100	100	100	1	1
950	Methionine import ATP-binding protein MetN 2	3	21	24	55	100	100	100	100	1	1
951	Methionine import system permease protein MetP	3	21	24	55	100	100	100	100	1	1
952	Methionine--tRNA ligase	3	21	24	55	100	100	100	100	1	1
953	Methionine-binding lipoprotein MetQ	3	21	24	55	100	100	100	100	1	1
954	Methionyl-tRNA formyltransferase	3	21	24	55	100	100	100	100	1	1
955	Methylated-DNA--protein-cysteine methyltransferase	3	21	24	55	100	100	100	100	1	1
956	Methylenetetrahydrofolate--tRNA-(uracil-5-)-methyltransferase TrmFO	3	21	24	55	100	100	100	100	1	1
957	Mini-ribonuclease 3	3	21	24	55	100	100	100	100	1	1
958	Mobilization protein A	0	0	2	5	0	0	8.33333	9.09091	0.274889	1
959	Modification methylase HpaII	0	0	0	0	0	0	0	0	1	1
960	Molecular chaperone Hsp31 and glyoxalase 3	3	21	24	55	100	100	100	100	1	1
961	Molybdate-binding periplasmic protein	3	21	24	55	100	100	100	100	1	1
962	Molybdenum cofactor biosynthesis protein B	3	21	24	55	100	100	100	100	1	1
963	Molybdenum transport system permease protein ModB	3	21	24	55	100	100	100	100	1	1
964	Molybdopterin molybdenumtransferase	3	21	24	55	100	100	100	100	1	1
965	Molybdopterin synthase catalytic subunit	3	21	24	55	100	100	100	100	1	1
966	Molybdopterin synthase sulfur carrier subunit	3	21	24	55	100	100	100	100	1	1
967	Molybdopterin-guanine dinucleotide biosynthesis adapter protein	3	21	24	55	100	100	100	100	1	1
968	Molybdopterin-synthase adenylyltransferase	3	21	24	55	100	100	100	100	1	1
969	Monoacylglycerol lipase	3	21	24	54	100	100	100	98.1818	0.737855	1
970	Monofunctional glycosyltransferase	3	21	24	55	100	100	100	100	1	1
971	Multidrug efflux pump SdrM	3	21	24	55	100	100	100	100	1	1
972	Multidrug export protein EmrB	3	21	24	55	100	100	100	100	1	1
973	Multidrug export protein MepA	3	21	24	55	100	100	100	100	1	1
974	Multidrug resistance ABC transporter ATP-binding/permease protein BmrA	3	21	24	55	100	100	100	100	1	1
975	Multidrug resistance efflux pump SepA	3	21	24	55	100	100	100	100	1	1
976	Multidrug resistance protein MdtG	3	21	24	55	100	100	100	100	1	1
977	Multidrug resistance protein MdtH	3	21	24	55	100	100	100	100	1	1
978	Multiple antibiotic resistance protein MarA	3	21	24	55	100	100	100	100	1	1
979	Mycothiol acetyltransferase	3	21	24	55	100	100	100	100	1	1
980	N utilization substance protein B	3	21	24	55	100	100	100	100	1	1
981	N-(5'-phosphoribosyl)anthranilate isomerase	3	21	24	55	100	100	100	100	1	1
982	N-acetyl-alpha-D-glucosaminyl L-malate synthase	3	21	24	55	100	100	100	100	1	1
983	N-acetyl-alpha-D-glucosaminyl-diphospho-ditrans,octacis-undecaprenol 4-epimerase	3	21	24	55	100	100	100	100	1	1
984	N-acetyl-gamma-glutamyl-phosphate reductase	3	21	24	55	100	100	100	100	1	1
985	N-acetylglucosamine-6-phosphate deacetylase	3	21	24	55	100	100	100	100	1	1
986	N-acetylglucosaminyldiphosphoundecaprenol N-acetyl-beta-D-mannosaminyltransferase	3	21	24	55	100	100	100	100	1	1
987	N-acetylmuramic acid 6-phosphate etherase	3	21	24	55	100	100	100	100	1	1
988	N-acetylmuramoyl-L-alanine amidase domain-containing protein	3	21	24	55	100	100	100	100	1	1
989	N-acetylmuramoyl-L-alanine amidase LytC	3	21	24	55	100	100	100	100	1	1
990	N-acetylmuramoyl-L-alanine amidase sle1	3	21	24	55	100	100	100	100	1	1
991	N-acetylneuraminate lyase	3	21	24	55	100	100	100	100	1	1
992	N-acyl-L-amino acid amidohydrolase	0	1	0	0	0	4.7619	0	0	0.359067	1
993	N-alpha-acetyltransferase RimI	3	21	24	55	100	100	100	100	1	1
994	N-carbamoylsarcosine amidase	3	21	24	55	100	100	100	100	1	1
995	N-hydroxyarylamine O-acetyltransferase	3	21	24	55	100	100	100	100	1	1
996	N-succinylglutamate 5-semialdehyde dehydrogenase	0	1	0	0	0	4.7619	0	0	0.359067	1
997	N(2)-citryl-N(6)-acetyl-N(6)-hydroxylysine synthase	3	21	24	55	100	100	100	100	1	1
998	N5-carboxyaminoimidazole ribonucleotide mutase	3	21	24	55	100	100	100	100	1	1
999	N5-carboxyaminoimidazole ribonucleotide synthase	3	21	24	55	100	100	100	100	1	1
1000	Na( )/H( ) antiporter subunit A	3	19	23	55	100	90.4762	95.8333	100	0.132438	1
1001	Na( )/H( ) antiporter subunit A1	3	21	24	55	100	100	100	100	1	1
1002	Na( )/H( ) antiporter subunit B1	3	21	24	55	100	100	100	100	1	1
1003	Na( )/H( ) antiporter subunit C	3	21	24	55	100	100	100	100	1	1
1004	Na( )/H( ) antiporter subunit C1	3	21	24	55	100	100	100	100	1	1
1005	Na( )/H( ) antiporter subunit D	0	1	0	0	0	4.7619	0	0	0.359067	1
1006	Na( )/H( ) antiporter subunit D1	3	21	24	55	100	100	100	100	1	1
1007	Na( )/H( ) antiporter subunit E	3	21	24	55	100	100	100	100	1	1
1008	Na( )/H( ) antiporter subunit E1	3	21	24	55	100	100	100	100	1	1
1009	Na( )/H( ) antiporter subunit F	3	19	24	55	100	90.4762	100	100	0.0889332	1
1010	Na( )/H( ) antiporter subunit F1	3	21	24	55	100	100	100	100	1	1
1011	Na( )/H( ) antiporter subunit G1	3	21	24	55	100	100	100	100	1	1
1012	Na( )/H( )-K( ) antiporter GerN	3	21	24	55	100	100	100	100	1	1
1013	NAD kinase	3	21	24	55	100	100	100	100	1	1
1014	NAD-dependent malic enzyme	3	21	24	55	100	100	100	100	1	1
1015	NAD-dependent protein deacetylase	3	21	24	55	100	100	100	100	1	1
1016	NAD-specific glutamate dehydrogenase	3	21	24	55	100	100	100	100	1	1
1017	NAD( )--arginine ADP-ribosyltransferase EFV	0	1	6	7	0	4.7619	25	12.7273	0.177603	1
1018	NAD(P)-dependent benzaldehyde dehydrogenase	3	21	23	55	100	100	95.8333	100	0.400047	1
1019	NAD(P)H-dependent FAD/FMN reductase	3	21	24	55	100	100	100	100	1	1
1020	NADH dehydrogenase-like protein	3	21	24	55	100	100	100	100	1	1
1021	NADH dehydrogenase-like protein YjlD	3	21	24	55	100	100	100	100	1	1
1022	NADH pyrophosphatase	3	21	24	55	100	100	100	100	1	1
1023	NADH-quinone oxidoreductase subunit L	3	21	24	55	100	100	100	100	1	1
1024	NADP-dependent 7-alpha-hydroxysteroid dehydrogenase	0	0	1	0	0	0	4.16667	0	0.400047	1
1025	NADPH-dependent 7-cyano-7-deazaguanine reductase	3	21	24	55	100	100	100	100	1	1
1026	NADPH-dependent oxidoreductase	3	21	24	55	100	100	100	100	1	1
1027	NH(3)-dependent NAD( ) synthetase	3	21	23	55	100	100	95.8333	100	0.400047	1
1028	Nickel transport system permease protein NikB	3	21	24	55	100	100	100	100	1	1
1029	Nickel transport system permease protein NikC	0	1	0	0	0	4.7619	0	0	0.359067	1
1030	Nickel-binding periplasmic protein	3	21	24	55	100	100	100	100	1	1
1031	Nicotinate phosphoribosyltransferase pncB2	3	21	23	55	100	100	95.8333	100	0.400047	1
1032	Nitrate reductase-like protein NarX	3	21	24	55	100	100	100	100	1	1
1033	Nitric oxide reductase subunit B	2	2	3	7	66.6667	9.52381	12.5	12.7273	0.183743	1
1034	Nitric oxide synthase oxygenase	3	21	22	55	100	100	91.6667	100	0.113617	1
1035	Nitrite reductase [NAD(P)H]	3	21	24	55	100	100	100	100	1	1
1036	Nitrite transporter NirC	3	21	24	55	100	100	100	100	1	1
1037	Non-canonical purine NTP pyrophosphatase	3	21	24	55	100	100	100	100	1	1
1038	Nuclease SbcCD subunit C	3	21	24	55	100	100	100	100	1	1
1039	Nuclease SbcCD subunit D	3	21	24	53	100	100	100	96.3636	0.46737	1
1040	Nucleoid occlusion factor SlmA	1	3	6	7	33.3333	14.2857	25	12.7273	0.510128	1
1041	Nucleoid occlusion protein	3	21	24	55	100	100	100	100	1	1
1042	Nucleoid-associated protein	3	21	24	55	100	100	100	100	1	1
1043	Nucleoside diphosphate kinase	3	21	24	55	100	100	100	100	1	1
1044	Nucleoside permease NupC	3	21	24	55	100	100	100	100	1	1
1045	Nucleoside triphosphate pyrophosphohydrolase/pyrophosphatase MazG	3	21	24	55	100	100	100	100	1	1
1046	Nucleotide-binding protein	3	21	24	55	100	100	100	100	1	1
1047	O-acetylserine dependent cystathionine beta-synthase	3	21	24	55	100	100	100	100	1	1
1048	O-acetyltransferase OatA	3	21	24	55	100	100	100	100	1	1
1049	O-antigen biosynthesis glycosyltransferase WbnH	3	21	24	55	100	100	100	100	1	1
1050	o-succinylbenzoate synthase	3	21	24	55	100	100	100	100	1	1
1051	Octanoyl-[GcvH]:protein N-octanoyltransferase	3	21	24	55	100	100	100	100	1	1
1052	Octanoyltransferase LipM	3	21	24	55	100	100	100	100	1	1
1053	Oleate hydratase	3	21	24	55	100	100	100	100	1	1
1054	Oligo-1,6-glucosidase	3	21	24	55	100	100	100	100	1	1
1055	Oligoendopeptidase F, plasmid	3	21	24	55	100	100	100	100	1	1
1056	Oligopeptide transport ATP-binding protein OppD	3	21	24	55	100	100	100	100	1	1
1057	Oligopeptide transport ATP-binding protein OppF	3	21	24	55	100	100	100	100	1	1
1058	Oligopeptide transport system permease protein OppB	3	21	24	55	100	100	100	100	1	1
1059	Oligopeptide transport system permease protein OppC	3	21	24	55	100	100	100	100	1	1
1060	Omega-amino acid--pyruvate aminotransferase	0	0	1	0	0	0	4.16667	0	0.400047	1
1061	Opine dehydrogenase	3	21	24	55	100	100	100	100	1	1
1062	Organic hydroperoxide resistance protein-like protein	3	21	24	55	100	100	100	100	1	1
1063	Ornithine aminotransferase 2	3	21	24	55	100	100	100	100	1	1
1064	Ornithine carbamoyltransferase	3	21	24	54	100	100	100	98.1818	0.737855	1
1065	Ornithine carbamoyltransferase, catabolic	3	21	24	55	100	100	100	100	1	1
1066	Ornithine racemase	3	21	24	55	100	100	100	100	1	1
1067	Orotate phosphoribosyltransferase	3	21	24	55	100	100	100	100	1	1
1068	Orotidine 5'-phosphate decarboxylase	3	21	24	55	100	100	100	100	1	1
1069	Oxidoreductase YdhF	3	21	24	55	100	100	100	100	1	1
1070	Oxygen regulatory protein NreC	3	21	24	55	100	100	100	100	1	1
1071	Oxygen sensor histidine kinase NreB	3	21	24	55	100	100	100	100	1	1
1072	Oxygen-dependent choline dehydrogenase	3	21	24	55	100	100	100	100	1	1
1073	Oxygen-independent coproporphyrinogen-III oxidase-like protein YqeR	3	21	24	55	100	100	100	100	1	1
1074	p-aminobenzoyl-glutamate hydrolase subunit B	3	18	24	49	100	85.7143	100	89.0909	0.114932	1
1075	p-aminobenzoyl-glutamate transport protein	3	21	24	55	100	100	100	100	1	1
1076	P-protein	3	21	22	55	100	100	91.6667	100	0.113617	1
1077	Pantothenate precursors transporter PanS	3	21	24	55	100	100	100	100	1	1
1078	Pantothenate synthetase	3	21	24	55	100	100	100	100	1	1
1079	Para-nitrobenzyl esterase	3	21	24	55	100	100	100	100	1	1
1080	Penicillin acylase	3	21	24	55	100	100	100	100	1	1
1081	Penicillin-binding protein 1A	3	21	24	55	100	100	100	100	1	1
1082	Penicillin-binding protein 1A/1B	3	21	24	55	100	100	100	100	1	1
1083	Penicillin-binding protein 2B	3	21	24	55	100	100	100	100	1	1
1084	Penicillin-binding protein H	3	21	24	55	100	100	100	100	1	1
1085	Peptidase T	3	21	24	55	100	100	100	100	1	1
1086	Peptide chain release factor 1	3	21	24	55	100	100	100	100	1	1
1087	Peptide chain release factor 2	3	21	24	55	100	100	100	100	1	1
1088	Peptide chain release factor 3	3	21	24	55	100	100	100	100	1	1
1089	Peptide deformylase	3	21	24	54	100	100	100	98.1818	0.737855	1
1090	Peptide deformylase 1	3	21	24	55	100	100	100	100	1	1
1091	Peptide methionine sulfoxide reductase MsrA 1	3	21	24	55	100	100	100	100	1	1
1092	Peptide methionine sulfoxide reductase MsrA 2	3	21	24	55	100	100	100	100	1	1
1093	Peptide methionine sulfoxide reductase msrA/msrB	3	21	24	55	100	100	100	100	1	1
1094	Peptide methionine sulfoxide reductase MsrB	3	21	24	55	100	100	100	100	1	1
1095	Peptidoglycan glycosyltransferase RodA	3	21	24	55	100	100	100	100	1	1
1096	Peptidoglycan O-acetyltransferase	3	21	24	55	100	100	100	100	1	1
1097	Peptidyl-tRNA hydrolase	3	21	24	55	100	100	100	100	1	1
1098	Peroxide-responsive repressor PerR	3	21	24	54	100	100	100	98.1818	0.737855	1
1099	Peroxyureidoacrylate/ureidoacrylate amidohydrolase RutB	3	21	23	55	100	100	95.8333	100	0.400047	1
1100	Pesticidal crystal protein Cry22Aa	3	21	24	55	100	100	100	100	1	1
1101	pH-gated potassium channel KcsA	0	0	1	0	0	0	4.16667	0	0.400047	1
1102	Phenmedipham hydrolase	0	1	0	0	0	4.7619	0	0	0.359067	1
1103	Phenylalanine--tRNA ligase alpha subunit	3	21	24	55	100	100	100	100	1	1
1104	Phenylalanine--tRNA ligase beta subunit	3	21	24	55	100	100	100	100	1	1
1105	PhoH-like protein	3	21	24	55	100	100	100	100	1	1
1106	Phosphatase YwpJ	3	21	24	55	100	100	100	100	1	1
1107	Phosphate acetyltransferase	3	21	24	55	100	100	100	100	1	1
1108	Phosphate acyltransferase	3	21	24	55	100	100	100	100	1	1
1109	Phosphate import ATP-binding protein PstB 3	3	21	24	55	100	100	100	100	1	1
1110	Phosphate transport system permease protein PstA	3	21	24	55	100	100	100	100	1	1
1111	Phosphate transport system permease protein PstC 1	3	21	24	55	100	100	100	100	1	1
1112	Phosphate-binding protein PstS	3	21	24	55	100	100	100	100	1	1
1113	Phosphate-import permease protein PhnE	3	21	24	55	100	100	100	100	1	1
1114	Phosphate-import protein PhnD	3	21	24	55	100	100	100	100	1	1
1115	Phosphate-specific transport system accessory protein PhoU	3	21	24	55	100	100	100	100	1	1
1116	Phosphate-specific transport system accessory protein PhoU	0	1	0	0	0	4.7619	0	0	0.359067	1
1117	Phosphatidate cytidylyltransferase	3	21	24	55	100	100	100	100	1	1
1118	Phosphatidylglycerol lysyltransferase	3	21	24	55	100	100	100	100	1	1
1119	Phospho-2-dehydro-3-deoxyheptonate aldolase	3	21	24	55	100	100	100	100	1	1
1120	Phospho-N-acetylmuramoyl-pentapeptide-transferase	3	21	24	55	100	100	100	100	1	1
1121	Phosphocarrier protein HPr	3	21	24	55	100	100	100	100	1	1
1122	Phosphoenolpyruvate carboxykinase (ATP)	3	21	24	55	100	100	100	100	1	1
1123	Phosphoenolpyruvate-protein phosphotransferase	3	21	24	55	100	100	100	100	1	1
1124	Phosphoglucomutase	3	21	24	55	100	100	100	100	1	1
1125	Phosphoglucosamine mutase	3	21	24	55	100	100	100	100	1	1
1126	Phosphoglycerate kinase	3	21	24	55	100	100	100	100	1	1
1127	Phosphoglycolate phosphatase	3	21	24	55	100	100	100	100	1	1
1128	Phosphoheptose isomerase	0	1	0	0	0	4.7619	0	0	0.359067	1
1129	Phospholipase C	3	21	24	55	100	100	100	100	1	1
1130	Phospholipase YtpA	3	21	24	55	100	100	100	100	1	1
1131	Phosphomevalonate kinase	3	21	24	55	100	100	100	100	1	1
1132	Phosphopantetheine adenylyltransferase	3	21	24	55	100	100	100	100	1	1
1133	Phosphopentomutase	3	21	24	55	100	100	100	100	1	1
1134	Phosphoribosyl-AMP cyclohydrolase	3	21	24	55	100	100	100	100	1	1
1135	Phosphoribosylamine--glycine ligase	3	21	24	55	100	100	100	100	1	1
1136	Phosphoribosylaminoimidazole-succinocarboxamide synthase	3	21	24	55	100	100	100	100	1	1
1137	Phosphoribosylformylglycinamidine cyclo-ligase	3	21	24	55	100	100	100	100	1	1
1138	Phosphoribosylformylglycinamidine synthase subunit PurL	3	21	24	55	100	100	100	100	1	1
1139	Phosphoribosylformylglycinamidine synthase subunit PurQ	3	21	24	55	100	100	100	100	1	1
1140	Phosphoribosylformylglycinamidine synthase subunit PurS	3	21	24	55	100	100	100	100	1	1
1141	Phosphoribosylglycinamide formyltransferase	3	21	24	55	100	100	100	100	1	1
1142	Phosphorylated carbohydrates phosphatase	3	21	24	55	100	100	100	100	1	1
1143	Phosphoserine phosphatase RsbU	3	21	24	54	100	100	100	98.1818	0.737855	1
1144	Plasmin and fibronectin-binding protein A	3	21	23	55	100	100	95.8333	100	0.400047	1
1145	Poly-beta-1,6-N-acetyl-D-glucosamine N-deacetylase	3	21	24	55	100	100	100	100	1	1
1146	Poly-beta-1,6-N-acetyl-D-glucosamine synthase	3	21	24	55	100	100	100	100	1	1
1147	Poly(glycerol-phosphate) alpha-glucosyltransferase	3	21	24	55	100	100	100	100	1	1
1148	Polyribonucleotide nucleotidyltransferase	3	21	24	55	100	100	100	100	1	1
1149	Porphobilinogen deaminase	3	21	24	55	100	100	100	100	1	1
1150	Potassium-transporting ATPase ATP-binding subunit	3	21	24	55	100	100	100	100	1	1
1151	Potassium-transporting ATPase KdpC subunit	3	21	24	55	100	100	100	100	1	1
1152	Potassium-transporting ATPase potassium-binding subunit	3	21	24	55	100	100	100	100	1	1
1153	Precorrin-2 dehydrogenase	3	21	24	55	100	100	100	100	1	1
1154	Prephenate dehydrogenase	3	21	24	55	100	100	100	100	1	1
1155	Primosomal protein DnaI	3	21	24	55	100	100	100	100	1	1
1156	Primosomal protein N'	3	21	24	54	100	100	100	98.1818	0.737855	1
1157	Processive diacylglycerol beta-glucosyltransferase	3	21	24	55	100	100	100	100	1	1
1158	Proline dehydrogenase 2	3	21	24	55	100	100	100	100	1	1
1159	Proline iminopeptidase	3	21	23	55	100	100	95.8333	100	0.400047	1
1160	Proline--tRNA ligase	3	21	24	55	100	100	100	100	1	1
1161	Proline/betaine transporter	3	21	24	55	100	100	100	100	1	1
1162	Prolipoprotein diacylglyceryl transferase	3	21	24	55	100	100	100	100	1	1
1163	Protein GrpE	3	21	24	55	100	100	100	100	1	1
1164	Protein NrdI	3	21	24	55	100	100	100	100	1	1
1165	Protein RecA	3	21	24	55	100	100	100	100	1	1
1166	Protein SprT-like protein	3	21	24	55	100	100	100	100	1	1
1167	Protein translocase subunit SecA	3	21	24	55	100	100	100	100	1	1
1168	Protein translocase subunit SecE	3	21	24	55	100	100	100	100	1	1
1169	Protein translocase subunit SecY	3	21	24	55	100	100	100	100	1	1
1170	Protein YceI	3	21	24	55	100	100	100	100	1	1
1171	Protein-ADP-ribose hydrolase	3	21	24	55	100	100	100	100	1	1
1172	Protein-arginine kinase	3	21	24	55	100	100	100	100	1	1
1173	Protein-arginine kinase activator protein	3	21	24	55	100	100	100	100	1	1
1174	Protein-export protein SecB	1	2	0	3	33.3333	9.52381	0	5.45455	0.14192	1
1175	Protoheme IX farnesyltransferase 2	3	21	24	55	100	100	100	100	1	1
1176	Proton/sodium-glutamate symport protein	3	21	24	55	100	100	100	100	1	1
1177	Protoporphyrinogen oxidase	3	21	23	55	100	100	95.8333	100	0.400047	1
1178	Pseudouridine kinase	3	21	24	54	100	100	100	98.1818	0.737855	1
1179	Pseudouridine-5'-phosphate glycosidase	3	21	24	55	100	100	100	100	1	1
1180	PTS system EIIBC component	3	21	24	55	100	100	100	100	1	1
1181	PTS system fructose-specific EIIABC component	3	21	24	55	100	100	100	100	1	1
1182	PTS system fructose-specific EIIB'BC component	0	1	0	0	0	4.7619	0	0	0.359067	1
1183	PTS system galactitol-specific EIIB component	3	21	24	55	100	100	100	100	1	1
1184	PTS system galactitol-specific EIIC component	3	21	24	55	100	100	100	100	1	1
1185	PTS system glucose-specific EIIA component	3	21	24	55	100	100	100	100	1	1
1186	PTS system glucose-specific EIICBA component	3	21	24	55	100	100	100	100	1	1
1187	PTS system glucoside-specific EIICBA component	3	21	24	55	100	100	100	100	1	1
1188	PTS system lactose-specific EIIA component	3	21	24	55	100	100	100	100	1	1
1189	PTS system lactose-specific EIICB component	3	21	24	55	100	100	100	100	1	1
1190	PTS system maltose-specific EIICB component	3	21	24	55	100	100	100	100	1	1
1191	PTS system mannitol-specific EIICB component	3	21	24	55	100	100	100	100	1	1
1192	PTS system mannose-specific EIIBCA component	3	21	24	55	100	100	100	100	1	1
1193	PTS system N-acetylglucosamine-specific EIICBA component	3	21	24	55	100	100	100	100	1	1
1194	PTS system trehalose-specific EIIBC component	3	21	24	55	100	100	100	100	1	1
1195	PTS-dependent dihydroxyacetone kinase, ADP-binding subunit DhaL	3	21	24	55	100	100	100	100	1	1
1196	PTS-dependent dihydroxyacetone kinase, dihydroxyacetone-binding subunit DhaK	3	21	24	55	100	100	100	100	1	1
1197	PTS-dependent dihydroxyacetone kinase, phosphotransferase subunit DhaM	3	21	24	55	100	100	100	100	1	1
1198	Pur operon repressor	3	21	24	55	100	100	100	100	1	1
1199	Purine efflux pump PbuE	3	21	24	55	100	100	100	100	1	1
1200	Purine nucleoside phosphoramidase	3	21	24	55	100	100	100	100	1	1
1201	Purine nucleoside phosphorylase DeoD-type	3	21	24	54	100	100	100	98.1818	0.737855	1
1202	Purine nucleoside phosphorylase DeoD-type 1	3	21	24	55	100	100	100	100	1	1
1203	Purine nucleoside transport protein NupG	3	21	22	55	100	100	91.6667	100	0.113617	1
1204	Putative 2-dehydropantoate 2-reductase	3	21	24	55	100	100	100	100	1	1
1205	Putative 2-hydroxyacid dehydrogenase	3	21	24	55	100	100	100	100	1	1
1206	putative 27.7 kDa protein	0	0	0	1	0	0	0	1.81818	0.737855	1
1207	putative 3-hydroxyacyl-CoA dehydrogenase	3	21	24	55	100	100	100	100	1	1
1208	Putative 3-methyladenine DNA glycosylase	3	21	23	55	100	100	95.8333	100	0.400047	1
1209	Putative 5'(3')-deoxyribonucleotidase	3	21	24	55	100	100	100	100	1	1
1210	Putative 8-oxo-dGTP diphosphatase YtkD	3	21	24	55	100	100	100	100	1	1
1211	putative AAA domain-containing protein	3	21	24	55	100	100	100	100	1	1
1212	putative ABC transporter ATP-binding protein	3	21	24	55	100	100	100	100	1	1
1213	putative ABC transporter ATP-binding protein YbiT	3	21	24	55	100	100	100	100	1	1
1214	putative ABC transporter ATP-binding protein YheS	3	21	24	55	100	100	100	100	1	1
1215	putative ABC transporter ATP-binding protein YlmA	3	21	24	55	100	100	100	100	1	1
1216	putative ABC transporter ATP-binding protein YxlF	3	21	24	55	100	100	100	100	1	1
1217	putative ABC transporter permease	3	21	24	55	100	100	100	100	1	1
1218	putative ABC transporter permease protein	3	21	24	55	100	100	100	100	1	1
1219	putative ABC transporter solute-binding protein YclQ	3	21	24	55	100	100	100	100	1	1
1220	putative acetyl-CoA acyltransferase	3	21	24	55	100	100	100	100	1	1
1221	Putative acetyl-CoA C-acetyltransferase YhfS	3	21	24	55	100	100	100	100	1	1
1222	Putative acetyl-hydrolase LipR	3	21	24	55	100	100	100	100	1	1
1223	Putative acetyltransferase	3	21	24	55	100	100	100	100	1	1
1224	putative acyl--CoA ligase YhfT	3	21	24	55	100	100	100	100	1	1
1225	Putative acyl-CoA dehydrogenase YdbM	3	21	24	55	100	100	100	100	1	1
1226	putative acyl-CoA thioester hydrolase	3	21	24	55	100	100	100	100	1	1
1227	putative adenylyltransferase/sulfurtransferase MoeZ	3	21	24	54	100	100	100	98.1818	0.737855	1
1228	Putative aldehyde dehydrogenase	3	21	24	55	100	100	100	100	1	1
1229	Putative aldehyde dehydrogenase AldA	3	21	24	55	100	100	100	100	1	1
1230	Putative aliphatic sulfonates transport permease protein SsuC	3	21	24	55	100	100	100	100	1	1
1231	putative amino acid permease YhdG	3	21	24	55	100	100	100	100	1	1
1232	putative amino-acid ABC transporter-binding protein	3	21	24	55	100	100	100	100	1	1
1233	Putative aminopeptidase YsdC	3	21	24	55	100	100	100	100	1	1
1234	putative antitoxin YezG	3	21	24	55	100	100	100	100	1	1
1235	putative ATP-dependent helicase DinG	3	21	24	55	100	100	100	100	1	1
1236	putative beta-barrel protein YwiB	3	21	24	55	100	100	100	100	1	1
1237	putative branched-chain-amino-acid aminotransferase	3	21	24	55	100	100	100	100	1	1
1238	putative cadmium-transporting ATPase	1	1	2	4	33.3333	4.7619	8.33333	7.27273	0.583153	1
1239	putative cell wall hydrolase LytN	3	21	24	55	100	100	100	100	1	1
1240	Putative competence-damage inducible protein	3	21	24	55	100	100	100	100	1	1
1241	putative CtpA-like serine protease	3	21	23	55	100	100	95.8333	100	0.400047	1
1242	putative cysteine desulfurase	3	21	24	55	100	100	100	100	1	1
1243	Putative cysteine ligase BshC	3	21	24	55	100	100	100	100	1	1
1244	Putative cysteine protease YraA	3	21	23	55	100	100	95.8333	100	0.400047	1
1245	Putative cytochrome bd menaquinol oxidase subunit I	3	21	24	55	100	100	100	100	1	1
1246	Putative cytochrome bd menaquinol oxidase subunit II	3	21	24	55	100	100	100	100	1	1
1247	putative D-methionine-binding lipoprotein MetQ	3	21	24	55	100	100	100	100	1	1
1248	putative deferrochelatase/peroxidase EfeN	3	21	24	55	100	100	100	100	1	1
1249	Putative dipeptidase	3	21	24	55	100	100	100	100	1	1
1250	putative DNA-directed RNA polymerase subunit delta	3	21	24	55	100	100	100	100	1	1
1251	putative dual-specificity RNA methyltransferase RlmN	3	21	24	55	100	100	100	100	1	1
1252	putative endonuclease 4	3	21	24	55	100	100	100	100	1	1
1253	putative endopeptidase p60	0	0	1	0	0	0	4.16667	0	0.400047	1
1254	putative epimerase/dehydratase	3	21	24	55	100	100	100	100	1	1
1255	Putative esterase	3	21	24	55	100	100	100	100	1	1
1256	Putative fluoride ion transporter CrcB	3	21	24	55	100	100	100	100	1	1
1257	Putative formate dehydrogenase	3	21	24	55	100	100	100	100	1	1
1258	putative formate transporter 1	3	21	24	55	100	100	100	100	1	1
1259	putative glucose uptake protein GlcU	3	21	24	55	100	100	100	100	1	1
1260	putative glycerophosphodiester phosphodiesterase 1	3	21	24	55	100	100	100	100	1	1
1261	putative glycine dehydrogenase (decarboxylating) subunit 1	3	21	24	55	100	100	100	100	1	1
1262	putative glycine dehydrogenase (decarboxylating) subunit 2	3	21	24	55	100	100	100	100	1	1
1263	putative glycolipid permease LtaA	3	21	24	55	100	100	100	100	1	1
1264	Putative glycosyltransferase CsbB	3	21	24	55	100	100	100	100	1	1
1265	putative glycosyltransferase EpsJ	3	21	24	55	100	100	100	100	1	1
1266	Putative glycosyltransferase TagX	3	21	24	55	100	100	100	100	1	1
1267	putative GTP-binding protein EngB	3	21	24	53	100	100	100	96.3636	0.46737	1
1268	Putative HAD-hydrolase YfnB	3	21	24	55	100	100	100	100	1	1
1269	Putative heme-dependent peroxidase	3	21	24	55	100	100	100	100	1	1
1270	putative heme-iron transport system permease protein IsdF	3	21	24	55	100	100	100	100	1	1
1271	Putative hemin import ATP-binding protein HrtA	3	21	24	55	100	100	100	100	1	1
1272	Putative HMP/thiamine import ATP-binding protein YkoD	3	21	24	55	100	100	100	100	1	1
1273	Putative HMP/thiamine permease protein YkoC	3	21	24	55	100	100	100	100	1	1
1274	Putative HMP/thiamine permease protein YkoE	3	21	24	55	100	100	100	100	1	1
1275	putative HTH-type transcriptional regulator	3	21	24	55	100	100	100	100	1	1
1276	putative HTH-type transcriptional regulator YbbH	3	21	24	55	100	100	100	100	1	1
1277	putative HTH-type transcriptional regulator YydK	3	21	24	55	100	100	100	100	1	1
1278	putative hydrolase	3	21	24	55	100	100	100	100	1	1
1279	Putative hydrolase MhqD	3	21	24	55	100	100	100	100	1	1
1280	Putative hydrolase YdeN	3	21	23	55	100	100	95.8333	100	0.400047	1
1281	putative hydrolase YxeP	3	21	24	55	100	100	100	100	1	1
1282	putative inner membrane transporter YicL	3	21	24	55	100	100	100	100	1	1
1283	putative iron export ATP-binding protein FetA	3	21	24	55	100	100	100	100	1	1
1284	putative iron export permease protein FetB	3	21	24	55	100	100	100	100	1	1
1285	putative iron uptake system component EfeM	3	21	24	55	100	100	100	100	1	1
1286	putative L-asparaginase	3	21	24	55	100	100	100	100	1	1
1287	putative leukocidin-like protein 1	3	21	24	55	100	100	100	100	1	1
1288	putative leukocidin-like protein 2	3	21	24	55	100	100	100	100	1	1
1289	putative licABCH operon regulator	3	21	24	55	100	100	100	100	1	1
1290	Putative lipid kinase	3	21	24	55	100	100	100	100	1	1
1291	putative lipoprotein	3	21	24	55	100	100	100	100	1	1
1292	putative lipoprotein YehR	3	21	24	55	100	100	100	100	1	1
1293	Putative malate transporter YflS	3	21	24	55	100	100	100	100	1	1
1294	putative malate:quinone oxidoreductase 1	3	21	24	55	100	100	100	100	1	1
1295	putative malate:quinone oxidoreductase 2	3	21	24	55	100	100	100	100	1	1
1296	putative manganese-dependent inorganic pyrophosphatase	3	21	23	55	100	100	95.8333	100	0.400047	1
1297	putative mannose-6-phosphate isomerase GmuF	3	21	24	55	100	100	100	100	1	1
1298	Putative mannose-6-phosphate isomerase YvyI	3	21	24	55	100	100	100	100	1	1
1299	putative membrane protein	3	21	24	55	100	100	100	100	1	1
1300	Putative membrane protein insertion efficiency factor	3	21	24	55	100	100	100	100	1	1
1301	Putative metal chaperone YciC	3	21	24	55	100	100	100	100	1	1
1302	putative metallo-hydrolase	3	21	24	55	100	100	100	100	1	1
1303	Putative metallo-hydrolase YycJ	3	21	24	55	100	100	100	100	1	1
1304	putative metallophosphoesterase YhaO	3	21	24	55	100	100	100	100	1	1
1305	putative molybdenum cofactor guanylyltransferase	3	21	24	55	100	100	100	100	1	1
1306	Putative monooxygenase	3	21	24	55	100	100	100	100	1	1
1307	putative MscS family protein YkuT	3	21	24	55	100	100	100	100	1	1
1308	Putative multidrug export ATP-binding/permease protein	3	21	24	55	100	100	100	100	1	1
1309	putative multidrug resistance protein EmrK	3	21	24	55	100	100	100	100	1	1
1310	putative multidrug resistance protein EmrY	3	21	24	55	100	100	100	100	1	1
1311	putative N-acetyl-alpha-D-glucosaminyl L-malate deacetylase 2	3	21	24	55	100	100	100	100	1	1
1312	Putative N-acetyl-LL-diaminopimelate aminotransferase	3	21	24	55	100	100	100	100	1	1
1313	Putative N-acetylmannosamine-6-phosphate 2-epimerase	3	21	24	55	100	100	100	100	1	1
1314	putative N-acetyltransferase	3	21	24	55	100	100	100	100	1	1
1315	putative N-acetyltransferase YtmI	3	21	24	55	100	100	100	100	1	1
1316	Putative NAD(P)H nitroreductase	3	21	24	55	100	100	100	100	1	1
1317	Putative NAD(P)H-dependent FMN-containing oxidoreductase YwqN	3	21	24	55	100	100	100	100	1	1
1318	Putative NADP-dependent oxidoreductase YfmJ	3	21	24	55	100	100	100	100	1	1
1319	putative nicotinate-nucleotide adenylyltransferase	3	21	23	55	100	100	95.8333	100	0.400047	1
1320	putative nitrate reductase molybdenum cofactor assembly chaperone NarW	3	21	24	55	100	100	100	100	1	1
1321	putative nitrate transporter NarT	3	21	24	55	100	100	100	100	1	1
1322	Putative O-antigen transporter	3	21	24	55	100	100	100	100	1	1
1323	Putative O-methyltransferase/MSMEI_4947	3	21	24	55	100	100	100	100	1	1
1324	putative oxidoreductase	3	21	24	55	100	100	100	100	1	1
1325	Putative oxidoreductase CatD	3	21	24	55	100	100	100	100	1	1
1326	putative oxidoreductase YghA	3	21	24	55	100	100	100	100	1	1
1327	putative oxidoreductase/MSMEI_2347	3	21	24	55	100	100	100	100	1	1
1328	Putative penicillin-binding protein PbpX	3	21	24	55	100	100	100	100	1	1
1329	putative peptidase	3	21	24	55	100	100	100	100	1	1
1330	putative peptide export ATP-binding protein YydI	2	20	22	49	66.6667	95.2381	91.6667	89.0909	0.551113	1
1331	putative peptide export permease protein YydJ	2	20	22	46	66.6667	95.2381	91.6667	83.6364	0.327268	1
1332	putative peptidoglycan glycosyltransferase FtsW	3	21	24	55	100	100	100	100	1	1
1333	Putative peptidyl-prolyl cis-trans isomerase	3	21	24	55	100	100	100	100	1	1
1334	Putative peroxiredoxin bcp	3	21	24	53	100	100	100	96.3636	0.46737	1
1335	Putative phosphatase	3	20	24	55	100	95.2381	100	100	0.359067	1
1336	Putative phosphoesterase	3	21	23	55	100	100	95.8333	100	0.400047	1
1337	Putative phosphoserine phosphatase 2	3	21	24	54	100	100	100	98.1818	0.737855	1
1338	putative PIN and TRAM-domain containing protein YacL	3	21	24	55	100	100	100	100	1	1
1339	putative poly-beta-1,6-N-acetyl-D-glucosamine export protein	3	21	24	55	100	100	100	100	1	1
1340	Putative pre-16S rRNA nuclease	3	21	24	55	100	100	100	100	1	1
1341	Putative prophage phiRv2 integrase	0	1	5	4	0	4.7619	20.8333	7.27273	0.22468	1
1342	putative protease YdcP	3	21	24	55	100	100	100	100	1	1
1343	putative protein-export membrane protein SecG	3	21	24	55	100	100	100	100	1	1
1344	putative pyridine nucleotide-disulfide oxidoreductase RclA	3	21	24	55	100	100	100	100	1	1
1345	Putative pyridoxal phosphate-dependent acyltransferase	3	21	24	55	100	100	100	100	1	1
1346	Putative pyruvate, phosphate dikinase regulatory protein	3	21	24	54	100	100	100	98.1818	0.737855	1
1347	putative quinol oxidase subunit 1	3	21	24	55	100	100	100	100	1	1
1348	putative quinol oxidase subunit 2	3	21	24	55	100	100	100	100	1	1
1349	Putative quinone oxidoreductase YhfP	3	21	24	55	100	100	100	100	1	1
1350	putative quorum-quenching lactonase YtnP	3	21	24	55	100	100	100	100	1	1
1351	putative response regulatory protein	3	21	24	55	100	100	100	100	1	1
1352	Putative ribosomal N-acetyltransferase YdaF	3	21	24	55	100	100	100	100	1	1
1353	putative ribosomal protein YlxQ	3	21	24	55	100	100	100	100	1	1
1354	Putative ring-cleaving dioxygenase MhqA	3	21	24	55	100	100	100	100	1	1
1355	putative sensor-like histidine kinase	3	21	24	55	100	100	100	100	1	1
1356	Putative septation protein SpoVG	3	21	24	55	100	100	100	100	1	1
1357	putative siderophore biosynthesis protein SbnA	3	21	24	55	100	100	100	100	1	1
1358	putative siderophore transport system ATP-binding protein YusV	3	21	24	55	100	100	100	100	1	1
1359	putative siderophore transport system permease protein YfhA	3	21	24	55	100	100	100	100	1	1
1360	putative siderophore transport system permease protein YfiZ	3	21	24	55	100	100	100	100	1	1
1361	putative siderophore-binding lipoprotein YfiY	3	21	24	55	100	100	100	100	1	1
1362	Putative sporulation transcription regulator WhiA	3	21	24	55	100	100	100	100	1	1
1363	putative succinyl-diaminopimelate desuccinylase	3	21	23	55	100	100	95.8333	100	0.400047	1
1364	putative sugar epimerase YhfK	3	20	24	55	100	95.2381	100	100	0.359067	1
1365	putative sugar transferase EpsL	3	21	24	55	100	100	100	100	1	1
1366	putative sulfoacetate transporter SauU	3	21	24	55	100	100	100	100	1	1
1367	putative tautomerase.1	3	21	24	55	100	100	100	100	1	1
1368	Putative teichuronic acid biosynthesis glycosyltransferase TuaG	0	0	1	6	0	0	4.16667	10.9091	0.176576	1
1369	Putative thiamine pyrophosphate-containing protein YdaP	3	21	24	55	100	100	100	100	1	1
1370	putative thiol peroxidase	3	21	24	55	100	100	100	100	1	1
1371	putative transcriptional regulator PhnF	3	21	24	55	100	100	100	100	1	1
1372	Putative transcriptional regulator YwtF	3	21	24	55	100	100	100	100	1	1
1373	putative transcriptional regulatory protein	3	21	24	55	100	100	100	100	1	1
1374	putative transglycosylase IsaA	3	21	24	55	100	100	100	100	1	1
1375	putative transglycosylase SceD	3	21	24	55	100	100	100	100	1	1
1376	putative transport protein HsrA	1	0	1	1	33.3333	0	4.16667	1.81818	0.171859	1
1377	putative transport protein YifK	3	21	24	55	100	100	100	100	1	1
1378	Putative triphosphatase YjbK	3	21	24	55	100	100	100	100	1	1
1379	Putative TrmH family tRNA/rRNA methyltransferase	3	21	24	55	100	100	100	100	1	1
1380	putative tRNA sulfurtransferase	3	21	24	55	100	100	100	100	1	1
1381	putative tRNA-dihydrouridine synthase	3	21	24	53	100	100	100	96.3636	0.46737	1
1382	putative type I restriction enzymeP M protein	2	18	15	37	66.6667	85.7143	62.5	67.2727	0.300266	1
1383	Putative undecaprenyl-phosphate N-acetylgalactosaminyl 1-phosphate transferase	3	21	24	55	100	100	100	100	1	1
1384	putative undecaprenyl-phosphate N-acetylglucosaminyl 1-phosphate transferase	3	21	24	55	100	100	100	100	1	1
1385	Putative universal stress protein	3	21	24	55	100	100	100	100	1	1
1386	putative uridylyltransferase	3	21	24	55	100	100	100	100	1	1
1387	Putative zinc metalloprotease	3	21	24	55	100	100	100	100	1	1
1388	putative zinc protease	3	21	24	55	100	100	100	100	1	1
1389	Putative zinc protease AlbF	3	21	24	55	100	100	100	100	1	1
1390	Putrescine export system ATP-binding protein SapF	3	21	24	55	100	100	100	100	1	1
1391	Pyridoxal 5'-phosphate synthase subunit PdxS	3	21	24	55	100	100	100	100	1	1
1392	Pyridoxal 5'-phosphate synthase subunit PdxT	3	21	24	55	100	100	100	100	1	1
1393	Pyridoxine kinase	3	21	24	55	100	100	100	100	1	1
1394	Pyrimidine-nucleoside phosphorylase	3	21	24	55	100	100	100	100	1	1
1395	Pyrimidine-specific ribonucleoside hydrolase RihA	3	21	24	55	100	100	100	100	1	1
1396	Pyrimidine-specific ribonucleoside hydrolase RihB	3	21	23	55	100	100	95.8333	100	0.400047	1
1397	Pyrrolidone-carboxylate peptidase	3	21	24	55	100	100	100	100	1	1
1398	Pyrroline-5-carboxylate reductase	3	21	24	55	100	100	100	100	1	1
1399	Pyruvate dehydrogenase E1 component subunit alpha	3	21	24	55	100	100	100	100	1	1
1400	Pyruvate dehydrogenase E1 component subunit beta	3	21	24	55	100	100	100	100	1	1
1401	Pyruvate formate-lyase-activating enzyme	3	21	24	55	100	100	100	100	1	1
1402	Pyruvate kinase	3	21	24	55	100	100	100	100	1	1
1403	Quaternary ammonium compound-resistance protein QacC	0	0	0	4	0	0	0	7.27273	0.160449	1
1404	Queuine tRNA-ribosyltransferase	3	21	24	55	100	100	100	100	1	1
1405	Quinol oxidase subunit 3	3	21	24	55	100	100	100	100	1	1
1406	Quinol oxidase subunit 4	3	21	24	55	100	100	100	100	1	1
1407	Quinolone resistance protein NorB	3	21	24	55	100	100	100	100	1	1
1408	Quinone oxidoreductase 2	3	21	24	55	100	100	100	100	1	1
1409	Recombination protein RecR	3	21	24	55	100	100	100	100	1	1
1410	Redox-sensing transcriptional repressor Rex	3	21	24	55	100	100	100	100	1	1
1411	Regulatory protein MgsR	3	21	24	55	100	100	100	100	1	1
1412	Regulatory protein MsrR	3	21	24	55	100	100	100	100	1	1
1413	Regulatory protein RecX	3	21	24	55	100	100	100	100	1	1
1414	Regulatory protein Spx	3	21	23	55	100	100	95.8333	100	0.400047	1
1415	Release factor glutamine methyltransferase	3	21	24	55	100	100	100	100	1	1
1416	Replication initiation and membrane attachment protein	3	21	24	55	100	100	100	100	1	1
1417	Replication-associated recombination protein A	0	1	0	0	0	4.7619	0	0	0.359067	1
1418	Replicative DNA helicase	3	21	24	55	100	100	100	100	1	1
1419	Respiratory nitrate reductase 1 alpha chain	3	21	24	55	100	100	100	100	1	1
1420	Respiratory nitrate reductase 1 beta chain	3	21	24	55	100	100	100	100	1	1
1421	Response regulator ArlR	3	21	24	55	100	100	100	100	1	1
1422	Response regulator protein GraR	3	21	24	55	100	100	100	100	1	1
1423	Response regulator protein VraR	3	21	24	55	100	100	100	100	1	1
1424	Response regulator SaeR	3	21	24	55	100	100	100	100	1	1
1425	Restriction enzyme BgcI subunit alpha	0	0	1	0	0	0	4.16667	0	0.400047	1
1426	Restriction enzyme BgcI subunit beta	0	0	1	0	0	0	4.16667	0	0.400047	1
1427	Rhomboid protease GluP	3	21	24	55	100	100	100	100	1	1
1428	Ribitol-5-phosphate cytidylyltransferase 1	3	21	23	55	100	100	95.8333	100	0.400047	1
1429	Ribitol-5-phosphate cytidylyltransferase 2	3	21	24	55	100	100	100	100	1	1
1430	Riboflavin biosynthesis protein RibBA	3	21	24	55	100	100	100	100	1	1
1431	Riboflavin biosynthesis protein RibD	3	21	24	55	100	100	100	100	1	1
1432	Riboflavin biosynthesis protein RibF	3	21	24	55	100	100	100	100	1	1
1433	Riboflavin synthase	3	21	24	55	100	100	100	100	1	1
1434	Riboflavin transporter	3	21	24	55	100	100	100	100	1	1
1435	Riboflavin transporter RibU	3	21	24	55	100	100	100	100	1	1
1436	Ribonuclease	3	21	24	55	100	100	100	100	1	1
1437	Ribonuclease 3	3	21	24	55	100	100	100	100	1	1
1438	Ribonuclease HII	3	21	24	55	100	100	100	100	1	1
1439	Ribonuclease HIII	3	21	24	55	100	100	100	100	1	1
1440	Ribonuclease J 1	3	21	24	55	100	100	100	100	1	1
1441	Ribonuclease J 2	3	21	24	55	100	100	100	100	1	1
1442	Ribonuclease M5	3	21	24	55	100	100	100	100	1	1
1443	Ribonuclease P protein component	3	21	24	55	100	100	100	100	1	1
1444	Ribonuclease R	3	21	24	55	100	100	100	100	1	1
1445	Ribonuclease Y	3	21	24	55	100	100	100	100	1	1
1446	Ribonuclease Z	3	21	24	55	100	100	100	100	1	1
1447	Ribonucleoside-diphosphate reductase subunit alpha 1	3	21	24	55	100	100	100	100	1	1
1448	Ribonucleoside-diphosphate reductase subunit beta	3	21	24	55	100	100	100	100	1	1
1449	Ribose-5-phosphate isomerase A	3	21	24	55	100	100	100	100	1	1
1450	Ribose-phosphate pyrophosphokinase	3	21	24	55	100	100	100	100	1	1
1451	Ribosomal large subunit pseudouridine synthase B	3	21	24	55	100	100	100	100	1	1
1452	Ribosomal large subunit pseudouridine synthase D	3	21	24	55	100	100	100	100	1	1
1453	Ribosomal protein L11 methyltransferase	3	21	24	55	100	100	100	100	1	1
1454	Ribosomal RNA large subunit methyltransferase H	3	21	24	55	100	100	100	100	1	1
1455	Ribosomal RNA large subunit methyltransferase I	3	21	24	55	100	100	100	100	1	1
1456	Ribosomal RNA large subunit methyltransferase L	3	21	24	55	100	100	100	100	1	1
1457	Ribosomal RNA small subunit methyltransferase A	3	21	24	55	100	100	100	100	1	1
1458	Ribosomal RNA small subunit methyltransferase B	3	21	24	55	100	100	100	100	1	1
1459	Ribosomal RNA small subunit methyltransferase C	3	21	24	55	100	100	100	100	1	1
1460	Ribosomal RNA small subunit methyltransferase D	3	21	24	55	100	100	100	100	1	1
1461	Ribosomal RNA small subunit methyltransferase E	3	21	24	55	100	100	100	100	1	1
1462	Ribosomal RNA small subunit methyltransferase G	3	21	24	55	100	100	100	100	1	1
1463	Ribosomal RNA small subunit methyltransferase H	3	21	24	55	100	100	100	100	1	1
1464	Ribosomal RNA small subunit methyltransferase I	3	21	24	55	100	100	100	100	1	1
1465	Ribosomal silencing factor RsfS	3	21	23	55	100	100	95.8333	100	0.400047	1
1466	Ribosomal small subunit pseudouridine synthase A	3	21	24	55	100	100	100	100	1	1
1467	Ribosome biogenesis GTPase A	3	21	24	55	100	100	100	100	1	1
1468	Ribosome hibernation promotion factor	3	21	24	55	100	100	100	100	1	1
1469	Ribosome maturation factor RimM	3	21	24	55	100	100	100	100	1	1
1470	Ribosome maturation factor RimP	3	21	24	55	100	100	100	100	1	1
1471	Ribosome-associated protein L7Ae-like protein	3	21	24	55	100	100	100	100	1	1
1472	Ribosome-binding ATPase YchF	3	21	24	55	100	100	100	100	1	1
1473	Ribosome-binding factor A	3	21	24	55	100	100	100	100	1	1
1474	Ribosome-recycling factor	3	21	24	55	100	100	100	100	1	1
1475	Ribulokinase	3	21	24	55	100	100	100	100	1	1
1476	Ribulose-5-phosphate reductase 1	3	21	24	55	100	100	100	100	1	1
1477	Ribulose-5-phosphate reductase 2	3	21	24	55	100	100	100	100	1	1
1478	Ribulose-phosphate 3-epimerase	3	21	24	55	100	100	100	100	1	1
1479	RNA polymerase sigma factor SigA	3	21	24	55	100	100	100	100	1	1
1480	RNA polymerase sigma factor SigS	3	21	22	53	100	100	91.6667	96.3636	0.410685	1
1481	RNA polymerase sigma-B factor	3	21	24	55	100	100	100	100	1	1
1482	RNA-binding protein Hfq	3	21	24	55	100	100	100	100	1	1
1483	RNA-binding protein YhbY	3	21	23	55	100	100	95.8333	100	0.400047	1
1484	S-adenosylmethionine synthase	3	21	24	55	100	100	100	100	1	1
1485	S-adenosylmethionine:tRNA ribosyltransferase-isomerase	3	21	24	55	100	100	100	100	1	1
1486	S-formylglutathione hydrolase	3	21	24	55	100	100	100	100	1	1
1487	S-ribosylhomocysteine lyase	3	21	24	55	100	100	100	100	1	1
1488	Salicylate biosynthesis isochorismate synthase	3	21	24	55	100	100	100	100	1	1
1489	Sec-independent protein translocase protein TatAy	3	21	24	55	100	100	100	100	1	1
1490	Sec-independent protein translocase protein TatCy	3	21	24	55	100	100	100	100	1	1
1491	Segregation and condensation protein A	3	21	24	55	100	100	100	100	1	1
1492	Segregation and condensation protein B	3	21	24	55	100	100	100	100	1	1
1493	Sensor histidine kinase DesK	3	21	23	55	100	100	95.8333	100	0.400047	1
1494	Sensor histidine kinase GraS	3	21	24	55	100	100	100	100	1	1
1495	Sensor histidine kinase LiaS	3	21	24	55	100	100	100	100	1	1
1496	Sensor histidine kinase YpdA	3	21	24	55	100	100	100	100	1	1
1497	Sensor protein KdpD	3	21	24	55	100	100	100	100	1	1
1498	Sensor protein kinase WalK	3	21	24	55	100	100	100	100	1	1
1499	Sensor protein SrrB	3	21	24	55	100	100	100	100	1	1
1500	Sensor protein VraS	3	21	24	55	100	100	100	100	1	1
1501	Sensory transduction protein LytR	3	21	24	54	100	100	100	98.1818	0.737855	1
1502	Septation ring formation regulator EzrA	3	21	24	55	100	100	100	100	1	1
1503	Septum site-determining protein DivIVA	3	21	24	55	100	100	100	100	1	1
1504	Serine acetyltransferase	3	21	24	55	100	100	100	100	1	1
1505	Serine hydroxymethyltransferase	3	21	24	55	100	100	100	100	1	1
1506	Serine protease Do-like HtrA	3	21	24	55	100	100	100	100	1	1
1507	Serine protease HtrA-like protein	3	21	24	55	100	100	100	100	1	1
1508	Serine--tRNA ligase	3	21	24	55	100	100	100	100	1	1
1509	Serine-aspartate repeat-containing protein C	3	12	14	42	100	57.1429	58.3333	76.3636	0.101855	1
1510	Serine-aspartate repeat-containing protein E	3	21	23	52	100	100	95.8333	94.5455	0.525945	1
1511	Serine-protein kinase RsbW	3	21	24	55	100	100	100	100	1	1
1512	Serine-rich adhesin for platelets	3	21	24	54	100	100	100	98.1818	0.737855	1
1513	Serine/threonine exchanger SteT	3	21	24	55	100	100	100	100	1	1
1514	Serine/threonine phosphatase stp	3	21	24	55	100	100	100	100	1	1
1515	Serine/threonine-protein kinase PrkC	3	21	24	55	100	100	100	100	1	1
1516	Shikimate dehydrogenase (NADP( ))	3	21	23	55	100	100	95.8333	100	0.400047	1
1517	Shikimate kinase	3	21	24	55	100	100	100	100	1	1
1518	Signal peptidase IB	3	21	24	55	100	100	100	100	1	1
1519	Signal recognition particle protein	3	21	24	55	100	100	100	100	1	1
1520	Signal recognition particle receptor FtsY	3	21	24	55	100	100	100	100	1	1
1521	Signal transduction histidine-protein kinase ArlS	3	21	24	55	100	100	100	100	1	1
1522	Signal transduction protein TRAP	3	21	24	55	100	100	100	100	1	1
1523	Single-stranded DNA-binding protein	0	0	2	2	0	0	8.33333	3.63636	0.410685	1
1524	Single-stranded DNA-binding protein A	3	21	24	55	100	100	100	100	1	1
1525	Single-stranded-DNA-specific exonuclease RecJ	3	21	24	55	100	100	100	100	1	1
1526	Sirohydrochlorin ferrochelatase	3	21	24	55	100	100	100	100	1	1
1527	Small ribosomal subunit biogenesis GTPase RsgA	3	21	24	55	100	100	100	100	1	1
1528	sn-glycerol-3-phosphate import ATP-binding protein UgpC	3	21	24	55	100	100	100	100	1	1
1529	Sodium-dependent dicarboxylate transporter SdcS	3	21	23	55	100	100	95.8333	100	0.400047	1
1530	Sodium, potassium, lithium and rubidium/H( ) antiporter	3	21	24	55	100	100	100	100	1	1
1531	Sodium/glucose cotransporter	3	21	24	55	100	100	100	100	1	1
1532	Sodium/glutamate symporter	3	21	24	55	100	100	100	100	1	1
1533	Sodium/proline symporter	3	21	24	55	100	100	100	100	1	1
1534	Sodium/proton-dependent alanine carrier protein	3	21	24	55	100	100	100	100	1	1
1535	Soluble hydrogenase 42 kDa subunit	3	21	24	55	100	100	100	100	1	1
1536	SPBc2 prophage-derived endonuclease YokF	3	21	24	54	100	100	100	98.1818	0.737855	1
1537	Spermidine/putrescine import ATP-binding protein PotA	3	20	24	55	100	95.2381	100	100	0.359067	1
1538	Spermidine/putrescine transport system permease protein PotB	3	21	24	55	100	100	100	100	1	1
1539	Spermidine/putrescine-binding periplasmic protein	3	21	24	55	100	100	100	100	1	1
1540	Spermidine/spermine N(1)-acetyltransferase	3	21	24	55	100	100	100	100	1	1
1541	Spermine/spermidine acetyltransferase	3	21	24	55	100	100	100	100	1	1
1542	Sporulation integral membrane protein YlbJ	3	21	24	55	100	100	100	100	1	1
1543	Sporulation thiol-disulfide oxidoreductase A	1	0	0	2	33.3333	0	0	3.63636	0.105627	1
1544	SsrA-binding protein	3	21	24	55	100	100	100	100	1	1
1545	Staphopain A	3	21	23	55	100	100	95.8333	100	0.400047	1
1546	Staphopain B	3	21	24	55	100	100	100	100	1	1
1547	Staphostatin B	3	21	24	55	100	100	100	100	1	1
1548	Staphylocoagulase	3	21	24	55	100	100	100	100	1	1
1549	Staphylococcal complement inhibitor	3	21	24	55	100	100	100	100	1	1
1550	Staphylococcal secretory antigen SsaA	3	21	24	55	100	100	100	100	1	1
1551	Staphylococcal secretory antigen ssaA2	3	21	24	55	100	100	100	100	1	1
1552	Stress response kinase A	3	21	24	55	100	100	100	100	1	1
1553	Stress response protein NhaX	3	21	24	55	100	100	100	100	1	1
1554	Subtilisin DY	0	1	2	7	0	4.7619	8.33333	12.7273	0.593085	1
1555	Succinate dehydrogenase cytochrome b558 subunit	3	21	24	55	100	100	100	100	1	1
1556	Succinate--CoA ligase [ADP-forming] subunit alpha	3	21	24	55	100	100	100	100	1	1
1557	Succinate--CoA ligase [ADP-forming] subunit beta	3	21	24	55	100	100	100	100	1	1
1558	Sucrose-6-phosphate hydrolase	3	21	24	55	100	100	100	100	1	1
1559	Sugar efflux transporter C	3	21	24	55	100	100	100	100	1	1
1560	Sugar phosphatase YbiV	3	21	24	55	100	100	100	100	1	1
1561	Sulfate/thiosulfate import ATP-binding protein CysA	3	21	24	55	100	100	100	100	1	1
1562	Sulfite reductase [NADPH] flavoprotein alpha-component	3	21	24	55	100	100	100	100	1	1
1563	Sulfurtransferase FdhD	3	21	24	55	100	100	100	100	1	1
1564	Superoxide dismutase [Mn] 1	3	21	24	53	100	100	100	96.3636	0.46737	1
1565	Surface protein	0	0	0	1	0	0	0	1.81818	0.737855	1
1566	Swarming motility protein SwrC	3	21	24	55	100	100	100	100	1	1
1567	Tagatose 1,6-diphosphate aldolase	3	21	24	55	100	100	100	100	1	1
1568	Tagatose-6-phosphate kinase	3	21	24	55	100	100	100	100	1	1
1569	Teichoic acid glycerol-phosphate primase	3	21	24	55	100	100	100	100	1	1
1570	Teichoic acid glycerol-phosphate transferase	3	21	24	55	100	100	100	100	1	1
1571	Teichoic acid poly(glycerol phosphate) polymerase	0	1	0	0	0	4.7619	0	0	0.359067	1
1572	Teichoic acid ribitol-phosphate polymerase TarK	3	21	24	53	100	100	100	96.3636	0.46737	1
1573	Teichoic acid ribitol-phosphate polymerase TarL	3	21	24	53	100	100	100	96.3636	0.46737	1
1574	Teichoic acid translocation permease protein TagG	3	21	24	55	100	100	100	100	1	1
1575	Teichoic acids export ATP-binding protein TagH	3	21	24	55	100	100	100	100	1	1
1576	TelA-like protein	3	21	24	55	100	100	100	100	1	1
1577	Tetracycline resistance protein TetM from transposon TnFO1	0	0	3	2	0	0	12.5	3.63636	0.192012	1
1578	Tetracycline resistance protein, class B	3	21	24	55	100	100	100	100	1	1
1579	Thermonuclease	3	21	22	55	100	100	91.6667	100	0.113617	1
1580	Thiamine pyrophosphokinase	3	21	24	55	100	100	100	100	1	1
1581	Thiamine-phosphate synthase	3	21	24	55	100	100	100	100	1	1
1582	Thioredoxin	3	21	24	55	100	100	100	100	1	1
1583	Thioredoxin reductase	3	21	24	55	100	100	100	100	1	1
1584	Thioredoxin-like protein YdbP	3	21	24	55	100	100	100	100	1	1
1585	Thioredoxin-like protein YtpP	3	21	24	55	100	100	100	100	1	1
1586	Thiosulfate sulfurtransferase GlpE	3	21	24	55	100	100	100	100	1	1
1587	Threonine synthase	3	21	24	55	100	100	100	100	1	1
1588	Threonine--tRNA ligase	3	21	24	55	100	100	100	100	1	1
1589	Threonylcarbamoyl-AMP synthase	3	21	24	55	100	100	100	100	1	1
1590	Threonylcarbamoyladenosine tRNA methylthiotransferase MtaB	3	21	24	55	100	100	100	100	1	1
1591	Thymidine kinase	3	21	24	55	100	100	100	100	1	1
1592	Thymidylate kinase	3	21	24	55	100	100	100	100	1	1
1593	Thymidylate synthase	3	21	24	55	100	100	100	100	1	1
1594	Toxic shock syndrome toxin-1	3	21	24	55	100	100	100	100	1	1
1595	TPR repeat-containing protein YrrB	3	21	24	55	100	100	100	100	1	1
1596	Transaldolase	3	21	22	55	100	100	91.6667	100	0.113617	1
1597	Transaminase BacF	3	21	24	55	100	100	100	100	1	1
1598	Transcription elongation factor GreA	3	21	24	55	100	100	100	100	1	1
1599	Transcription factor FapR	3	21	24	55	100	100	100	100	1	1
1600	Transcription termination factor Rho	3	21	24	55	100	100	100	100	1	1
1601	Transcription termination/antitermination protein NusA	3	21	24	55	100	100	100	100	1	1
1602	Transcription termination/antitermination protein NusG	3	21	24	55	100	100	100	100	1	1
1603	Transcription-repair-coupling factor	3	21	24	55	100	100	100	100	1	1
1604	Transcriptional regulator CtsR	3	21	24	55	100	100	100	100	1	1
1605	Transcriptional regulator LytR	3	21	24	55	100	100	100	100	1	1
1606	Transcriptional regulator ManR	3	21	24	55	100	100	100	100	1	1
1607	Transcriptional regulator MraZ	3	21	24	55	100	100	100	100	1	1
1608	Transcriptional regulator MtlR	3	21	24	55	100	100	100	100	1	1
1609	Transcriptional regulator SarA	3	21	21	49	100	100	87.5	89.0909	0.166558	1
1610	Transcriptional regulator SlyA	3	21	24	55	100	100	100	100	1	1
1611	Transcriptional regulator ZitR	1	6	11	26	33.3333	28.5714	45.8333	47.2727	0.482018	1
1612	Transcriptional regulatory protein DesR	3	21	23	55	100	100	95.8333	100	0.400047	1
1613	Transcriptional regulatory protein LiaR	3	21	24	55	100	100	100	100	1	1
1614	Transcriptional regulatory protein SrrA	3	21	24	55	100	100	100	100	1	1
1615	Transcriptional regulatory protein WalR	3	21	24	55	100	100	100	100	1	1
1616	Transcriptional repressor CcpN	3	21	24	55	100	100	100	100	1	1
1617	Transcriptional repressor NrdR	3	21	24	55	100	100	100	100	1	1
1618	Transcriptional repressor SdpR	3	21	24	55	100	100	100	100	1	1
1619	Transketolase	3	21	24	55	100	100	100	100	1	1
1620	Translation initiation factor IF-1	3	21	24	55	100	100	100	100	1	1
1621	Translation initiation factor IF-2	3	21	24	55	100	100	100	100	1	1
1622	Translation initiation factor IF-3	3	21	24	55	100	100	100	100	1	1
1623	Transposon gamma-delta resolvase	0	0	1	5	0	0	4.16667	9.09091	0.268535	1
1624	Transposon Tn7 transposition protein TnsB	2	2	5	14	66.6667	9.52381	20.8333	25.4545	0.144385	1
1625	Transposon Tn7 transposition protein TnsC	0	0	0	0	0	0	0	0	1	1
1626	Trehalose-6-phosphate hydrolase	3	21	24	55	100	100	100	100	1	1
1627	Triacylglycerol lipase	3	21	24	55	100	100	100	100	1	1
1628	Trifunctional nucleotide phosphoesterase protein YfkN	3	21	24	55	100	100	100	100	1	1
1629	Trigger factor	3	21	24	55	100	100	100	100	1	1
1630	Triosephosphate isomerase	3	21	24	55	100	100	100	100	1	1
1631	tRNA (adenine(22)-N(1))-methyltransferase	3	21	24	54	100	100	100	98.1818	0.737855	1
1632	tRNA (cytidine(34)-2'-O)-methyltransferase	3	21	24	55	100	100	100	100	1	1
1633	tRNA (guanine-N(1)-)-methyltransferase	3	21	24	55	100	100	100	100	1	1
1634	tRNA (guanine-N(7)-)-methyltransferase	3	21	24	55	100	100	100	100	1	1
1635	tRNA dimethylallyltransferase	3	21	24	55	100	100	100	100	1	1
1636	tRNA modification GTPase MnmE	3	21	24	55	100	100	100	100	1	1
1637	tRNA N6-adenosine threonylcarbamoyltransferase	3	21	24	55	100	100	100	100	1	1
1638	tRNA pseudouridine synthase A	3	21	24	55	100	100	100	100	1	1
1639	tRNA pseudouridine synthase B	3	21	24	55	100	100	100	100	1	1
1640	tRNA threonylcarbamoyladenosine biosynthesis protein TsaB	3	21	24	55	100	100	100	100	1	1
1641	tRNA threonylcarbamoyladenosine biosynthesis protein TsaE	3	21	24	55	100	100	100	100	1	1
1642	tRNA threonylcarbamoyladenosine dehydratase	3	21	24	55	100	100	100	100	1	1
1643	tRNA uridine 5-carboxymethylaminomethyl modification enzyme MnmG	3	21	24	55	100	100	100	100	1	1
1644	tRNA-2-methylthio-N(6)-dimethylallyladenosine synthase	3	21	24	55	100	100	100	100	1	1
1645	tRNA-Ala(tgc)	3	21	23	53	100	100	95.8333	96.3636	0.652271	1
1646	tRNA-Arg(acg)	3	21	23	53	100	100	95.8333	96.3636	0.652271	1
1647	tRNA-Asn(gtt)	0	1	0	0	0	4.7619	0	0	0.359067	1
1648	tRNA-Glu(ttc)	3	21	24	51	100	100	100	92.7273	0.160449	1
1649	tRNA-His(gtg)	3	21	24	53	100	100	100	96.3636	0.46737	1
1650	tRNA-Leu(caa)	3	21	24	54	100	100	100	98.1818	0.737855	1
1651	tRNA-Leu(taa)	3	21	23	53	100	100	95.8333	96.3636	0.652271	1
1652	tRNA-Leu(tag)	0	1	0	0	0	4.7619	0	0	0.359067	1
1653	tRNA-Lys(ttt)	3	21	24	53	100	100	100	96.3636	0.46737	1
1654	tRNA-Phe(gaa)	0	1	0	0	0	4.7619	0	0	0.359067	1
1655	tRNA-Pro(tgg)	3	21	23	53	100	100	95.8333	96.3636	0.652271	1
1656	tRNA-Ser(tga)	3	21	22	49	100	100	91.6667	89.0909	0.206025	1
1657	tRNA-specific 2-thiouridylase MnmA	3	21	24	55	100	100	100	100	1	1
1658	tRNA-specific adenosine deaminase	3	21	24	55	100	100	100	100	1	1
1659	tRNA-Tyr(gta)	3	20	23	53	100	95.2381	95.8333	96.3636	0.961439	1
1660	tRNA-Val(tac)	3	21	24	53	100	100	100	96.3636	0.46737	1
1661	tRNA(Ile)-lysidine synthase	3	21	24	55	100	100	100	100	1	1
1662	tRNA1(Val) (adenine(37)-N6)-methyltransferase	3	21	24	55	100	100	100	100	1	1
1663	Tryptophan synthase alpha chain	3	21	24	55	100	100	100	100	1	1
1664	Tryptophan synthase beta chain	3	21	24	55	100	100	100	100	1	1
1665	Tryptophan--tRNA ligase	3	21	24	55	100	100	100	100	1	1
1666	TVP38/TMEM64 family inner membrane protein YdjZ	3	21	24	55	100	100	100	100	1	1
1667	Two-component system WalR/WalK regulatory protein YycH	3	21	24	55	100	100	100	100	1	1
1668	Two-component system WalR/WalK regulatory protein YycI	3	21	24	55	100	100	100	100	1	1
1669	Type 4 prepilin-like proteins leader peptide-processing enzyme	3	21	24	55	100	100	100	100	1	1
1670	Type I restriction enzyme EcoKI M protein	3	21	24	55	100	100	100	100	1	1
1671	Type II pantothenate kinase	3	21	24	55	100	100	100	100	1	1
1672	Type II secretion system protein E	0	0	1	0	0	0	4.16667	0	0.400047	1
1673	Type II secretion system protein F	3	21	24	55	100	100	100	100	1	1
1674	Type-1 restriction enzyme R protein	3	21	24	55	100	100	100	100	1	1
1675	Tyrosine recombinase XerC	3	21	24	55	100	100	100	100	1	1
1676	Tyrosine recombinase XerD	3	21	24	55	100	100	100	100	1	1
1677	Tyrosine--tRNA ligase	3	21	24	55	100	100	100	100	1	1
1678	Tyrosine-protein kinase YwqD	3	21	24	55	100	100	100	100	1	1
1679	Tyrosine-protein phosphatase YwqE	3	21	24	55	100	100	100	100	1	1
1680	UDP-2-acetamido-2,6-beta-L-arabino-hexul-4-ose reductase	3	21	24	55	100	100	100	100	1	1
1681	UDP-2,3-diacetamido-2,3-dideoxy-D-glucuronate 2-epimerase	3	21	24	55	100	100	100	100	1	1
1682	UDP-glucose 4-epimerase	3	21	24	55	100	100	100	100	1	1
1683	UDP-N-acetyl-alpha-D-glucosamine C6 dehydratase	3	21	24	55	100	100	100	100	1	1
1684	UDP-N-acetyl-D-mannosamine dehydrogenase	3	21	24	55	100	100	100	100	1	1
1685	UDP-N-acetylenolpyruvoylglucosamine reductase	3	21	24	55	100	100	100	100	1	1
1686	UDP-N-acetylglucosamine 1-carboxyvinyltransferase 1	3	21	24	55	100	100	100	100	1	1
1687	UDP-N-acetylglucosamine 1-carboxyvinyltransferase 2	3	21	24	55	100	100	100	100	1	1
1688	UDP-N-acetylglucosamine 2-epimerase	3	21	24	55	100	100	100	100	1	1
1689	UDP-N-acetylglucosamine 4-epimerase	3	21	24	55	100	100	100	100	1	1
1690	UDP-N-acetylglucosamine--N-acetylmuramyl-(pentapeptide) pyrophosphoryl-undecaprenol N-acetylglucosamine transferase	3	21	24	54	100	100	100	98.1818	0.737855	1
1691	UDP-N-acetylmuramate--L-alanine ligase	3	21	24	55	100	100	100	100	1	1
1692	UDP-N-acetylmuramoyl-L-alanyl-D-glutamate--L-lysine ligase	3	21	24	55	100	100	100	100	1	1
1693	UDP-N-acetylmuramoyl-tripeptide--D-alanyl-D-alanine ligase	3	21	24	55	100	100	100	100	1	1
1694	UDP-N-acetylmuramoylalanine--D-glutamate ligase	3	21	24	55	100	100	100	100	1	1
1695	Undecaprenol kinase	3	21	24	55	100	100	100	100	1	1
1696	Undecaprenyl-diphosphatase	3	21	24	55	100	100	100	100	1	1
1697	Uracil permease	3	21	24	55	100	100	100	100	1	1
1698	Uracil phosphoribosyltransferase	3	21	24	55	100	100	100	100	1	1
1699	Uracil-DNA glycosylase	3	21	24	55	100	100	100	100	1	1
1700	Urea transporter	3	21	24	55	100	100	100	100	1	1
1701	Urease accessory protein UreD	3	21	24	55	100	100	100	100	1	1
1702	Urease accessory protein UreE	3	21	24	55	100	100	100	100	1	1
1703	Urease accessory protein UreF	3	21	24	55	100	100	100	100	1	1
1704	Urease accessory protein UreG	3	21	24	55	100	100	100	100	1	1
1705	Urease subunit alpha	3	21	24	55	100	100	100	100	1	1
1706	Urease subunit beta	3	21	24	55	100	100	100	100	1	1
1707	Urease subunit gamma	3	21	24	55	100	100	100	100	1	1
1708	Ureidoglycolate lyase	3	21	24	55	100	100	100	100	1	1
1709	Uric acid permease PucK	3	21	24	55	100	100	100	100	1	1
1710	Uridine kinase	3	21	24	55	100	100	100	100	1	1
1711	Uridylate kinase	3	21	24	55	100	100	100	100	1	1
1712	Urocanate hydratase	3	21	24	55	100	100	100	100	1	1
1713	Uroporphyrinogen decarboxylase	3	21	23	55	100	100	95.8333	100	0.400047	1
1714	Uroporphyrinogen-III C-methyltransferase	3	21	24	55	100	100	100	100	1	1
1715	UTP--glucose-1-phosphate uridylyltransferase	3	21	24	55	100	100	100	100	1	1
1716	UvrABC system protein A	3	21	24	55	100	100	100	100	1	1
1717	UvrABC system protein B	3	21	24	55	100	100	100	100	1	1
1718	UvrABC system protein C	3	21	24	55	100	100	100	100	1	1
1719	Valine--tRNA ligase	3	21	24	54	100	100	100	98.1818	0.737855	1
1720	Vancomycin/teicoplanin A-type resistance protein VanA	0	0	0	1	0	0	0	1.81818	0.737855	1
1721	Vegetative protein 296	3	21	24	55	100	100	100	100	1	1
1722	Vitamin B12-binding protein	3	21	24	55	100	100	100	100	1	1
1723	Xanthine phosphoribosyltransferase	3	21	24	55	100	100	100	100	1	1
1724	Xylulose kinase	3	21	24	55	100	100	100	100	1	1
1725	Zinc metalloproteinase aureolysin	3	21	24	55	100	100	100	100	1	1
1726	Zinc-dependent sulfurtransferase SufU	3	21	24	55	100	100	100	100	1	1
1727	Zinc-specific metallo-regulatory protein	3	21	24	55	100	100	100	100	1	1
1728	Zinc-transporting ATPase	0	0	0	2	0	0	0	3.63636	0.46737	1
1729	Zinc-type alcohol dehydrogenase-like protein	3	21	24	55	100	100	100	100	1	1
