# Supplementary material for: Pangenomic Approach To Understanding Microbial Adaptations within a Model Built Environment, the International Space Station, Relative to Human Hosts and Soil
Source: mSystems. 2019 Jan 8;4(1):e00281-18. doi: 10.1128/mSystems.00281-18 (PMC6325168; doi:10.1128/mSystems.00281-18)
Supplement: TABLE S3 [file sys001192310st3.xlsx]

## Sheet: Supp_Table_3.csv
Gene	Non-unique Gene name	Annotation	Number_pos_present_in	Number_neg_present_in	Number_pos_not_present_in	Number_neg_not_present_in	Sensitivity	Specificity	Odds_ratio	Naive_p	Benjamini_H_p	Max_Pairwise_comparisons	Max_supporting_pairs	Max_opposing_pairs	Best_pairwise_comp_p	Worst_pairwise_comp_p
group_10227		tRNA-Glu(ttc)	8	0	0	8	100	100	inf	0.0001554	0.00422235	1	1	0	1	1
group_10341		tRNA-Phe(gaa)	8	0	0	8	100	100	inf	0.0001554	0.00422235	1	1	0	1	1
group_10342		tRNA-Phe(gaa)	8	0	0	8	100	100	inf	0.0001554	0.00422235	1	1	0	1	1
group_10451		tRNA-Lys(ttt)	8	0	0	8	100	100	inf	0.0001554	0.00422235	1	1	0	1	1
ytrB_4		ABC transporter ATP-binding protein YtrB	8	0	0	8	100	100	inf	0.0001554	0.00422235	1	1	0	1	1
group_1425		hypothetical protein	8	0	0	8	100	100	inf	0.0001554	0.00422235	1	1	0	1	1
group_1875		hypothetical protein	8	0	0	8	100	100	inf	0.0001554	0.00422235	1	1	0	1	1
group_1949		hypothetical protein	8	0	0	8	100	100	inf	0.0001554	0.00422235	1	1	0	1	1
group_1950		hypothetical protein	8	0	0	8	100	100	inf	0.0001554	0.00422235	1	1	0	1	1
group_1972		hypothetical protein	8	0	0	8	100	100	inf	0.0001554	0.00422235	1	1	0	1	1
group_1974		hypothetical protein	8	0	0	8	100	100	inf	0.0001554	0.00422235	1	1	0	1	1
group_25		hypothetical protein	8	0	0	8	100	100	inf	0.0001554	0.00422235	1	1	0	1	1
group_259		hypothetical protein	8	0	0	8	100	100	inf	0.0001554	0.00422235	1	1	0	1	1
group_277		hypothetical protein	8	0	0	8	100	100	inf	0.0001554	0.00422235	1	1	0	1	1
group_31		hypothetical protein	8	0	0	8	100	100	inf	0.0001554	0.00422235	1	1	0	1	1
group_3106		hypothetical protein	8	0	0	8	100	100	inf	0.0001554	0.00422235	1	1	0	1	1
group_3162		hypothetical protein	8	0	0	8	100	100	inf	0.0001554	0.00422235	1	1	0	1	1
stkP		Serine/threonine-protein kinase StkP	8	0	0	8	100	100	inf	0.0001554	0.00422235	1	1	0	1	1
group_326		hypothetical protein	8	0	0	8	100	100	inf	0.0001554	0.00422235	1	1	0	1	1
group_5110		hypothetical protein	8	0	0	8	100	100	inf	0.0001554	0.00422235	1	1	0	1	1
group_5113		hypothetical protein	8	0	0	8	100	100	inf	0.0001554	0.00422235	1	1	0	1	1
group_5114		hypothetical protein	8	0	0	8	100	100	inf	0.0001554	0.00422235	1	1	0	1	1
group_5119		hypothetical protein	8	0	0	8	100	100	inf	0.0001554	0.00422235	1	1	0	1	1
lytF_2		Peptidoglycan endopeptidase LytF	8	0	0	8	100	100	inf	0.0001554	0.00422235	1	1	0	1	1
yocH_7		Cell wall-binding protein YocH	8	0	0	8	100	100	inf	0.0001554	0.00422235	1	1	0	1	1
group_572		hypothetical protein	8	0	0	8	100	100	inf	0.0001554	0.00422235	1	1	0	1	1
group_9120		hypothetical protein	8	0	0	8	100	100	inf	0.0001554	0.00422235	1	1	0	1	1
plsY_2		Glycerol-3-phosphate acyltransferase	8	0	0	8	100	100	inf	0.0001554	0.00422235	1	1	0	1	1
group_9122		hypothetical protein	8	0	0	8	100	100	inf	0.0001554	0.00422235	1	1	0	1	1
group_9123		hypothetical protein	8	0	0	8	100	100	inf	0.0001554	0.00422235	1	1	0	1	1
group_9124		hypothetical protein	8	0	0	8	100	100	inf	0.0001554	0.00422235	1	1	0	1	1
otcC		Anhydrotetracycline monooxygenase	8	0	0	8	100	100	inf	0.0001554	0.00422235	1	1	0	1	1
group_9126		hypothetical protein	8	0	0	8	100	100	inf	0.0001554	0.00422235	1	1	0	1	1
group_9127		hypothetical protein	8	0	0	8	100	100	inf	0.0001554	0.00422235	1	1	0	1	1
group_9128		hypothetical protein	8	0	0	8	100	100	inf	0.0001554	0.00422235	1	1	0	1	1
rapF_1		Response regulator aspartate phosphatase F	8	0	0	8	100	100	inf	0.0001554	0.00422235	1	1	0	1	1
group_9130		hypothetical protein	8	0	0	8	100	100	inf	0.0001554	0.00422235	1	1	0	1	1
group_9131		hypothetical protein	8	0	0	8	100	100	inf	0.0001554	0.00422235	1	1	0	1	1
atl_1		Bifunctional autolysin	8	0	0	8	100	100	inf	0.0001554	0.00422235	1	1	0	1	1
group_9133		hypothetical protein	8	0	0	8	100	100	inf	0.0001554	0.00422235	1	1	0	1	1
group_9134		hypothetical protein	8	0	0	8	100	100	inf	0.0001554	0.00422235	1	1	0	1	1
xerC_2		Tyrosine recombinase XerC	8	0	0	8	100	100	inf	0.0001554	0.00422235	1	1	0	1	1
group_9137		hypothetical protein	8	0	0	8	100	100	inf	0.0001554	0.00422235	1	1	0	1	1
group_9138		hypothetical protein	8	0	0	8	100	100	inf	0.0001554	0.00422235	1	1	0	1	1
group_9139		hypothetical protein	8	0	0	8	100	100	inf	0.0001554	0.00422235	1	1	0	1	1
liaS_3		Sensor histidine kinase LiaS	8	0	0	8	100	100	inf	0.0001554	0.00422235	1	1	0	1	1
degU_1		Transcriptional regulatory protein DegU	8	0	0	8	100	100	inf	0.0001554	0.00422235	1	1	0	1	1
group_9142		hypothetical protein	8	0	0	8	100	100	inf	0.0001554	0.00422235	1	1	0	1	1
group_9143		hypothetical protein	8	0	0	8	100	100	inf	0.0001554	0.00422235	1	1	0	1	1
group_9144		hypothetical protein	8	0	0	8	100	100	inf	0.0001554	0.00422235	1	1	0	1	1
group_9145	rapF_4	Response regulator aspartate phosphatase F	8	0	0	8	100	100	inf	0.0001554	0.00422235	1	1	0	1	1
group_9146		hypothetical protein	8	0	0	8	100	100	inf	0.0001554	0.00422235	1	1	0	1	1
group_9147		hypothetical protein	8	0	0	8	100	100	inf	0.0001554	0.00422235	1	1	0	1	1
ftsW_3		putative peptidoglycan glycosyltransferase FtsW	8	0	0	8	100	100	inf	0.0001554	0.00422235	1	1	0	1	1
group_9149		hypothetical protein	8	0	0	8	100	100	inf	0.0001554	0.00422235	1	1	0	1	1
blaR1		Regulatory protein BlaR1	8	0	0	8	100	100	inf	0.0001554	0.00422235	1	1	0	1	1
group_9152		hypothetical protein	8	0	0	8	100	100	inf	0.0001554	0.00422235	1	1	0	1	1
group_9153		hypothetical protein	8	0	0	8	100	100	inf	0.0001554	0.00422235	1	1	0	1	1
group_9154		hypothetical protein	8	0	0	8	100	100	inf	0.0001554	0.00422235	1	1	0	1	1
group_9155		hypothetical protein	8	0	0	8	100	100	inf	0.0001554	0.00422235	1	1	0	1	1
group_9156		hypothetical protein	8	0	0	8	100	100	inf	0.0001554	0.00422235	1	1	0	1	1
group_9157		hypothetical protein	8	0	0	8	100	100	inf	0.0001554	0.00422235	1	1	0	1	1
group_9158		hypothetical protein	8	0	0	8	100	100	inf	0.0001554	0.00422235	1	1	0	1	1
group_9159		hypothetical protein	8	0	0	8	100	100	inf	0.0001554	0.00422235	1	1	0	1	1
group_9160		hypothetical protein	8	0	0	8	100	100	inf	0.0001554	0.00422235	1	1	0	1	1
group_9161		hypothetical protein	8	0	0	8	100	100	inf	0.0001554	0.00422235	1	1	0	1	1
group_9162		hypothetical protein	8	0	0	8	100	100	inf	0.0001554	0.00422235	1	1	0	1	1
group_9163		hypothetical protein	8	0	0	8	100	100	inf	0.0001554	0.00422235	1	1	0	1	1
yknW_1		Membrane protein YknW	8	0	0	8	100	100	inf	0.0001554	0.00422235	1	1	0	1	1
group_9165		hypothetical protein	8	0	0	8	100	100	inf	0.0001554	0.00422235	1	1	0	1	1
gtaB_2		UTP--glucose-1-phosphate uridylyltransferase	8	0	0	8	100	100	inf	0.0001554	0.00422235	1	1	0	1	1
tagH		Teichoic acids export ATP-binding protein TagH	8	0	0	8	100	100	inf	0.0001554	0.00422235	1	1	0	1	1
tagG		Teichoic acid translocation permease protein TagG	8	0	0	8	100	100	inf	0.0001554	0.00422235	1	1	0	1	1
wecC		UDP-N-acetyl-D-mannosamine dehydrogenase	8	0	0	8	100	100	inf	0.0001554	0.00422235	1	1	0	1	1
group_9170		hypothetical protein	8	0	0	8	100	100	inf	0.0001554	0.00422235	1	1	0	1	1
epsH_2		Putative glycosyltransferase EpsH	8	0	0	8	100	100	inf	0.0001554	0.00422235	1	1	0	1	1
epsJ		putative glycosyltransferase EpsJ	8	0	0	8	100	100	inf	0.0001554	0.00422235	1	1	0	1	1
kanE		Alpha-D-kanosaminyltransferase	8	0	0	8	100	100	inf	0.0001554	0.00422235	1	1	0	1	1
group_9174		hypothetical protein	8	0	0	8	100	100	inf	0.0001554	0.00422235	1	1	0	1	1
icaB		Poly-beta-1,6-N-acetyl-D-glucosamine N-deacetylase	8	0	0	8	100	100	inf	0.0001554	0.00422235	1	1	0	1	1
group_9176		hypothetical protein	8	0	0	8	100	100	inf	0.0001554	0.00422235	1	1	0	1	1
group_9177		hypothetical protein	8	0	0	8	100	100	inf	0.0001554	0.00422235	1	1	0	1	1
group_9178		hypothetical protein	8	0	0	8	100	100	inf	0.0001554	0.00422235	1	1	0	1	1
group_9179		hypothetical protein	8	0	0	8	100	100	inf	0.0001554	0.00422235	1	1	0	1	1
group_9180		hypothetical protein	8	0	0	8	100	100	inf	0.0001554	0.00422235	1	1	0	1	1
group_9181		hypothetical protein	8	0	0	8	100	100	inf	0.0001554	0.00422235	1	1	0	1	1
group_9182		hypothetical protein	8	0	0	8	100	100	inf	0.0001554	0.00422235	1	1	0	1	1
group_9183		hypothetical protein	8	0	0	8	100	100	inf	0.0001554	0.00422235	1	1	0	1	1
group_9184		hypothetical protein	8	0	0	8	100	100	inf	0.0001554	0.00422235	1	1	0	1	1
group_9185		hypothetical protein	8	0	0	8	100	100	inf	0.0001554	0.00422235	1	1	0	1	1
group_9186		hypothetical protein	8	0	0	8	100	100	inf	0.0001554	0.00422235	1	1	0	1	1
group_9187		hypothetical protein	8	0	0	8	100	100	inf	0.0001554	0.00422235	1	1	0	1	1
group_9188		hypothetical protein	8	0	0	8	100	100	inf	0.0001554	0.00422235	1	1	0	1	1
group_9189		hypothetical protein	8	0	0	8	100	100	inf	0.0001554	0.00422235	1	1	0	1	1
group_9190		hypothetical protein	8	0	0	8	100	100	inf	0.0001554	0.00422235	1	1	0	1	1
group_9191		hypothetical protein	8	0	0	8	100	100	inf	0.0001554	0.00422235	1	1	0	1	1
group_9192		hypothetical protein	8	0	0	8	100	100	inf	0.0001554	0.00422235	1	1	0	1	1
group_9193		hypothetical protein	8	0	0	8	100	100	inf	0.0001554	0.00422235	1	1	0	1	1
group_9194		hypothetical protein	8	0	0	8	100	100	inf	0.0001554	0.00422235	1	1	0	1	1
group_9195		hypothetical protein	8	0	0	8	100	100	inf	0.0001554	0.00422235	1	1	0	1	1
group_9196		hypothetical protein	8	0	0	8	100	100	inf	0.0001554	0.00422235	1	1	0	1	1
group_9197		hypothetical protein	8	0	0	8	100	100	inf	0.0001554	0.00422235	1	1	0	1	1
group_9198		hypothetical protein	8	0	0	8	100	100	inf	0.0001554	0.00422235	1	1	0	1	1
xre_2		HTH-type transcriptional regulator Xre	8	0	0	8	100	100	inf	0.0001554	0.00422235	1	1	0	1	1
xre_3		HTH-type transcriptional regulator Xre	8	0	0	8	100	100	inf	0.0001554	0.00422235	1	1	0	1	1
group_9201		hypothetical protein	8	0	0	8	100	100	inf	0.0001554	0.00422235	1	1	0	1	1
group_9202		hypothetical protein	8	0	0	8	100	100	inf	0.0001554	0.00422235	1	1	0	1	1
group_9203		hypothetical protein	8	0	0	8	100	100	inf	0.0001554	0.00422235	1	1	0	1	1
group_9204		hypothetical protein	8	0	0	8	100	100	inf	0.0001554	0.00422235	1	1	0	1	1
ctc_3		S-layer protein	8	0	0	8	100	100	inf	0.0001554	0.00422235	1	1	0	1	1
group_9207		hypothetical protein	8	0	0	8	100	100	inf	0.0001554	0.00422235	1	1	0	1	1
group_9208		hypothetical protein	8	0	0	8	100	100	inf	0.0001554	0.00422235	1	1	0	1	1
group_9209		hypothetical protein	8	0	0	8	100	100	inf	0.0001554	0.00422235	1	1	0	1	1
group_9210		hypothetical protein	8	0	0	8	100	100	inf	0.0001554	0.00422235	1	1	0	1	1
group_9211		hypothetical protein	8	0	0	8	100	100	inf	0.0001554	0.00422235	1	1	0	1	1
group_9212		hypothetical protein	8	0	0	8	100	100	inf	0.0001554	0.00422235	1	1	0	1	1
group_9214	murE_2	UDP-N-acetylmuramoyl-L-alanyl-D-glutamate--2,6-diaminopimelate ligase	8	0	0	8	100	100	inf	0.0001554	0.00422235	1	1	0	1	1
tdh		L-threonine 3-dehydrogenase	8	0	0	8	100	100	inf	0.0001554	0.00422235	1	1	0	1	1
group_9216	dacA_2	D-alanyl-D-alanine carboxypeptidase DacA	8	0	0	8	100	100	inf	0.0001554	0.00422235	1	1	0	1	1
kinE_4		Sporulation kinase E	8	0	0	8	100	100	inf	0.0001554	0.00422235	1	1	0	1	1
ftsK		DNA translocase FtsK	8	0	0	8	100	100	inf	0.0001554	0.00422235	1	1	0	1	1
group_9219		hypothetical protein	8	0	0	8	100	100	inf	0.0001554	0.00422235	1	1	0	1	1
group_9220		hypothetical protein	8	0	0	8	100	100	inf	0.0001554	0.00422235	1	1	0	1	1
group_9221		hypothetical protein	8	0	0	8	100	100	inf	0.0001554	0.00422235	1	1	0	1	1
group_9222		hypothetical protein	8	0	0	8	100	100	inf	0.0001554	0.00422235	1	1	0	1	1
group_9224		hypothetical protein	8	0	0	8	100	100	inf	0.0001554	0.00422235	1	1	0	1	1
group_9225		hypothetical protein	8	0	0	8	100	100	inf	0.0001554	0.00422235	1	1	0	1	1
group_9226		hypothetical protein	8	0	0	8	100	100	inf	0.0001554	0.00422235	1	1	0	1	1
group_9227		hypothetical protein	8	0	0	8	100	100	inf	0.0001554	0.00422235	1	1	0	1	1
group_9228		hypothetical protein	8	0	0	8	100	100	inf	0.0001554	0.00422235	1	1	0	1	1
group_9229		hypothetical protein	8	0	0	8	100	100	inf	0.0001554	0.00422235	1	1	0	1	1
group_9230		hypothetical protein	8	0	0	8	100	100	inf	0.0001554	0.00422235	1	1	0	1	1
group_9231		hypothetical protein	8	0	0	8	100	100	inf	0.0001554	0.00422235	1	1	0	1	1
yezG		putative antitoxin YezG	8	0	0	8	100	100	inf	0.0001554	0.00422235	1	1	0	1	1
inlA_2		Internalin-A	8	0	0	8	100	100	inf	0.0001554	0.00422235	1	1	0	1	1
fliC		A-type flagellin	8	0	0	8	100	100	inf	0.0001554	0.00422235	1	1	0	1	1
group_9235		hypothetical protein	8	0	0	8	100	100	inf	0.0001554	0.00422235	1	1	0	1	1
group_9237		hypothetical protein	8	0	0	8	100	100	inf	0.0001554	0.00422235	1	1	0	1	1
group_9238		hypothetical protein	8	0	0	8	100	100	inf	0.0001554	0.00422235	1	1	0	1	1
group_9239		hypothetical protein	8	0	0	8	100	100	inf	0.0001554	0.00422235	1	1	0	1	1
group_9240		hypothetical protein	8	0	0	8	100	100	inf	0.0001554	0.00422235	1	1	0	1	1
group_9241		hypothetical protein	8	0	0	8	100	100	inf	0.0001554	0.00422235	1	1	0	1	1
group_9242		hypothetical protein	8	0	0	8	100	100	inf	0.0001554	0.00422235	1	1	0	1	1
group_9243		hypothetical protein	8	0	0	8	100	100	inf	0.0001554	0.00422235	1	1	0	1	1
group_9245	appA_3	Oligopeptide-binding protein AppA	8	0	0	8	100	100	inf	0.0001554	0.00422235	1	1	0	1	1
sap_8		S-layer protein sap	8	0	0	8	100	100	inf	0.0001554	0.00422235	1	1	0	1	1
sap_9		S-layer protein sap	8	0	0	8	100	100	inf	0.0001554	0.00422235	1	1	0	1	1
group_9248		hypothetical protein	8	0	0	8	100	100	inf	0.0001554	0.00422235	1	1	0	1	1
group_9249		hypothetical protein	8	0	0	8	100	100	inf	0.0001554	0.00422235	1	1	0	1	1
group_9250		hypothetical protein	8	0	0	8	100	100	inf	0.0001554	0.00422235	1	1	0	1	1
group_9251		hypothetical protein	8	0	0	8	100	100	inf	0.0001554	0.00422235	1	1	0	1	1
group_9252		hypothetical protein	8	0	0	8	100	100	inf	0.0001554	0.00422235	1	1	0	1	1
group_9254		hypothetical protein	8	0	0	8	100	100	inf	0.0001554	0.00422235	1	1	0	1	1
mta_4		HTH-type transcriptional activator mta	8	0	0	8	100	100	inf	0.0001554	0.00422235	1	1	0	1	1
group_9256		hypothetical protein	8	0	0	8	100	100	inf	0.0001554	0.00422235	1	1	0	1	1
group_9257		hypothetical protein	8	0	0	8	100	100	inf	0.0001554	0.00422235	1	1	0	1	1
group_9258		hypothetical protein	8	0	0	8	100	100	inf	0.0001554	0.00422235	1	1	0	1	1
cspLA		Cold shock-like protein CspLA	8	0	0	8	100	100	inf	0.0001554	0.00422235	1	1	0	1	1
group_9260		hypothetical protein	8	0	0	8	100	100	inf	0.0001554	0.00422235	1	1	0	1	1
desA1		Putative acyl-[acyl-carrier-protein] desaturase DesA1	8	0	0	8	100	100	inf	0.0001554	0.00422235	1	1	0	1	1
carD_3		RNA polymerase-binding transcription factor CarD	8	0	0	8	100	100	inf	0.0001554	0.00422235	1	1	0	1	1
group_9264		hypothetical protein	8	0	0	8	100	100	inf	0.0001554	0.00422235	1	1	0	1	1
group_9265		hypothetical protein	8	0	0	8	100	100	inf	0.0001554	0.00422235	1	1	0	1	1
group_9266		hypothetical protein	8	0	0	8	100	100	inf	0.0001554	0.00422235	1	1	0	1	1
group_9267		hypothetical protein	8	0	0	8	100	100	inf	0.0001554	0.00422235	1	1	0	1	1
group_9268		hypothetical protein	8	0	0	8	100	100	inf	0.0001554	0.00422235	1	1	0	1	1
group_9269		hypothetical protein	8	0	0	8	100	100	inf	0.0001554	0.00422235	1	1	0	1	1
group_9270		hypothetical protein	8	0	0	8	100	100	inf	0.0001554	0.00422235	1	1	0	1	1
ytrB_6		ABC transporter ATP-binding protein YtrB	8	0	0	8	100	100	inf	0.0001554	0.00422235	1	1	0	1	1
albF_2		Putative zinc protease AlbF	8	0	0	8	100	100	inf	0.0001554	0.00422235	1	1	0	1	1
group_9273		hypothetical protein	8	0	0	8	100	100	inf	0.0001554	0.00422235	1	1	0	1	1
group_9274		hypothetical protein	8	0	0	8	100	100	inf	0.0001554	0.00422235	1	1	0	1	1
ytrB_7		ABC transporter ATP-binding protein YtrB	8	0	0	8	100	100	inf	0.0001554	0.00422235	1	1	0	1	1
ytrA_7		HTH-type transcriptional repressor YtrA	8	0	0	8	100	100	inf	0.0001554	0.00422235	1	1	0	1	1
group_9277		hypothetical protein	8	0	0	8	100	100	inf	0.0001554	0.00422235	1	1	0	1	1
group_9278		hypothetical protein	8	0	0	8	100	100	inf	0.0001554	0.00422235	1	1	0	1	1
group_9279		hypothetical protein	8	0	0	8	100	100	inf	0.0001554	0.00422235	1	1	0	1	1
group_9280		hypothetical protein	8	0	0	8	100	100	inf	0.0001554	0.00422235	1	1	0	1	1
bmrA_2		Multidrug resistance ABC transporter ATP-binding/permease protein BmrA	8	0	0	8	100	100	inf	0.0001554	0.00422235	1	1	0	1	1
group_9283		hypothetical protein	8	0	0	8	100	100	inf	0.0001554	0.00422235	1	1	0	1	1
group_9284		hypothetical protein	8	0	0	8	100	100	inf	0.0001554	0.00422235	1	1	0	1	1
group_9285		hypothetical protein	8	0	0	8	100	100	inf	0.0001554	0.00422235	1	1	0	1	1
xre_4		HTH-type transcriptional regulator Xre	8	0	0	8	100	100	inf	0.0001554	0.00422235	1	1	0	1	1
group_9287		hypothetical protein	8	0	0	8	100	100	inf	0.0001554	0.00422235	1	1	0	1	1
group_9288		hypothetical protein	8	0	0	8	100	100	inf	0.0001554	0.00422235	1	1	0	1	1
group_9289		hypothetical protein	8	0	0	8	100	100	inf	0.0001554	0.00422235	1	1	0	1	1
thiY_3		Formylaminopyrimidine-binding protein	8	0	0	8	100	100	inf	0.0001554	0.00422235	1	1	0	1	1
group_9290		hypothetical protein	8	0	0	8	100	100	inf	0.0001554	0.00422235	1	1	0	1	1
group_9291		hypothetical protein	8	0	0	8	100	100	inf	0.0001554	0.00422235	1	1	0	1	1
group_9292		hypothetical protein	8	0	0	8	100	100	inf	0.0001554	0.00422235	1	1	0	1	1
group_9293		hypothetical protein	8	0	0	8	100	100	inf	0.0001554	0.00422235	1	1	0	1	1
group_9294		hypothetical protein	8	0	0	8	100	100	inf	0.0001554	0.00422235	1	1	0	1	1
group_9295		hypothetical protein	8	0	0	8	100	100	inf	0.0001554	0.00422235	1	1	0	1	1
group_9296		hypothetical protein	8	0	0	8	100	100	inf	0.0001554	0.00422235	1	1	0	1	1
group_9297		Type IV secretion system protein VirB11	8	0	0	8	100	100	inf	0.0001554	0.00422235	1	1	0	1	1
group_9298		hypothetical protein	8	0	0	8	100	100	inf	0.0001554	0.00422235	1	1	0	1	1
group_9299		hypothetical protein	8	0	0	8	100	100	inf	0.0001554	0.00422235	1	1	0	1	1
group_9300		hypothetical protein	8	0	0	8	100	100	inf	0.0001554	0.00422235	1	1	0	1	1
group_9301		hypothetical protein	8	0	0	8	100	100	inf	0.0001554	0.00422235	1	1	0	1	1
group_9302		hypothetical protein	8	0	0	8	100	100	inf	0.0001554	0.00422235	1	1	0	1	1
group_9303		hypothetical protein	8	0	0	8	100	100	inf	0.0001554	0.00422235	1	1	0	1	1
group_9304		hypothetical protein	8	0	0	8	100	100	inf	0.0001554	0.00422235	1	1	0	1	1
group_9305		hypothetical protein	8	0	0	8	100	100	inf	0.0001554	0.00422235	1	1	0	1	1
group_9306		hypothetical protein	8	0	0	8	100	100	inf	0.0001554	0.00422235	1	1	0	1	1
group_9307		hypothetical protein	8	0	0	8	100	100	inf	0.0001554	0.00422235	1	1	0	1	1
group_9308		hypothetical protein	8	0	0	8	100	100	inf	0.0001554	0.00422235	1	1	0	1	1
group_9309		hypothetical protein	8	0	0	8	100	100	inf	0.0001554	0.00422235	1	1	0	1	1
group_9310		hypothetical protein	8	0	0	8	100	100	inf	0.0001554	0.00422235	1	1	0	1	1
group_9311		hypothetical protein	8	0	0	8	100	100	inf	0.0001554	0.00422235	1	1	0	1	1
group_9312		hypothetical protein	8	0	0	8	100	100	inf	0.0001554	0.00422235	1	1	0	1	1
group_9313		hypothetical protein	8	0	0	8	100	100	inf	0.0001554	0.00422235	1	1	0	1	1
group_9314		hypothetical protein	8	0	0	8	100	100	inf	0.0001554	0.00422235	1	1	0	1	1
group_9315		hypothetical protein	8	0	0	8	100	100	inf	0.0001554	0.00422235	1	1	0	1	1
group_9316		hypothetical protein	8	0	0	8	100	100	inf	0.0001554	0.00422235	1	1	0	1	1
group_9317		hypothetical protein	8	0	0	8	100	100	inf	0.0001554	0.00422235	1	1	0	1	1
group_9318		hypothetical protein	8	0	0	8	100	100	inf	0.0001554	0.00422235	1	1	0	1	1
group_9319		hypothetical protein	8	0	0	8	100	100	inf	0.0001554	0.00422235	1	1	0	1	1
group_9320		hypothetical protein	8	0	0	8	100	100	inf	0.0001554	0.00422235	1	1	0	1	1
group_9321		hypothetical protein	8	0	0	8	100	100	inf	0.0001554	0.00422235	1	1	0	1	1
group_9322		hypothetical protein	8	0	0	8	100	100	inf	0.0001554	0.00422235	1	1	0	1	1
group_9323		hypothetical protein	8	0	0	8	100	100	inf	0.0001554	0.00422235	1	1	0	1	1
group_9324		hypothetical protein	8	0	0	8	100	100	inf	0.0001554	0.00422235	1	1	0	1	1
group_9325		hypothetical protein	8	0	0	8	100	100	inf	0.0001554	0.00422235	1	1	0	1	1
group_9326		hypothetical protein	8	0	0	8	100	100	inf	0.0001554	0.00422235	1	1	0	1	1
soj_2		Sporulation initiation inhibitor protein Soj	8	0	0	8	100	100	inf	0.0001554	0.00422235	1	1	0	1	1
group_9329		hypothetical protein	8	0	0	8	100	100	inf	0.0001554	0.00422235	1	1	0	1	1
group_9330		hypothetical protein	8	0	0	8	100	100	inf	0.0001554	0.00422235	1	1	0	1	1
group_9331		hypothetical protein	8	0	0	8	100	100	inf	0.0001554	0.00422235	1	1	0	1	1
group_9332		hypothetical protein	8	0	0	8	100	100	inf	0.0001554	0.00422235	1	1	0	1	1
pagR_5		Transcriptional repressor PagR	8	0	0	8	100	100	inf	0.0001554	0.00422235	1	1	0	1	1
group_9334		hypothetical protein	8	0	0	8	100	100	inf	0.0001554	0.00422235	1	1	0	1	1
dppE_13		Dipeptide-binding protein DppE	8	0	0	8	100	100	inf	0.0001554	0.00422235	1	1	0	1	1
group_9336		hypothetical protein	8	0	0	8	100	100	inf	0.0001554	0.00422235	1	1	0	1	1
group_9337		hypothetical protein	8	0	0	8	100	100	inf	0.0001554	0.00422235	1	1	0	1	1
group_9338		hypothetical protein	8	0	0	8	100	100	inf	0.0001554	0.00422235	1	1	0	1	1
group_9339		hypothetical protein	8	0	0	8	100	100	inf	0.0001554	0.00422235	1	1	0	1	1
group_9340		hypothetical protein	8	0	0	8	100	100	inf	0.0001554	0.00422235	1	1	0	1	1
group_9341		hypothetical protein	8	0	0	8	100	100	inf	0.0001554	0.00422235	1	1	0	1	1
group_9342		hypothetical protein	8	0	0	8	100	100	inf	0.0001554	0.00422235	1	1	0	1	1
group_9343		hypothetical protein	8	0	0	8	100	100	inf	0.0001554	0.00422235	1	1	0	1	1
rapG		Response regulator aspartate phosphatase G	8	0	0	8	100	100	inf	0.0001554	0.00422235	1	1	0	1	1
group_9345		hypothetical protein	8	0	0	8	100	100	inf	0.0001554	0.00422235	1	1	0	1	1
bin3		Putative transposon Tn552 DNA-invertase bin3	8	0	0	8	100	100	inf	0.0001554	0.00422235	1	1	0	1	1
group_9347		hypothetical protein	8	0	0	8	100	100	inf	0.0001554	0.00422235	1	1	0	1	1
group_9348		hypothetical protein	8	0	0	8	100	100	inf	0.0001554	0.00422235	1	1	0	1	1
group_9349		hypothetical protein	8	0	0	8	100	100	inf	0.0001554	0.00422235	1	1	0	1	1
group_9350		hypothetical protein	8	0	0	8	100	100	inf	0.0001554	0.00422235	1	1	0	1	1
group_9352		hypothetical protein	8	0	0	8	100	100	inf	0.0001554	0.00422235	1	1	0	1	1
group_9353		hypothetical protein	8	0	0	8	100	100	inf	0.0001554	0.00422235	1	1	0	1	1
group_9355		hypothetical protein	8	0	0	8	100	100	inf	0.0001554	0.00422235	1	1	0	1	1
group_9356		hypothetical protein	8	0	0	8	100	100	inf	0.0001554	0.00422235	1	1	0	1	1
group_9357		hypothetical protein	8	0	0	8	100	100	inf	0.0001554	0.00422235	1	1	0	1	1
group_9358		hypothetical protein	8	0	0	8	100	100	inf	0.0001554	0.00422235	1	1	0	1	1
group_9359		hypothetical protein	8	0	0	8	100	100	inf	0.0001554	0.00422235	1	1	0	1	1
group_9360		hypothetical protein	8	0	0	8	100	100	inf	0.0001554	0.00422235	1	1	0	1	1
topB_3		DNA topoisomerase 3	8	0	0	8	100	100	inf	0.0001554	0.00422235	1	1	0	1	1
group_9362		hypothetical protein	8	0	0	8	100	100	inf	0.0001554	0.00422235	1	1	0	1	1
group_9363		hypothetical protein	8	0	0	8	100	100	inf	0.0001554	0.00422235	1	1	0	1	1
ydjM		Inner membrane protein YdjM	8	0	0	8	100	100	inf	0.0001554	0.00422235	1	1	0	1	1
group_9365		hypothetical protein	8	0	0	8	100	100	inf	0.0001554	0.00422235	1	1	0	1	1
group_9366		hypothetical protein	8	0	0	8	100	100	inf	0.0001554	0.00422235	1	1	0	1	1
group_9367		hypothetical protein	8	0	0	8	100	100	inf	0.0001554	0.00422235	1	1	0	1	1
group_9368		hypothetical protein	8	0	0	8	100	100	inf	0.0001554	0.00422235	1	1	0	1	1
group_9369		hypothetical protein	8	0	0	8	100	100	inf	0.0001554	0.00422235	1	1	0	1	1
group_9370		hypothetical protein	8	0	0	8	100	100	inf	0.0001554	0.00422235	1	1	0	1	1
group_9371		hypothetical protein	8	0	0	8	100	100	inf	0.0001554	0.00422235	1	1	0	1	1
group_9372		hypothetical protein	8	0	0	8	100	100	inf	0.0001554	0.00422235	1	1	0	1	1
group_9373		hypothetical protein	8	0	0	8	100	100	inf	0.0001554	0.00422235	1	1	0	1	1
group_9374		hypothetical protein	8	0	0	8	100	100	inf	0.0001554	0.00422235	1	1	0	1	1
group_9375		hypothetical protein	8	0	0	8	100	100	inf	0.0001554	0.00422235	1	1	0	1	1
group_9376		hypothetical protein	8	0	0	8	100	100	inf	0.0001554	0.00422235	1	1	0	1	1
iap		putative endopeptidase p60	8	0	0	8	100	100	inf	0.0001554	0.00422235	1	1	0	1	1
ltrA		Group II intron-encoded protein LtrA	8	0	0	8	100	100	inf	0.0001554	0.00422235	1	1	0	1	1
group_9379		hypothetical protein	8	0	0	8	100	100	inf	0.0001554	0.00422235	1	1	0	1	1
group_9380		hypothetical protein	8	0	0	8	100	100	inf	0.0001554	0.00422235	1	1	0	1	1
group_9381		hypothetical protein	8	0	0	8	100	100	inf	0.0001554	0.00422235	1	1	0	1	1
group_9382		hypothetical protein	8	0	0	8	100	100	inf	0.0001554	0.00422235	1	1	0	1	1
group_9383		hypothetical protein	8	0	0	8	100	100	inf	0.0001554	0.00422235	1	1	0	1	1
group_9384		hypothetical protein	8	0	0	8	100	100	inf	0.0001554	0.00422235	1	1	0	1	1
group_9385		hypothetical protein	8	0	0	8	100	100	inf	0.0001554	0.00422235	1	1	0	1	1
group_9386		hypothetical protein	8	0	0	8	100	100	inf	0.0001554	0.00422235	1	1	0	1	1
group_10179		tRNA-Ala(tgc)	8	1	0	7	100	87.5	inf	0.0013986	0.0206544	1	1	0	1	1
group_10228		tRNA-Glu(ttc)	8	1	0	7	100	87.5	inf	0.0013986	0.0206544	1	1	0	1	1
group_10243		tRNA-Val(tac)	8	1	0	7	100	87.5	inf	0.0013986	0.0206544	1	1	0	1	1
group_10308		tRNA-Pro(tgg)	8	1	0	7	100	87.5	inf	0.0013986	0.0206544	1	1	0	1	1
group_10340		tRNA-Phe(gaa)	8	1	0	7	100	87.5	inf	0.0013986	0.0206544	1	1	0	1	1
group_10376		tRNA-Glu(ttc)	8	1	0	7	100	87.5	inf	0.0013986	0.0206544	1	1	0	1	1
group_10377		tRNA-Glu(ttc)	8	1	0	7	100	87.5	inf	0.0013986	0.0206544	1	1	0	1	1
group_10445		tRNA-Lys(ttt)	8	1	0	7	100	87.5	inf	0.0013986	0.0206544	1	1	0	1	1
group_129		hypothetical protein	8	1	0	7	100	87.5	inf	0.0013986	0.0206544	1	1	0	1	1
group_1874		hypothetical protein	8	1	0	7	100	87.5	inf	0.0013986	0.0206544	1	1	0	1	1
Int-Tn		Transposase from transposon Tn916	8	1	0	7	100	87.5	inf	0.0013986	0.0206544	1	1	0	1	1
group_1965		hypothetical protein	8	1	0	7	100	87.5	inf	0.0013986	0.0206544	1	1	0	1	1
tee6		Trypsin-resistant surface T6 protein	8	1	0	7	100	87.5	inf	0.0013986	0.0206544	1	1	0	1	1
group_30		hypothetical protein	8	1	0	7	100	87.5	inf	0.0013986	0.0206544	1	1	0	1	1
group_3149		Antitoxin	8	1	0	7	100	87.5	inf	0.0013986	0.0206544	1	1	0	1	1
group_3150		Antitoxin	8	1	0	7	100	87.5	inf	0.0013986	0.0206544	1	1	0	1	1
group_3161		hypothetical protein	8	1	0	7	100	87.5	inf	0.0013986	0.0206544	1	1	0	1	1
group_3176		hypothetical protein	8	1	0	7	100	87.5	inf	0.0013986	0.0206544	1	1	0	1	1
group_429		hypothetical protein	8	1	0	7	100	87.5	inf	0.0013986	0.0206544	1	1	0	1	1
group_4583		hypothetical protein	8	1	0	7	100	87.5	inf	0.0013986	0.0206544	1	1	0	1	1
group_4764		hypothetical protein	8	1	0	7	100	87.5	inf	0.0013986	0.0206544	1	1	0	1	1
group_4765		hypothetical protein	8	1	0	7	100	87.5	inf	0.0013986	0.0206544	1	1	0	1	1
group_4766		hypothetical protein	8	1	0	7	100	87.5	inf	0.0013986	0.0206544	1	1	0	1	1
group_4767		hypothetical protein	8	1	0	7	100	87.5	inf	0.0013986	0.0206544	1	1	0	1	1
group_4768		hypothetical protein	8	1	0	7	100	87.5	inf	0.0013986	0.0206544	1	1	0	1	1
group_4769		hypothetical protein	8	1	0	7	100	87.5	inf	0.0013986	0.0206544	1	1	0	1	1
group_4770		hypothetical protein	8	1	0	7	100	87.5	inf	0.0013986	0.0206544	1	1	0	1	1
clpP_3		ATP-dependent Clp protease proteolytic subunit	8	1	0	7	100	87.5	inf	0.0013986	0.0206544	1	1	0	1	1
group_4772		hypothetical protein	8	1	0	7	100	87.5	inf	0.0013986	0.0206544	1	1	0	1	1
group_4773		hypothetical protein	8	1	0	7	100	87.5	inf	0.0013986	0.0206544	1	1	0	1	1
group_4774		hypothetical protein	8	1	0	7	100	87.5	inf	0.0013986	0.0206544	1	1	0	1	1
group_4920		hypothetical protein	8	1	0	7	100	87.5	inf	0.0013986	0.0206544	1	1	0	1	1
group_4923		hypothetical protein	8	1	0	7	100	87.5	inf	0.0013986	0.0206544	1	1	0	1	1
group_4943		hypothetical protein	8	1	0	7	100	87.5	inf	0.0013986	0.0206544	1	1	0	1	1
bcrC_2		Undecaprenyl-diphosphatase BcrC	8	1	0	7	100	87.5	inf	0.0013986	0.0206544	1	1	0	1	1
group_4961		hypothetical protein	8	1	0	7	100	87.5	inf	0.0013986	0.0206544	1	1	0	1	1
group_4965		hypothetical protein	8	1	0	7	100	87.5	inf	0.0013986	0.0206544	1	1	0	1	1
group_4970		hypothetical protein	8	1	0	7	100	87.5	inf	0.0013986	0.0206544	1	1	0	1	1
group_4971		hypothetical protein	8	1	0	7	100	87.5	inf	0.0013986	0.0206544	1	1	0	1	1
group_4976		hypothetical protein	8	1	0	7	100	87.5	inf	0.0013986	0.0206544	1	1	0	1	1
group_4981		hypothetical protein	8	1	0	7	100	87.5	inf	0.0013986	0.0206544	1	1	0	1	1
group_4990		hypothetical protein	8	1	0	7	100	87.5	inf	0.0013986	0.0206544	1	1	0	1	1
group_4992		hypothetical protein	8	1	0	7	100	87.5	inf	0.0013986	0.0206544	1	1	0	1	1
group_5007		hypothetical protein	8	1	0	7	100	87.5	inf	0.0013986	0.0206544	1	1	0	1	1
group_5019		hypothetical protein	8	1	0	7	100	87.5	inf	0.0013986	0.0206544	1	1	0	1	1
group_5020		hypothetical protein	8	1	0	7	100	87.5	inf	0.0013986	0.0206544	1	1	0	1	1
yfnB_2		Putative HAD-hydrolase YfnB	8	1	0	7	100	87.5	inf	0.0013986	0.0206544	1	1	0	1	1
group_5025		hypothetical protein	8	1	0	7	100	87.5	inf	0.0013986	0.0206544	1	1	0	1	1
group_5026		hypothetical protein	8	1	0	7	100	87.5	inf	0.0013986	0.0206544	1	1	0	1	1
group_5027		hypothetical protein	8	1	0	7	100	87.5	inf	0.0013986	0.0206544	1	1	0	1	1
group_5041		hypothetical protein	8	1	0	7	100	87.5	inf	0.0013986	0.0206544	1	1	0	1	1
group_5046		hypothetical protein	8	1	0	7	100	87.5	inf	0.0013986	0.0206544	1	1	0	1	1
group_5047		hypothetical protein	8	1	0	7	100	87.5	inf	0.0013986	0.0206544	1	1	0	1	1
atl_2		Bifunctional autolysin	8	1	0	7	100	87.5	inf	0.0013986	0.0206544	1	1	0	1	1
group_5067		hypothetical protein	8	1	0	7	100	87.5	inf	0.0013986	0.0206544	1	1	0	1	1
pepF1_2		Oligoendopeptidase F, plasmid	8	1	0	7	100	87.5	inf	0.0013986	0.0206544	1	1	0	1	1
group_5078		hypothetical protein	8	1	0	7	100	87.5	inf	0.0013986	0.0206544	1	1	0	1	1
group_5084		hypothetical protein	8	1	0	7	100	87.5	inf	0.0013986	0.0206544	1	1	0	1	1
group_5085		hypothetical protein	8	1	0	7	100	87.5	inf	0.0013986	0.0206544	1	1	0	1	1
group_5089		hypothetical protein	8	1	0	7	100	87.5	inf	0.0013986	0.0206544	1	1	0	1	1
group_5090		hypothetical protein	8	1	0	7	100	87.5	inf	0.0013986	0.0206544	1	1	0	1	1
group_5091		Antitoxin	8	1	0	7	100	87.5	inf	0.0013986	0.0206544	1	1	0	1	1
group_5092		hypothetical protein	8	1	0	7	100	87.5	inf	0.0013986	0.0206544	1	1	0	1	1
group_5093		hypothetical protein	8	1	0	7	100	87.5	inf	0.0013986	0.0206544	1	1	0	1	1
group_5094		hypothetical protein	8	1	0	7	100	87.5	inf	0.0013986	0.0206544	1	1	0	1	1
group_5095		hypothetical protein	8	1	0	7	100	87.5	inf	0.0013986	0.0206544	1	1	0	1	1
yobK		Antitoxin YobK	8	1	0	7	100	87.5	inf	0.0013986	0.0206544	1	1	0	1	1
group_5099		hypothetical protein	8	1	0	7	100	87.5	inf	0.0013986	0.0206544	1	1	0	1	1
group_5100		hypothetical protein	8	1	0	7	100	87.5	inf	0.0013986	0.0206544	1	1	0	1	1
group_5105		hypothetical protein	8	1	0	7	100	87.5	inf	0.0013986	0.0206544	1	1	0	1	1
group_5108		hypothetical protein	8	1	0	7	100	87.5	inf	0.0013986	0.0206544	1	1	0	1	1
group_5109		hypothetical protein	8	1	0	7	100	87.5	inf	0.0013986	0.0206544	1	1	0	1	1
group_5111		hypothetical protein	8	1	0	7	100	87.5	inf	0.0013986	0.0206544	1	1	0	1	1
group_5112		hypothetical protein	8	1	0	7	100	87.5	inf	0.0013986	0.0206544	1	1	0	1	1
yxdM_5		ABC transporter permease protein YxdM	8	1	0	7	100	87.5	inf	0.0013986	0.0206544	1	1	0	1	1
group_5117		hypothetical protein	8	1	0	7	100	87.5	inf	0.0013986	0.0206544	1	1	0	1	1
yxxD_2		Antitoxin YxxD	8	1	0	7	100	87.5	inf	0.0013986	0.0206544	1	1	0	1	1
group_6914		hypothetical protein	8	1	0	7	100	87.5	inf	0.0013986	0.0206544	1	1	0	1	1
group_6915		hypothetical protein	8	1	0	7	100	87.5	inf	0.0013986	0.0206544	1	1	0	1	1
group_6916		hypothetical protein	8	1	0	7	100	87.5	inf	0.0013986	0.0206544	1	1	0	1	1
group_7821	yjcG_1	Putative phosphoesterase YjcG	8	1	0	7	100	87.5	inf	0.0013986	0.0206544	1	1	0	1	1
group_7822		hypothetical protein	8	1	0	7	100	87.5	inf	0.0013986	0.0206544	1	1	0	1	1
group_7823		hypothetical protein	8	1	0	7	100	87.5	inf	0.0013986	0.0206544	1	1	0	1	1
group_7828		hypothetical protein	8	1	0	7	100	87.5	inf	0.0013986	0.0206544	1	1	0	1	1
pkn1		Serine/threonine-protein kinase pkn1	8	1	0	7	100	87.5	inf	0.0013986	0.0206544	1	1	0	1	1
group_7833		hypothetical protein	8	1	0	7	100	87.5	inf	0.0013986	0.0206544	1	1	0	1	1
group_7834		hypothetical protein	8	1	0	7	100	87.5	inf	0.0013986	0.0206544	1	1	0	1	1
group_7839		hypothetical protein	8	1	0	7	100	87.5	inf	0.0013986	0.0206544	1	1	0	1	1
group_7884		hypothetical protein	8	1	0	7	100	87.5	inf	0.0013986	0.0206544	1	1	0	1	1
group_7885		hypothetical protein	8	1	0	7	100	87.5	inf	0.0013986	0.0206544	1	1	0	1	1
group_7886		hypothetical protein	8	1	0	7	100	87.5	inf	0.0013986	0.0206544	1	1	0	1	1
group_7888		hypothetical protein	8	1	0	7	100	87.5	inf	0.0013986	0.0206544	1	1	0	1	1
group_7889		hypothetical protein	8	1	0	7	100	87.5	inf	0.0013986	0.0206544	1	1	0	1	1
group_7899		hypothetical protein	8	1	0	7	100	87.5	inf	0.0013986	0.0206544	1	1	0	1	1
group_7909		hypothetical protein	8	1	0	7	100	87.5	inf	0.0013986	0.0206544	1	1	0	1	1
group_7919	sap_3	S-layer protein sap	8	1	0	7	100	87.5	inf	0.0013986	0.0206544	1	1	0	1	1
group_7920		Ribonuclease	8	1	0	7	100	87.5	inf	0.0013986	0.0206544	1	1	0	1	1
yxxD_1		Antitoxin YxxD	8	1	0	7	100	87.5	inf	0.0013986	0.0206544	1	1	0	1	1
group_7931		hypothetical protein	8	1	0	7	100	87.5	inf	0.0013986	0.0206544	1	1	0	1	1
group_7932		hypothetical protein	8	1	0	7	100	87.5	inf	0.0013986	0.0206544	1	1	0	1	1
group_7934		hypothetical protein	8	1	0	7	100	87.5	inf	0.0013986	0.0206544	1	1	0	1	1
group_7935		putative response regulatory protein	8	1	0	7	100	87.5	inf	0.0013986	0.0206544	1	1	0	1	1
yehU		Sensor histidine kinase YehU	8	1	0	7	100	87.5	inf	0.0013986	0.0206544	1	1	0	1	1
group_7937	oppF_1	Oligopeptide transport ATP-binding protein OppF	8	1	0	7	100	87.5	inf	0.0013986	0.0206544	1	1	0	1	1
group_7938	oppD_1	Oligopeptide transport ATP-binding protein OppD	8	1	0	7	100	87.5	inf	0.0013986	0.0206544	1	1	0	1	1
gsiC_1		Glutathione transport system permease protein GsiC	8	1	0	7	100	87.5	inf	0.0013986	0.0206544	1	1	0	1	1
gsiD_1		Glutathione transport system permease protein GsiD	8	1	0	7	100	87.5	inf	0.0013986	0.0206544	1	1	0	1	1
gsiB		Glutathione-binding protein GsiB	8	1	0	7	100	87.5	inf	0.0013986	0.0206544	1	1	0	1	1
atzC_2		N-isopropylammelide isopropyl amidohydrolase	8	1	0	7	100	87.5	inf	0.0013986	0.0206544	1	1	0	1	1
atzC_1		N-isopropylammelide isopropyl amidohydrolase	8	1	0	7	100	87.5	inf	0.0013986	0.0206544	1	1	0	1	1
group_7944		hypothetical protein	8	1	0	7	100	87.5	inf	0.0013986	0.0206544	1	1	0	1	1
group_8001		hypothetical protein	8	1	0	7	100	87.5	inf	0.0013986	0.0206544	1	1	0	1	1
yveL		Putative tyrosine-protein kinase YveL	8	1	0	7	100	87.5	inf	0.0013986	0.0206544	1	1	0	1	1
group_8003		hypothetical protein	8	1	0	7	100	87.5	inf	0.0013986	0.0206544	1	1	0	1	1
group_8004		hypothetical protein	8	1	0	7	100	87.5	inf	0.0013986	0.0206544	1	1	0	1	1
group_8007		hypothetical protein	8	1	0	7	100	87.5	inf	0.0013986	0.0206544	1	1	0	1	1
group_8031		hypothetical protein	8	1	0	7	100	87.5	inf	0.0013986	0.0206544	1	1	0	1	1
group_8032		hypothetical protein	8	1	0	7	100	87.5	inf	0.0013986	0.0206544	1	1	0	1	1
group_8033		hypothetical protein	8	1	0	7	100	87.5	inf	0.0013986	0.0206544	1	1	0	1	1
group_8034		hypothetical protein	8	1	0	7	100	87.5	inf	0.0013986	0.0206544	1	1	0	1	1
group_8035		hypothetical protein	8	1	0	7	100	87.5	inf	0.0013986	0.0206544	1	1	0	1	1
group_8039		hypothetical protein	8	1	0	7	100	87.5	inf	0.0013986	0.0206544	1	1	0	1	1
group_8048	sap_5	S-layer protein sap	8	1	0	7	100	87.5	inf	0.0013986	0.0206544	1	1	0	1	1
group_8050		hypothetical protein	8	1	0	7	100	87.5	inf	0.0013986	0.0206544	1	1	0	1	1
group_8051		hypothetical protein	8	1	0	7	100	87.5	inf	0.0013986	0.0206544	1	1	0	1	1
group_8052		hypothetical protein	8	1	0	7	100	87.5	inf	0.0013986	0.0206544	1	1	0	1	1
lagD		Lactococcin-G-processing and transport ATP-binding protein LagD	8	1	0	7	100	87.5	inf	0.0013986	0.0206544	1	1	0	1	1
group_8056		hypothetical protein	8	1	0	7	100	87.5	inf	0.0013986	0.0206544	1	1	0	1	1
group_8068		hypothetical protein	8	1	0	7	100	87.5	inf	0.0013986	0.0206544	1	1	0	1	1
group_8072		Metallo-beta-lactamase type 2	8	1	0	7	100	87.5	inf	0.0013986	0.0206544	1	1	0	1	1
omcB		Large cysteine-rich periplasmic protein OmcB	8	1	0	7	100	87.5	inf	0.0013986	0.0206544	1	1	0	1	1
group_8089		hypothetical protein	8	1	0	7	100	87.5	inf	0.0013986	0.0206544	1	1	0	1	1
sap_1		S-layer protein sap	8	1	0	7	100	87.5	inf	0.0013986	0.0206544	1	1	0	1	1
group_8093		hypothetical protein	8	1	0	7	100	87.5	inf	0.0013986	0.0206544	1	1	0	1	1
ilvH_2		Acetolactate synthase small subunit	8	1	0	7	100	87.5	inf	0.0013986	0.0206544	1	1	0	1	1
group_8096		hypothetical protein	8	1	0	7	100	87.5	inf	0.0013986	0.0206544	1	1	0	1	1
sap_2		S-layer protein sap	8	1	0	7	100	87.5	inf	0.0013986	0.0206544	1	1	0	1	1
group_8100		hypothetical protein	8	1	0	7	100	87.5	inf	0.0013986	0.0206544	1	1	0	1	1
group_8131		hypothetical protein	8	1	0	7	100	87.5	inf	0.0013986	0.0206544	1	1	0	1	1
group_8151		hypothetical protein	8	1	0	7	100	87.5	inf	0.0013986	0.0206544	1	1	0	1	1
group_8152		hypothetical protein	8	1	0	7	100	87.5	inf	0.0013986	0.0206544	1	1	0	1	1
group_8160		hypothetical protein	8	1	0	7	100	87.5	inf	0.0013986	0.0206544	1	1	0	1	1
group_8163		hypothetical protein	8	1	0	7	100	87.5	inf	0.0013986	0.0206544	1	1	0	1	1
group_8164		hypothetical protein	8	1	0	7	100	87.5	inf	0.0013986	0.0206544	1	1	0	1	1
group_8168		hypothetical protein	8	1	0	7	100	87.5	inf	0.0013986	0.0206544	1	1	0	1	1
group_8169		hypothetical protein	8	1	0	7	100	87.5	inf	0.0013986	0.0206544	1	1	0	1	1
group_8175		hypothetical protein	8	1	0	7	100	87.5	inf	0.0013986	0.0206544	1	1	0	1	1
group_8177		hypothetical protein	8	1	0	7	100	87.5	inf	0.0013986	0.0206544	1	1	0	1	1
group_8179		hypothetical protein	8	1	0	7	100	87.5	inf	0.0013986	0.0206544	1	1	0	1	1
group_8180		hypothetical protein	8	1	0	7	100	87.5	inf	0.0013986	0.0206544	1	1	0	1	1
group_8189		Soluble epoxide hydrolase	8	1	0	7	100	87.5	inf	0.0013986	0.0206544	1	1	0	1	1
group_8223		hypothetical protein	8	1	0	7	100	87.5	inf	0.0013986	0.0206544	1	1	0	1	1
group_8224		hypothetical protein	8	1	0	7	100	87.5	inf	0.0013986	0.0206544	1	1	0	1	1
azoB		NAD(P)H azoreductase	8	1	0	7	100	87.5	inf	0.0013986	0.0206544	1	1	0	1	1
group_8233		hypothetical protein	8	1	0	7	100	87.5	inf	0.0013986	0.0206544	1	1	0	1	1
group_8236		hypothetical protein	8	1	0	7	100	87.5	inf	0.0013986	0.0206544	1	1	0	1	1
sigV		RNA polymerase sigma factor SigV	8	1	0	7	100	87.5	inf	0.0013986	0.0206544	1	1	0	1	1
group_8248		hypothetical protein	8	1	0	7	100	87.5	inf	0.0013986	0.0206544	1	1	0	1	1
group_8249		hypothetical protein	8	1	0	7	100	87.5	inf	0.0013986	0.0206544	1	1	0	1	1
group_8251		hypothetical protein	8	1	0	7	100	87.5	inf	0.0013986	0.0206544	1	1	0	1	1
group_8256		hypothetical protein	8	1	0	7	100	87.5	inf	0.0013986	0.0206544	1	1	0	1	1
group_8258		hypothetical protein	8	1	0	7	100	87.5	inf	0.0013986	0.0206544	1	1	0	1	1
group_8259		hypothetical protein	8	1	0	7	100	87.5	inf	0.0013986	0.0206544	1	1	0	1	1
group_8260		hypothetical protein	8	1	0	7	100	87.5	inf	0.0013986	0.0206544	1	1	0	1	1
group_8263		putative hydrolase	8	1	0	7	100	87.5	inf	0.0013986	0.0206544	1	1	0	1	1
yjeH_2		L-methionine/branched-chain amino acid exporter YjeH	8	1	0	7	100	87.5	inf	0.0013986	0.0206544	1	1	0	1	1
adaA_2		Bifunctional transcriptional activator/DNA repair enzyme AdaA	8	1	0	7	100	87.5	inf	0.0013986	0.0206544	1	1	0	1	1
group_8460		hypothetical protein	8	1	0	7	100	87.5	inf	0.0013986	0.0206544	1	1	0	1	1
bltD_1		Spermine/spermidine acetyltransferase	8	1	0	7	100	87.5	inf	0.0013986	0.0206544	1	1	0	1	1
group_8462	phoP_1	Alkaline phosphatase synthesis transcriptional regulatory protein PhoP	8	1	0	7	100	87.5	inf	0.0013986	0.0206544	1	1	0	1	1
senX3_2		Signal-transduction histidine kinase senX3	8	1	0	7	100	87.5	inf	0.0013986	0.0206544	1	1	0	1	1
group_8464		hypothetical protein	8	1	0	7	100	87.5	inf	0.0013986	0.0206544	1	1	0	1	1
group_8465		hypothetical protein	8	1	0	7	100	87.5	inf	0.0013986	0.0206544	1	1	0	1	1
group_8466		hypothetical protein	8	1	0	7	100	87.5	inf	0.0013986	0.0206544	1	1	0	1	1
group_8467		hypothetical protein	8	1	0	7	100	87.5	inf	0.0013986	0.0206544	1	1	0	1	1
group_8468		hypothetical protein	8	1	0	7	100	87.5	inf	0.0013986	0.0206544	1	1	0	1	1
ykvP		Spore protein YkvP	8	1	0	7	100	87.5	inf	0.0013986	0.0206544	1	1	0	1	1
group_8470		hypothetical protein	8	1	0	7	100	87.5	inf	0.0013986	0.0206544	1	1	0	1	1
group_8471		hypothetical protein	8	1	0	7	100	87.5	inf	0.0013986	0.0206544	1	1	0	1	1
group_8473	katA_2	Catalase	8	1	0	7	100	87.5	inf	0.0013986	0.0206544	1	1	0	1	1
group_8474		hypothetical protein	8	1	0	7	100	87.5	inf	0.0013986	0.0206544	1	1	0	1	1
group_8475		hypothetical protein	8	1	0	7	100	87.5	inf	0.0013986	0.0206544	1	1	0	1	1
group_8476	brnQ_7	Branched-chain amino acid transport system 2 carrier protein	8	1	0	7	100	87.5	inf	0.0013986	0.0206544	1	1	0	1	1
group_8477		hypothetical protein	8	1	0	7	100	87.5	inf	0.0013986	0.0206544	1	1	0	1	1
group_8691		hypothetical protein	8	1	0	7	100	87.5	inf	0.0013986	0.0206544	1	1	0	1	1
group_8696		hypothetical protein	8	1	0	7	100	87.5	inf	0.0013986	0.0206544	1	1	0	1	1
group_87		hypothetical protein	8	1	0	7	100	87.5	inf	0.0013986	0.0206544	1	1	0	1	1
ywqJ		Putative ribonuclease YwqJ	8	1	0	7	100	87.5	inf	0.0013986	0.0206544	1	1	0	1	1
group_8717		hypothetical protein	8	1	0	7	100	87.5	inf	0.0013986	0.0206544	1	1	0	1	1
group_8718		hypothetical protein	8	1	0	7	100	87.5	inf	0.0013986	0.0206544	1	1	0	1	1
group_8719		hypothetical protein	8	1	0	7	100	87.5	inf	0.0013986	0.0206544	1	1	0	1	1
group_8723		hypothetical protein	8	1	0	7	100	87.5	inf	0.0013986	0.0206544	1	1	0	1	1
group_8725		hypothetical protein	8	1	0	7	100	87.5	inf	0.0013986	0.0206544	1	1	0	1	1
group_8769		hypothetical protein	8	1	0	7	100	87.5	inf	0.0013986	0.0206544	1	1	0	1	1
group_8822		hypothetical protein	8	1	0	7	100	87.5	inf	0.0013986	0.0206544	1	1	0	1	1
group_8910		hypothetical protein	8	1	0	7	100	87.5	inf	0.0013986	0.0206544	1	1	0	1	1
group_8940		hypothetical protein	8	1	0	7	100	87.5	inf	0.0013986	0.0206544	1	1	0	1	1
scrK		Fructokinase	8	1	0	7	100	87.5	inf	0.0013986	0.0206544	1	1	0	1	1
group_9244		tRNA-Pro(tgg)	8	1	0	7	100	87.5	inf	0.0013986	0.0206544	1	1	0	1	1
fumC_3		Aspartate ammonia-lyase	8	1	0	7	100	87.5	inf	0.0013986	0.0206544	1	1	0	1	1
group_941		hypothetical protein	8	1	0	7	100	87.5	inf	0.0013986	0.0206544	1	1	0	1	1
group_956		hypothetical protein	8	1	0	7	100	87.5	inf	0.0013986	0.0206544	1	1	0	1	1
group_982	lutC_2	Lactate utilization protein C	8	1	0	7	100	87.5	inf	0.0013986	0.0206544	1	1	0	1	1
group_10180		tRNA-Ala(tgc)	7	0	1	8	87.5	100	inf	0.0013986	0.0206544	1	1	0	1	1
atzC		N-isopropylammelide isopropyl amidohydrolase	0	7	8	1	0	12.5	0	0.0013986	0.0206544	1	0	1	1	1
norG_4		HTH-type transcriptional regulator NorG	0	7	8	1	0	12.5	0	0.0013986	0.0206544	1	0	1	1	1
group_1469		hypothetical protein	0	7	8	1	0	12.5	0	0.0013986	0.0206544	1	0	1	1	1
group_1545		hypothetical protein	0	7	8	1	0	12.5	0	0.0013986	0.0206544	1	0	1	1	1
group_1586	yfnB_2	Putative HAD-hydrolase YfnB	0	7	8	1	0	12.5	0	0.0013986	0.0206544	1	0	1	1	1
lysS_1		Lysine--tRNA ligase	0	7	8	1	0	12.5	0	0.0013986	0.0206544	1	0	1	1	1
group_1788	kinE_9	Sporulation kinase E	0	7	8	1	0	12.5	0	0.0013986	0.0206544	1	0	1	1	1
group_1976	fumC	Fumarate hydratase class II	0	7	8	1	0	12.5	0	0.0013986	0.0206544	1	0	1	1	1
fosB2		Metallothiol transferase FosB 2	0	7	8	1	0	12.5	0	0.0013986	0.0206544	1	0	1	1	1
group_27		hypothetical protein	7	0	1	8	87.5	100	inf	0.0013986	0.0206544	1	1	0	1	1
group_3690	ilvH_2	Acetolactate synthase small subunit	0	7	8	1	0	12.5	0	0.0013986	0.0206544	1	0	1	1	1
group_40	yohK_1	Inner membrane protein YohK	0	7	8	1	0	12.5	0	0.0013986	0.0206544	1	0	1	1	1
mrdB		putative peptidoglycan glycosyltransferase FtsW	0	7	8	1	0	12.5	0	0.0013986	0.0206544	1	0	1	1	1
group_5116		hypothetical protein	7	0	1	8	87.5	100	inf	0.0013986	0.0206544	1	1	0	1	1
vpr_2		Minor extracellular protease vpr	0	7	8	1	0	12.5	0	0.0013986	0.0206544	1	0	1	1	1
tasA_3		Spore coat-associated protein N	0	7	8	1	0	12.5	0	0.0013986	0.0206544	1	0	1	1	1
group_5312		hypothetical protein	0	7	8	1	0	12.5	0	0.0013986	0.0206544	1	0	1	1	1
group_543		hypothetical protein	0	7	8	1	0	12.5	0	0.0013986	0.0206544	1	0	1	1	1
alsT_3		Amino-acid carrier protein AlsT	0	7	8	1	0	12.5	0	0.0013986	0.0206544	1	0	1	1	1
mtnN_2		5'-methylthioadenosine/S-adenosylhomocysteine nucleosidase	7	0	1	8	87.5	100	inf	0.0013986	0.0206544	1	1	0	1	1
blm		Metallo-beta-lactamase type 2	0	7	8	1	0	12.5	0	0.0013986	0.0206544	1	0	1	1	1
ycgJ_3		putative methyltransferase YcgJ	0	7	8	1	0	12.5	0	0.0013986	0.0206544	1	0	1	1	1
group_854	pepF1_3	Oligoendopeptidase F, plasmid	0	7	8	1	0	12.5	0	0.0013986	0.0206544	1	0	1	1	1
group_883		hypothetical protein	0	7	8	1	0	12.5	0	0.0013986	0.0206544	1	0	1	1	1
group_9136		hypothetical protein	7	0	1	8	87.5	100	inf	0.0013986	0.0206544	1	1	0	1	1
group_9205		hypothetical protein	7	0	1	8	87.5	100	inf	0.0013986	0.0206544	1	1	0	1	1
group_9213		hypothetical protein	7	0	1	8	87.5	100	inf	0.0013986	0.0206544	1	1	0	1	1
group_9223		hypothetical protein	7	0	1	8	87.5	100	inf	0.0013986	0.0206544	1	1	0	1	1
group_9281	ubiG	Ubiquinone biosynthesis O-methyltransferase	7	0	1	8	87.5	100	inf	0.0013986	0.0206544	1	1	0	1	1
group_9327		hypothetical protein	7	0	1	8	87.5	100	inf	0.0013986	0.0206544	1	1	0	1	1
group_9351		hypothetical protein	7	0	1	8	87.5	100	inf	0.0013986	0.0206544	1	1	0	1	1
group_9354		hypothetical protein	7	0	1	8	87.5	100	inf	0.0013986	0.0206544	1	1	0	1	1
group_10242		tRNA-Val(tac)	8	2	0	6	100	75	inf	0.00699301	0.0624463	1	1	0	1	1
group_10345		tRNA-Tyr(gta)	8	2	0	6	100	75	inf	0.00699301	0.0624463	1	1	0	1	1
group_1409		hypothetical protein	8	2	0	6	100	75	inf	0.00699301	0.0624463	1	1	0	1	1
ytcD_4		putative HTH-type transcriptional regulator YtcD	8	2	0	6	100	75	inf	0.00699301	0.0624463	1	1	0	1	1
group_168		hypothetical protein	8	2	0	6	100	75	inf	0.00699301	0.0624463	1	1	0	1	1
group_1923		hypothetical protein	8	2	0	6	100	75	inf	0.00699301	0.0624463	1	1	0	1	1
group_1956		hypothetical protein	8	2	0	6	100	75	inf	0.00699301	0.0624463	1	1	0	1	1
group_1958		hypothetical protein	8	2	0	6	100	75	inf	0.00699301	0.0624463	1	1	0	1	1
yodJ_3		Putative carboxypeptidase YodJ	8	2	0	6	100	75	inf	0.00699301	0.0624463	1	1	0	1	1
group_1967		hypothetical protein	8	2	0	6	100	75	inf	0.00699301	0.0624463	1	1	0	1	1
group_1968		hypothetical protein	8	2	0	6	100	75	inf	0.00699301	0.0624463	1	1	0	1	1
yxdM_7		ABC transporter permease protein YxdM	8	2	0	6	100	75	inf	0.00699301	0.0624463	1	1	0	1	1
mcpB_1		Methyl-accepting chemotaxis protein McpB	8	2	0	6	100	75	inf	0.00699301	0.0624463	1	1	0	1	1
ddpC_2		putative D,D-dipeptide transport system permease protein DdpC	8	2	0	6	100	75	inf	0.00699301	0.0624463	1	1	0	1	1
group_3032		PE-PGRS family protein PE_PGRS18	8	2	0	6	100	75	inf	0.00699301	0.0624463	1	1	0	1	1
group_3056		hypothetical protein	8	2	0	6	100	75	inf	0.00699301	0.0624463	1	1	0	1	1
group_3057		hypothetical protein	8	2	0	6	100	75	inf	0.00699301	0.0624463	1	1	0	1	1
group_3059		hypothetical protein	8	2	0	6	100	75	inf	0.00699301	0.0624463	1	1	0	1	1
group_3126		hypothetical protein	8	2	0	6	100	75	inf	0.00699301	0.0624463	1	1	0	1	1
group_3127		hypothetical protein	8	2	0	6	100	75	inf	0.00699301	0.0624463	1	1	0	1	1
group_3128		hypothetical protein	8	2	0	6	100	75	inf	0.00699301	0.0624463	1	1	0	1	1
group_3130		hypothetical protein	8	2	0	6	100	75	inf	0.00699301	0.0624463	1	1	0	1	1
group_3131		hypothetical protein	8	2	0	6	100	75	inf	0.00699301	0.0624463	1	1	0	1	1
pbpE_2		Penicillin-binding protein 4*	8	2	0	6	100	75	inf	0.00699301	0.0624463	1	1	0	1	1
group_3133		hypothetical protein	8	2	0	6	100	75	inf	0.00699301	0.0624463	1	1	0	1	1
group_3134	gmr_1	Cyclic di-GMP phosphodiesterase Gmr	8	2	0	6	100	75	inf	0.00699301	0.0624463	1	1	0	1	1
group_3135		hypothetical protein	8	2	0	6	100	75	inf	0.00699301	0.0624463	1	1	0	1	1
group_3136		hypothetical protein	8	2	0	6	100	75	inf	0.00699301	0.0624463	1	1	0	1	1
fbaA_2		putative fructose-bisphosphate aldolase	8	2	0	6	100	75	inf	0.00699301	0.0624463	1	1	0	1	1
iolE		Inosose dehydratase	8	2	0	6	100	75	inf	0.00699301	0.0624463	1	1	0	1	1
rihB		Pyrimidine-specific ribonucleoside hydrolase RihB	8	2	0	6	100	75	inf	0.00699301	0.0624463	1	1	0	1	1
group_3141	pip_2	Proline iminopeptidase	8	2	0	6	100	75	inf	0.00699301	0.0624463	1	1	0	1	1
group_3142		hypothetical protein	8	2	0	6	100	75	inf	0.00699301	0.0624463	1	1	0	1	1
group_3143		hypothetical protein	8	2	0	6	100	75	inf	0.00699301	0.0624463	1	1	0	1	1
group_3144		hypothetical protein	8	2	0	6	100	75	inf	0.00699301	0.0624463	1	1	0	1	1
bmrR_3		Multidrug-efflux transporter 1 regulator	8	2	0	6	100	75	inf	0.00699301	0.0624463	1	1	0	1	1
acm		Lysozyme M1	8	2	0	6	100	75	inf	0.00699301	0.0624463	1	1	0	1	1
group_3147		D-alanyl-D-alanine carboxypeptidase	8	2	0	6	100	75	inf	0.00699301	0.0624463	1	1	0	1	1
group_3148		hypothetical protein	8	2	0	6	100	75	inf	0.00699301	0.0624463	1	1	0	1	1
group_3151		hypothetical protein	8	2	0	6	100	75	inf	0.00699301	0.0624463	1	1	0	1	1
group_3152		hypothetical protein	8	2	0	6	100	75	inf	0.00699301	0.0624463	1	1	0	1	1
group_3153		hypothetical protein	8	2	0	6	100	75	inf	0.00699301	0.0624463	1	1	0	1	1
group_3154		hypothetical protein	8	2	0	6	100	75	inf	0.00699301	0.0624463	1	1	0	1	1
group_3155		hypothetical protein	8	2	0	6	100	75	inf	0.00699301	0.0624463	1	1	0	1	1
group_3156		hypothetical protein	8	2	0	6	100	75	inf	0.00699301	0.0624463	1	1	0	1	1
flgE		Flagellar hook protein FlgE	8	2	0	6	100	75	inf	0.00699301	0.0624463	1	1	0	1	1
group_3158		hypothetical protein	8	2	0	6	100	75	inf	0.00699301	0.0624463	1	1	0	1	1
group_3160		hypothetical protein	8	2	0	6	100	75	inf	0.00699301	0.0624463	1	1	0	1	1
nylB'_2		6-aminohexanoate-dimer hydrolase	8	2	0	6	100	75	inf	0.00699301	0.0624463	1	1	0	1	1
group_3164		hypothetical protein	8	2	0	6	100	75	inf	0.00699301	0.0624463	1	1	0	1	1
glcP		Glucose/mannose transporter GlcP	8	2	0	6	100	75	inf	0.00699301	0.0624463	1	1	0	1	1
group_3166		hypothetical protein	8	2	0	6	100	75	inf	0.00699301	0.0624463	1	1	0	1	1
group_3167		hypothetical protein	8	2	0	6	100	75	inf	0.00699301	0.0624463	1	1	0	1	1
group_3168		hypothetical protein	8	2	0	6	100	75	inf	0.00699301	0.0624463	1	1	0	1	1
group_3169		hypothetical protein	8	2	0	6	100	75	inf	0.00699301	0.0624463	1	1	0	1	1
hypF		Carbamoyltransferase HypF	8	2	0	6	100	75	inf	0.00699301	0.0624463	1	1	0	1	1
group_3173		hypothetical protein	8	2	0	6	100	75	inf	0.00699301	0.0624463	1	1	0	1	1
group_3327		hypothetical protein	8	2	0	6	100	75	inf	0.00699301	0.0624463	1	1	0	1	1
isdA		Iron-regulated surface determinant protein A	8	2	0	6	100	75	inf	0.00699301	0.0624463	1	1	0	1	1
walK_1		Sensor histidine kinase WalK	8	2	0	6	100	75	inf	0.00699301	0.0624463	1	1	0	1	1
group_3517		hypothetical protein	8	2	0	6	100	75	inf	0.00699301	0.0624463	1	1	0	1	1
group_3637		hypothetical protein	8	2	0	6	100	75	inf	0.00699301	0.0624463	1	1	0	1	1
group_3638	ecsA_1	ABC-type transporter ATP-binding protein EcsA	8	2	0	6	100	75	inf	0.00699301	0.0624463	1	1	0	1	1
group_3738		hypothetical protein	8	2	0	6	100	75	inf	0.00699301	0.0624463	1	1	0	1	1
group_3809		hypothetical protein	8	2	0	6	100	75	inf	0.00699301	0.0624463	1	1	0	1	1
dppE_1		Dipeptide-binding protein DppE	8	2	0	6	100	75	inf	0.00699301	0.0624463	1	1	0	1	1
group_4025		hypothetical protein	8	2	0	6	100	75	inf	0.00699301	0.0624463	1	1	0	1	1
group_4249		hypothetical protein	8	2	0	6	100	75	inf	0.00699301	0.0624463	1	1	0	1	1
group_4325		hypothetical protein	8	2	0	6	100	75	inf	0.00699301	0.0624463	1	1	0	1	1
yxlE		Negative regulatory protein YxlE	8	2	0	6	100	75	inf	0.00699301	0.0624463	1	1	0	1	1
group_4359		hypothetical protein	8	2	0	6	100	75	inf	0.00699301	0.0624463	1	1	0	1	1
group_4406	tasA_1	Spore coat-associated protein N	8	2	0	6	100	75	inf	0.00699301	0.0624463	1	1	0	1	1
group_4475		hypothetical protein	8	2	0	6	100	75	inf	0.00699301	0.0624463	1	1	0	1	1
tycC		Tyrocidine synthase 3	8	2	0	6	100	75	inf	0.00699301	0.0624463	1	1	0	1	1
ddc		L-2,4-diaminobutyrate decarboxylase	8	2	0	6	100	75	inf	0.00699301	0.0624463	1	1	0	1	1
dnaI_2		Primosomal protein DnaI	8	2	0	6	100	75	inf	0.00699301	0.0624463	1	1	0	1	1
ydjP		AB hydrolase superfamily protein YdjP	8	2	0	6	100	75	inf	0.00699301	0.0624463	1	1	0	1	1
group_4745		hypothetical protein	8	2	0	6	100	75	inf	0.00699301	0.0624463	1	1	0	1	1
group_4757		hypothetical protein	8	2	0	6	100	75	inf	0.00699301	0.0624463	1	1	0	1	1
group_4760		hypothetical protein	8	2	0	6	100	75	inf	0.00699301	0.0624463	1	1	0	1	1
group_4806		hypothetical protein	8	2	0	6	100	75	inf	0.00699301	0.0624463	1	1	0	1	1
aacA-aphD_1		Bifunctional AAC/APH	8	2	0	6	100	75	inf	0.00699301	0.0624463	1	1	0	1	1
group_4822		hypothetical protein	8	2	0	6	100	75	inf	0.00699301	0.0624463	1	1	0	1	1
group_4843		hypothetical protein	8	2	0	6	100	75	inf	0.00699301	0.0624463	1	1	0	1	1
stp_3		Multidrug resistance protein Stp	8	2	0	6	100	75	inf	0.00699301	0.0624463	1	1	0	1	1
dinB_2		DNA polymerase IV	8	2	0	6	100	75	inf	0.00699301	0.0624463	1	1	0	1	1
group_4890		hypothetical protein	8	2	0	6	100	75	inf	0.00699301	0.0624463	1	1	0	1	1
group_4904		hypothetical protein	8	2	0	6	100	75	inf	0.00699301	0.0624463	1	1	0	1	1
group_4910		hypothetical protein	8	2	0	6	100	75	inf	0.00699301	0.0624463	1	1	0	1	1
group_4911		hypothetical protein	8	2	0	6	100	75	inf	0.00699301	0.0624463	1	1	0	1	1
group_4912	aacA-aphD_1	Bifunctional AAC/APH	8	2	0	6	100	75	inf	0.00699301	0.0624463	1	1	0	1	1
group_4913		hypothetical protein	8	2	0	6	100	75	inf	0.00699301	0.0624463	1	1	0	1	1
group_4914		hypothetical protein	8	2	0	6	100	75	inf	0.00699301	0.0624463	1	1	0	1	1
group_4915		hypothetical protein	8	2	0	6	100	75	inf	0.00699301	0.0624463	1	1	0	1	1
group_4916		hypothetical protein	8	2	0	6	100	75	inf	0.00699301	0.0624463	1	1	0	1	1
group_4917		hypothetical protein	8	2	0	6	100	75	inf	0.00699301	0.0624463	1	1	0	1	1
sgrR_1		HTH-type transcriptional regulator SgrR	8	2	0	6	100	75	inf	0.00699301	0.0624463	1	1	0	1	1
group_4919		hypothetical protein	8	2	0	6	100	75	inf	0.00699301	0.0624463	1	1	0	1	1
group_4921		hypothetical protein	8	2	0	6	100	75	inf	0.00699301	0.0624463	1	1	0	1	1
group_4922		hypothetical protein	8	2	0	6	100	75	inf	0.00699301	0.0624463	1	1	0	1	1
dnaA_1		Chromosomal replication initiator protein DnaA	8	2	0	6	100	75	inf	0.00699301	0.0624463	1	1	0	1	1
adhT		Alcohol dehydrogenase	8	2	0	6	100	75	inf	0.00699301	0.0624463	1	1	0	1	1
group_4930		hypothetical protein	8	2	0	6	100	75	inf	0.00699301	0.0624463	1	1	0	1	1
yheS_2		putative ABC transporter ATP-binding protein YheS	8	2	0	6	100	75	inf	0.00699301	0.0624463	1	1	0	1	1
group_4946		hypothetical protein	8	2	0	6	100	75	inf	0.00699301	0.0624463	1	1	0	1	1
rapF_3		Response regulator aspartate phosphatase F	8	2	0	6	100	75	inf	0.00699301	0.0624463	1	1	0	1	1
group_4948		hypothetical protein	8	2	0	6	100	75	inf	0.00699301	0.0624463	1	1	0	1	1
group_4949		hypothetical protein	8	2	0	6	100	75	inf	0.00699301	0.0624463	1	1	0	1	1
iolB		5-deoxy-glucuronate isomerase	8	2	0	6	100	75	inf	0.00699301	0.0624463	1	1	0	1	1
iolD		3D-(3,5/4)-trihydroxycyclohexane-1,2-dione hydrolase	8	2	0	6	100	75	inf	0.00699301	0.0624463	1	1	0	1	1
iolA_1		Methylmalonate semialdehyde dehydrogenase [acylating]	8	2	0	6	100	75	inf	0.00699301	0.0624463	1	1	0	1	1
iolC		5-dehydro-2-deoxygluconokinase	8	2	0	6	100	75	inf	0.00699301	0.0624463	1	1	0	1	1
group_4958		hypothetical protein	8	2	0	6	100	75	inf	0.00699301	0.0624463	1	1	0	1	1
group_4959		hypothetical protein	8	2	0	6	100	75	inf	0.00699301	0.0624463	1	1	0	1	1
group_4960		hypothetical protein	8	2	0	6	100	75	inf	0.00699301	0.0624463	1	1	0	1	1
group_4966		hypothetical protein	8	2	0	6	100	75	inf	0.00699301	0.0624463	1	1	0	1	1
group_4967		hypothetical protein	8	2	0	6	100	75	inf	0.00699301	0.0624463	1	1	0	1	1
group_4972		hypothetical protein	8	2	0	6	100	75	inf	0.00699301	0.0624463	1	1	0	1	1
group_4973		hypothetical protein	8	2	0	6	100	75	inf	0.00699301	0.0624463	1	1	0	1	1
group_4974		hypothetical protein	8	2	0	6	100	75	inf	0.00699301	0.0624463	1	1	0	1	1
group_4978		hypothetical protein	8	2	0	6	100	75	inf	0.00699301	0.0624463	1	1	0	1	1
group_4979		hypothetical protein	8	2	0	6	100	75	inf	0.00699301	0.0624463	1	1	0	1	1
group_4980		hypothetical protein	8	2	0	6	100	75	inf	0.00699301	0.0624463	1	1	0	1	1
yueB		ESX secretion system protein YueB	8	2	0	6	100	75	inf	0.00699301	0.0624463	1	1	0	1	1
group_4985		hypothetical protein	8	2	0	6	100	75	inf	0.00699301	0.0624463	1	1	0	1	1
group_4989		hypothetical protein	8	2	0	6	100	75	inf	0.00699301	0.0624463	1	1	0	1	1
ybjJ		Inner membrane protein YbjJ	8	2	0	6	100	75	inf	0.00699301	0.0624463	1	1	0	1	1
group_4994		hypothetical protein	8	2	0	6	100	75	inf	0.00699301	0.0624463	1	1	0	1	1
group_4996		hypothetical protein	8	2	0	6	100	75	inf	0.00699301	0.0624463	1	1	0	1	1
vioB		dTDP-4-amino-4,6-dideoxy-D-glucose acyltransferase	8	2	0	6	100	75	inf	0.00699301	0.0624463	1	1	0	1	1
group_4998		hypothetical protein	8	2	0	6	100	75	inf	0.00699301	0.0624463	1	1	0	1	1
group_4999		hypothetical protein	8	2	0	6	100	75	inf	0.00699301	0.0624463	1	1	0	1	1
group_5000		hypothetical protein	8	2	0	6	100	75	inf	0.00699301	0.0624463	1	1	0	1	1
group_5003		hypothetical protein	8	2	0	6	100	75	inf	0.00699301	0.0624463	1	1	0	1	1
cstA_1		Carbon starvation protein A	8	2	0	6	100	75	inf	0.00699301	0.0624463	1	1	0	1	1
group_5005		hypothetical protein	8	2	0	6	100	75	inf	0.00699301	0.0624463	1	1	0	1	1
group_5006		hypothetical protein	8	2	0	6	100	75	inf	0.00699301	0.0624463	1	1	0	1	1
group_5008		hypothetical protein	8	2	0	6	100	75	inf	0.00699301	0.0624463	1	1	0	1	1
group_5011		hypothetical protein	8	2	0	6	100	75	inf	0.00699301	0.0624463	1	1	0	1	1
phoR_5		Alkaline phosphatase synthesis sensor protein PhoR	8	2	0	6	100	75	inf	0.00699301	0.0624463	1	1	0	1	1
group_5013		hypothetical protein	8	2	0	6	100	75	inf	0.00699301	0.0624463	1	1	0	1	1
radD		Putative DNA repair helicase RadD	8	2	0	6	100	75	inf	0.00699301	0.0624463	1	1	0	1	1
nudG_2		CTP pyrophosphohydrolase	8	2	0	6	100	75	inf	0.00699301	0.0624463	1	1	0	1	1
group_5021		hypothetical protein	8	2	0	6	100	75	inf	0.00699301	0.0624463	1	1	0	1	1
group_5037		hypothetical protein	8	2	0	6	100	75	inf	0.00699301	0.0624463	1	1	0	1	1
mogR		Motility gene repressor MogR	8	2	0	6	100	75	inf	0.00699301	0.0624463	1	1	0	1	1
group_5039		hypothetical protein	8	2	0	6	100	75	inf	0.00699301	0.0624463	1	1	0	1	1
group_5040		hypothetical protein	8	2	0	6	100	75	inf	0.00699301	0.0624463	1	1	0	1	1
group_5042		hypothetical protein	8	2	0	6	100	75	inf	0.00699301	0.0624463	1	1	0	1	1
group_5043		hypothetical protein	8	2	0	6	100	75	inf	0.00699301	0.0624463	1	1	0	1	1
group_5044		hypothetical protein	8	2	0	6	100	75	inf	0.00699301	0.0624463	1	1	0	1	1
group_5045		hypothetical protein	8	2	0	6	100	75	inf	0.00699301	0.0624463	1	1	0	1	1
ahlD		N-acyl homoserine lactonase	8	2	0	6	100	75	inf	0.00699301	0.0624463	1	1	0	1	1
ntdB		Kanosamine-6-phosphate phosphatase	8	2	0	6	100	75	inf	0.00699301	0.0624463	1	1	0	1	1
ntdA		3-oxo-glucose-6-phosphate:glutamate aminotransferase	8	2	0	6	100	75	inf	0.00699301	0.0624463	1	1	0	1	1
group_5052		hypothetical protein	8	2	0	6	100	75	inf	0.00699301	0.0624463	1	1	0	1	1
ectB		Diaminobutyrate--2-oxoglutarate transaminase	8	2	0	6	100	75	inf	0.00699301	0.0624463	1	1	0	1	1
lrpC_1		HTH-type transcriptional regulator LrpC	8	2	0	6	100	75	inf	0.00699301	0.0624463	1	1	0	1	1
group_5055		hypothetical protein	8	2	0	6	100	75	inf	0.00699301	0.0624463	1	1	0	1	1
group_5057		hypothetical protein	8	2	0	6	100	75	inf	0.00699301	0.0624463	1	1	0	1	1
yohD		Inner membrane protein YohD	8	2	0	6	100	75	inf	0.00699301	0.0624463	1	1	0	1	1
group_5060		hypothetical protein	8	2	0	6	100	75	inf	0.00699301	0.0624463	1	1	0	1	1
speH_2		S-adenosylmethionine decarboxylase proenzyme	8	2	0	6	100	75	inf	0.00699301	0.0624463	1	1	0	1	1
tcaA		Membrane-associated protein TcaA	8	2	0	6	100	75	inf	0.00699301	0.0624463	1	1	0	1	1
group_5070		hypothetical protein	8	2	0	6	100	75	inf	0.00699301	0.0624463	1	1	0	1	1
group_5071		hypothetical protein	8	2	0	6	100	75	inf	0.00699301	0.0624463	1	1	0	1	1
walK_4		Sensor histidine kinase WalK	8	2	0	6	100	75	inf	0.00699301	0.0624463	1	1	0	1	1
npr_1		Thermolysin	8	2	0	6	100	75	inf	0.00699301	0.0624463	1	1	0	1	1
group_5076		hypothetical protein	8	2	0	6	100	75	inf	0.00699301	0.0624463	1	1	0	1	1
dinB_1		DNA polymerase IV	8	2	0	6	100	75	inf	0.00699301	0.0624463	1	1	0	1	1
saeR		Response regulator SaeR	8	2	0	6	100	75	inf	0.00699301	0.0624463	1	1	0	1	1
group_5351		hypothetical protein	8	2	0	6	100	75	inf	0.00699301	0.0624463	1	1	0	1	1
yxlF_1		putative ABC transporter ATP-binding protein YxlF	8	2	0	6	100	75	inf	0.00699301	0.0624463	1	1	0	1	1
group_5380	ytrA_4	HTH-type transcriptional repressor YtrA	8	2	0	6	100	75	inf	0.00699301	0.0624463	1	1	0	1	1
group_5580	gsiC_2	Glutathione transport system permease protein GsiC	8	2	0	6	100	75	inf	0.00699301	0.0624463	1	1	0	1	1
dppC_1		Dipeptide transport system permease protein DppC	8	2	0	6	100	75	inf	0.00699301	0.0624463	1	1	0	1	1
appA_1		Oligopeptide-binding protein AppA	8	2	0	6	100	75	inf	0.00699301	0.0624463	1	1	0	1	1
group_6220		hypothetical protein	8	2	0	6	100	75	inf	0.00699301	0.0624463	1	1	0	1	1
nlhH		Carboxylesterase NlhH	8	2	0	6	100	75	inf	0.00699301	0.0624463	1	1	0	1	1
group_67		hypothetical protein	8	2	0	6	100	75	inf	0.00699301	0.0624463	1	1	0	1	1
nprA		Transcriptional activator NprA	8	2	0	6	100	75	inf	0.00699301	0.0624463	1	1	0	1	1
yybR_2		putative HTH-type transcriptional regulator YybR	8	2	0	6	100	75	inf	0.00699301	0.0624463	1	1	0	1	1
vnfA		Nitrogen fixation protein VnfA	8	2	0	6	100	75	inf	0.00699301	0.0624463	1	1	0	1	1
caiC		putative crotonobetaine/carnitine-CoA ligase	8	2	0	6	100	75	inf	0.00699301	0.0624463	1	1	0	1	1
group_7816	crt_2	Short-chain-enoyl-CoA hydratase	8	2	0	6	100	75	inf	0.00699301	0.0624463	1	1	0	1	1
group_7817		hypothetical protein	8	2	0	6	100	75	inf	0.00699301	0.0624463	1	1	0	1	1
group_7818	bm3R1_2	HTH-type transcriptional repressor Bm3R1	8	2	0	6	100	75	inf	0.00699301	0.0624463	1	1	0	1	1
group_7819		hypothetical protein	8	2	0	6	100	75	inf	0.00699301	0.0624463	1	1	0	1	1
group_7824		hypothetical protein	8	2	0	6	100	75	inf	0.00699301	0.0624463	1	1	0	1	1
phoR_3		Alkaline phosphatase synthesis sensor protein PhoR	8	2	0	6	100	75	inf	0.00699301	0.0624463	1	1	0	1	1
ylaC_1		RNA polymerase sigma factor YlaC	8	2	0	6	100	75	inf	0.00699301	0.0624463	1	1	0	1	1
bcrC_1		Undecaprenyl-diphosphatase BcrC	8	2	0	6	100	75	inf	0.00699301	0.0624463	1	1	0	1	1
group_7887		hypothetical protein	8	2	0	6	100	75	inf	0.00699301	0.0624463	1	1	0	1	1
idhA		Inositol 2-dehydrogenase	8	2	0	6	100	75	inf	0.00699301	0.0624463	1	1	0	1	1
csbX		Alpha-ketoglutarate permease	8	2	0	6	100	75	inf	0.00699301	0.0624463	1	1	0	1	1
degA_1		HTH-type transcriptional regulator DegA	8	2	0	6	100	75	inf	0.00699301	0.0624463	1	1	0	1	1
group_7893		hypothetical protein	8	2	0	6	100	75	inf	0.00699301	0.0624463	1	1	0	1	1
murK		N-acetylmuramic acid/N-acetylglucosamine kinase	8	2	0	6	100	75	inf	0.00699301	0.0624463	1	1	0	1	1
group_7900		hypothetical protein	8	2	0	6	100	75	inf	0.00699301	0.0624463	1	1	0	1	1
group_7901		hypothetical protein	8	2	0	6	100	75	inf	0.00699301	0.0624463	1	1	0	1	1
group_7902		hypothetical protein	8	2	0	6	100	75	inf	0.00699301	0.0624463	1	1	0	1	1
group_7904		hypothetical protein	8	2	0	6	100	75	inf	0.00699301	0.0624463	1	1	0	1	1
yflN_3		putative metallo-hydrolase YflN	8	2	0	6	100	75	inf	0.00699301	0.0624463	1	1	0	1	1
ybdZ		Enterobactin biosynthesis protein YbdZ	8	2	0	6	100	75	inf	0.00699301	0.0624463	1	1	0	1	1
group_7910		hypothetical protein	8	2	0	6	100	75	inf	0.00699301	0.0624463	1	1	0	1	1
group_7911		hypothetical protein	8	2	0	6	100	75	inf	0.00699301	0.0624463	1	1	0	1	1
group_7912		hypothetical protein	8	2	0	6	100	75	inf	0.00699301	0.0624463	1	1	0	1	1
group_7913		RutC family protein	8	2	0	6	100	75	inf	0.00699301	0.0624463	1	1	0	1	1
group_7922		hypothetical protein	8	2	0	6	100	75	inf	0.00699301	0.0624463	1	1	0	1	1
citT_1		Citrate carrier	8	2	0	6	100	75	inf	0.00699301	0.0624463	1	1	0	1	1
group_7928		hypothetical protein	8	2	0	6	100	75	inf	0.00699301	0.0624463	1	1	0	1	1
group_7929		hypothetical protein	8	2	0	6	100	75	inf	0.00699301	0.0624463	1	1	0	1	1
nhaH		Na( )/H( ) antiporter NhaH	8	2	0	6	100	75	inf	0.00699301	0.0624463	1	1	0	1	1
group_7970		hypothetical protein	8	2	0	6	100	75	inf	0.00699301	0.0624463	1	1	0	1	1
bioH		Pimeloyl-[acyl-carrier protein] methyl ester esterase	8	2	0	6	100	75	inf	0.00699301	0.0624463	1	1	0	1	1
group_8000		hypothetical protein	8	2	0	6	100	75	inf	0.00699301	0.0624463	1	1	0	1	1
group_8005		hypothetical protein	8	2	0	6	100	75	inf	0.00699301	0.0624463	1	1	0	1	1
group_8008		hypothetical protein	8	2	0	6	100	75	inf	0.00699301	0.0624463	1	1	0	1	1
coiA		Competence protein CoiA	8	2	0	6	100	75	inf	0.00699301	0.0624463	1	1	0	1	1
group_8040		hypothetical protein	8	2	0	6	100	75	inf	0.00699301	0.0624463	1	1	0	1	1
group_8069		hypothetical protein	8	2	0	6	100	75	inf	0.00699301	0.0624463	1	1	0	1	1
group_8076		hypothetical protein	8	2	0	6	100	75	inf	0.00699301	0.0624463	1	1	0	1	1
group_8077		hypothetical protein	8	2	0	6	100	75	inf	0.00699301	0.0624463	1	1	0	1	1
vioA		dTDP-4-amino-4,6-dideoxy-D-glucose transaminase	8	2	0	6	100	75	inf	0.00699301	0.0624463	1	1	0	1	1
group_8079	tuaG_1	Putative teichuronic acid biosynthesis glycosyltransferase TuaG	8	2	0	6	100	75	inf	0.00699301	0.0624463	1	1	0	1	1
crt_1		Short-chain-enoyl-CoA hydratase	8	2	0	6	100	75	inf	0.00699301	0.0624463	1	1	0	1	1
group_8081		hypothetical protein	8	2	0	6	100	75	inf	0.00699301	0.0624463	1	1	0	1	1
group_8082		hypothetical protein	8	2	0	6	100	75	inf	0.00699301	0.0624463	1	1	0	1	1
group_8083		hypothetical protein	8	2	0	6	100	75	inf	0.00699301	0.0624463	1	1	0	1	1
group_8088		hypothetical protein	8	2	0	6	100	75	inf	0.00699301	0.0624463	1	1	0	1	1
mftC		Putative mycofactocin radical SAM maturase MftC	8	2	0	6	100	75	inf	0.00699301	0.0624463	1	1	0	1	1
brnQ_3		Branched-chain amino acid transport system 2 carrier protein	8	2	0	6	100	75	inf	0.00699301	0.0624463	1	1	0	1	1
group_8099		hypothetical protein	8	2	0	6	100	75	inf	0.00699301	0.0624463	1	1	0	1	1
group_8101		hypothetical protein	8	2	0	6	100	75	inf	0.00699301	0.0624463	1	1	0	1	1
group_8111		hypothetical protein	8	2	0	6	100	75	inf	0.00699301	0.0624463	1	1	0	1	1
group_8112		hypothetical protein	8	2	0	6	100	75	inf	0.00699301	0.0624463	1	1	0	1	1
yycN_2		putative N-acetyltransferase YycN	8	2	0	6	100	75	inf	0.00699301	0.0624463	1	1	0	1	1
group_8120		hypothetical protein	8	2	0	6	100	75	inf	0.00699301	0.0624463	1	1	0	1	1
moeZ_2		putative adenylyltransferase/sulfurtransferase MoeZ	8	2	0	6	100	75	inf	0.00699301	0.0624463	1	1	0	1	1
group_8154		hypothetical protein	8	2	0	6	100	75	inf	0.00699301	0.0624463	1	1	0	1	1
group_8156		hypothetical protein	8	2	0	6	100	75	inf	0.00699301	0.0624463	1	1	0	1	1
group_8157		hypothetical protein	8	2	0	6	100	75	inf	0.00699301	0.0624463	1	1	0	1	1
xylF		2-hydroxymuconate semialdehyde hydrolase	8	2	0	6	100	75	inf	0.00699301	0.0624463	1	1	0	1	1
group_8165		hypothetical protein	8	2	0	6	100	75	inf	0.00699301	0.0624463	1	1	0	1	1
group_8171		hypothetical protein	8	2	0	6	100	75	inf	0.00699301	0.0624463	1	1	0	1	1
group_8176		hypothetical protein	8	2	0	6	100	75	inf	0.00699301	0.0624463	1	1	0	1	1
group_8191		Small, acid-soluble spore protein 1	8	2	0	6	100	75	inf	0.00699301	0.0624463	1	1	0	1	1
proY		Proline-specific permease ProY	8	2	0	6	100	75	inf	0.00699301	0.0624463	1	1	0	1	1
cotF		Spore coat protein F	8	2	0	6	100	75	inf	0.00699301	0.0624463	1	1	0	1	1
group_8218		hypothetical protein	8	2	0	6	100	75	inf	0.00699301	0.0624463	1	1	0	1	1
group_8219		hypothetical protein	8	2	0	6	100	75	inf	0.00699301	0.0624463	1	1	0	1	1
pgaC		Poly-beta-1,6-N-acetyl-D-glucosamine synthase	8	2	0	6	100	75	inf	0.00699301	0.0624463	1	1	0	1	1
group_8226		hypothetical protein	8	2	0	6	100	75	inf	0.00699301	0.0624463	1	1	0	1	1
group_8227		hypothetical protein	8	2	0	6	100	75	inf	0.00699301	0.0624463	1	1	0	1	1
group_8228		hypothetical protein	8	2	0	6	100	75	inf	0.00699301	0.0624463	1	1	0	1	1
group_8229		3 beta-hydroxysteroid dehydrogenase/Delta 5-->4-isomerase	8	2	0	6	100	75	inf	0.00699301	0.0624463	1	1	0	1	1
group_8230		hypothetical protein	8	2	0	6	100	75	inf	0.00699301	0.0624463	1	1	0	1	1
fabH_2		3-oxoacyl-[acyl-carrier-protein] synthase 3	8	2	0	6	100	75	inf	0.00699301	0.0624463	1	1	0	1	1
ntdC		Glucose-6-phosphate 3-dehydrogenase	8	2	0	6	100	75	inf	0.00699301	0.0624463	1	1	0	1	1
group_8235	ccpA_1	Catabolite control protein A	8	2	0	6	100	75	inf	0.00699301	0.0624463	1	1	0	1	1
hypE		Hydrogenase isoenzymes formation protein HypE	8	2	0	6	100	75	inf	0.00699301	0.0624463	1	1	0	1	1
rutB		Peroxyureidoacrylate/ureidoacrylate amidohydrolase RutB	8	2	0	6	100	75	inf	0.00699301	0.0624463	1	1	0	1	1
group_8244		hypothetical protein	8	2	0	6	100	75	inf	0.00699301	0.0624463	1	1	0	1	1
group_8255		hypothetical protein	8	2	0	6	100	75	inf	0.00699301	0.0624463	1	1	0	1	1
group_8261		hypothetical protein	8	2	0	6	100	75	inf	0.00699301	0.0624463	1	1	0	1	1
group_8262		hypothetical protein	8	2	0	6	100	75	inf	0.00699301	0.0624463	1	1	0	1	1
group_843		hypothetical protein	8	2	0	6	100	75	inf	0.00699301	0.0624463	1	1	0	1	1
group_8541		hypothetical protein	8	2	0	6	100	75	inf	0.00699301	0.0624463	1	1	0	1	1
group_8542		hypothetical protein	8	2	0	6	100	75	inf	0.00699301	0.0624463	1	1	0	1	1
group_8592		hypothetical protein	8	2	0	6	100	75	inf	0.00699301	0.0624463	1	1	0	1	1
group_8620		hypothetical protein	8	2	0	6	100	75	inf	0.00699301	0.0624463	1	1	0	1	1
group_8722		hypothetical protein	8	2	0	6	100	75	inf	0.00699301	0.0624463	1	1	0	1	1
glcA_1		Glycolate permease GlcA	8	2	0	6	100	75	inf	0.00699301	0.0624463	1	1	0	1	1
group_962		hypothetical protein	8	2	0	6	100	75	inf	0.00699301	0.0624463	1	1	0	1	1
group_974		hypothetical protein	8	2	0	6	100	75	inf	0.00699301	0.0624463	1	1	0	1	1
group_975		hypothetical protein	8	2	0	6	100	75	inf	0.00699301	0.0624463	1	1	0	1	1
pepIP		Proline iminopeptidase	8	2	0	6	100	75	inf	0.00699301	0.0624463	1	1	0	1	1
group_10309		tRNA-Pro(tgg)	6	0	2	8	75	100	inf	0.00699301	0.0624463	1	1	0	1	1
group_10359		hypothetical protein	0	6	8	2	0	25	0	0.00699301	0.0624463	1	0	1	1	1
group_1075	nrdF	Ribonucleoside-diphosphate reductase subunit beta	0	6	8	2	0	25	0	0.00699301	0.0624463	1	0	1	1	1
dap4		Dipeptidyl aminopeptidase 4	0	6	8	2	0	25	0	0.00699301	0.0624463	1	0	1	1	1
group_1121		hypothetical protein	0	6	8	2	0	25	0	0.00699301	0.0624463	1	0	1	1	1
group_1138		hypothetical protein	0	6	8	2	0	25	0	0.00699301	0.0624463	1	0	1	1	1
group_1141		hypothetical protein	0	6	8	2	0	25	0	0.00699301	0.0624463	1	0	1	1	1
group_1158		hypothetical protein	0	6	8	2	0	25	0	0.00699301	0.0624463	1	0	1	1	1
group_1205		hypothetical protein	0	6	8	2	0	25	0	0.00699301	0.0624463	1	0	1	1	1
group_1340		hypothetical protein	0	6	8	2	0	25	0	0.00699301	0.0624463	1	0	1	1	1
group_1368	vioB	dTDP-4-amino-4,6-dideoxy-D-glucose acyltransferase	0	6	8	2	0	25	0	0.00699301	0.0624463	1	0	1	1	1
lytB_1		Putative endo-beta-N-acetylglucosaminidase	0	6	8	2	0	25	0	0.00699301	0.0624463	1	0	1	1	1
group_1412		hypothetical protein	0	6	8	2	0	25	0	0.00699301	0.0624463	1	0	1	1	1
group_1446	bm3R1_2	HTH-type transcriptional repressor Bm3R1	0	6	8	2	0	25	0	0.00699301	0.0624463	1	0	1	1	1
group_1453		hypothetical protein	0	6	8	2	0	25	0	0.00699301	0.0624463	1	0	1	1	1
group_1513		hypothetical protein	0	6	8	2	0	25	0	0.00699301	0.0624463	1	0	1	1	1
group_1557		hypothetical protein	0	6	8	2	0	25	0	0.00699301	0.0624463	1	0	1	1	1
group_1617	nprA	Transcriptional activator NprA	0	6	8	2	0	25	0	0.00699301	0.0624463	1	0	1	1	1
group_1632		hypothetical protein	0	6	8	2	0	25	0	0.00699301	0.0624463	1	0	1	1	1
group_1653		hypothetical protein	0	6	8	2	0	25	0	0.00699301	0.0624463	1	0	1	1	1
group_1668		hypothetical protein	0	6	8	2	0	25	0	0.00699301	0.0624463	1	0	1	1	1
group_1670	tetA_3	Tetracycline resistance protein, class C	0	6	8	2	0	25	0	0.00699301	0.0624463	1	0	1	1	1
group_1671		hypothetical protein	0	6	8	2	0	25	0	0.00699301	0.0624463	1	0	1	1	1
group_1711		hypothetical protein	0	6	8	2	0	25	0	0.00699301	0.0624463	1	0	1	1	1
group_1730	bcrC_1	Undecaprenyl-diphosphatase BcrC	0	6	8	2	0	25	0	0.00699301	0.0624463	1	0	1	1	1
yvdP		putative FAD-linked oxidoreductase YvdP	0	6	8	2	0	25	0	0.00699301	0.0624463	1	0	1	1	1
group_1984		hypothetical protein	0	6	8	2	0	25	0	0.00699301	0.0624463	1	0	1	1	1
group_2039		hypothetical protein	0	6	8	2	0	25	0	0.00699301	0.0624463	1	0	1	1	1
yciK		putative oxidoreductase YciK	0	6	8	2	0	25	0	0.00699301	0.0624463	1	0	1	1	1
betI		HTH-type transcriptional regulator BetI	0	6	8	2	0	25	0	0.00699301	0.0624463	1	0	1	1	1
group_2164		hypothetical protein	0	6	8	2	0	25	0	0.00699301	0.0624463	1	0	1	1	1
group_2291		hypothetical protein	0	6	8	2	0	25	0	0.00699301	0.0624463	1	0	1	1	1
group_2293		hypothetical protein	0	6	8	2	0	25	0	0.00699301	0.0624463	1	0	1	1	1
group_2320		hypothetical protein	0	6	8	2	0	25	0	0.00699301	0.0624463	1	0	1	1	1
group_2358	vioA	dTDP-4-amino-4,6-dideoxy-D-glucose transaminase	0	6	8	2	0	25	0	0.00699301	0.0624463	1	0	1	1	1
group_2359	tuaG_2	Putative teichuronic acid biosynthesis glycosyltransferase TuaG	0	6	8	2	0	25	0	0.00699301	0.0624463	1	0	1	1	1
group_2360		hypothetical protein	0	6	8	2	0	25	0	0.00699301	0.0624463	1	0	1	1	1
group_2370		hypothetical protein	0	6	8	2	0	25	0	0.00699301	0.0624463	1	0	1	1	1
group_2453		hypothetical protein	0	6	8	2	0	25	0	0.00699301	0.0624463	1	0	1	1	1
group_2454		hypothetical protein	0	6	8	2	0	25	0	0.00699301	0.0624463	1	0	1	1	1
group_2514		hypothetical protein	0	6	8	2	0	25	0	0.00699301	0.0624463	1	0	1	1	1
group_2516		hypothetical protein	0	6	8	2	0	25	0	0.00699301	0.0624463	1	0	1	1	1
group_2555		hypothetical protein	0	6	8	2	0	25	0	0.00699301	0.0624463	1	0	1	1	1
group_2707		hypothetical protein	0	6	8	2	0	25	0	0.00699301	0.0624463	1	0	1	1	1
group_2728		hypothetical protein	0	6	8	2	0	25	0	0.00699301	0.0624463	1	0	1	1	1
group_2733		hypothetical protein	0	6	8	2	0	25	0	0.00699301	0.0624463	1	0	1	1	1
group_2735		6-deoxy-6-sulfogluconolactonase	0	6	8	2	0	25	0	0.00699301	0.0624463	1	0	1	1	1
group_2918		hypothetical protein	0	6	8	2	0	25	0	0.00699301	0.0624463	1	0	1	1	1
group_2941		hypothetical protein	0	6	8	2	0	25	0	0.00699301	0.0624463	1	0	1	1	1
group_2942		hypothetical protein	0	6	8	2	0	25	0	0.00699301	0.0624463	1	0	1	1	1
group_3597		hypothetical protein	0	6	8	2	0	25	0	0.00699301	0.0624463	1	0	1	1	1
group_3682	brnQ_6	Branched-chain amino acid transport system 2 carrier protein	0	6	8	2	0	25	0	0.00699301	0.0624463	1	0	1	1	1
rocC_2		Amino-acid permease RocC	0	6	8	2	0	25	0	0.00699301	0.0624463	1	0	1	1	1
group_3991		hypothetical protein	0	6	8	2	0	25	0	0.00699301	0.0624463	1	0	1	1	1
group_4092	yhdG_3	putative amino acid permease YhdG	0	6	8	2	0	25	0	0.00699301	0.0624463	1	0	1	1	1
group_4190		hypothetical protein	0	6	8	2	0	25	0	0.00699301	0.0624463	1	0	1	1	1
gsiD		Glutathione transport system permease protein GsiD	0	6	8	2	0	25	0	0.00699301	0.0624463	1	0	1	1	1
sdpR_2		Transcriptional repressor SdpR	0	6	8	2	0	25	0	0.00699301	0.0624463	1	0	1	1	1
group_5372		6-phosphogluconate dehydrogenase, NAD( )-dependent, decarboxylating	0	6	8	2	0	25	0	0.00699301	0.0624463	1	0	1	1	1
puuB_3		Gamma-glutamylputrescine oxidoreductase	0	6	8	2	0	25	0	0.00699301	0.0624463	1	0	1	1	1
group_957	yheS_3	putative ABC transporter ATP-binding protein YheS	0	6	8	2	0	25	0	0.00699301	0.0624463	1	0	1	1	1
group_10229		tRNA-Glu(ttc)	7	1	1	7	87.5	87.5	49	0.010101	0.0888493	1	1	1	1	1
group_10250		tRNA-Val(tac)	7	1	1	7	87.5	87.5	49	0.010101	0.0888493	1	1	1	1	1
group_1122		hypothetical protein	7	1	1	7	87.5	87.5	49	0.010101	0.0888493	1	1	1	1	1
rimL_2		Ribosomal-protein-serine acetyltransferase	7	1	1	7	87.5	87.5	49	0.010101	0.0888493	1	1	1	1	1
group_290		putative FAD-linked oxidoreductase	1	7	7	1	12.5	12.5	0.0204082	0.010101	0.0888493	1	1	1	1	1
group_4927		hypothetical protein	7	1	1	7	87.5	87.5	49	0.010101	0.0888493	1	1	1	1	1
group_4944		hypothetical protein	7	1	1	7	87.5	87.5	49	0.010101	0.0888493	1	1	1	1	1
group_5001		hypothetical protein	7	1	1	7	87.5	87.5	49	0.010101	0.0888493	1	1	1	1	1
group_6949		tRNA-Lys(ttt)	7	1	1	7	87.5	87.5	49	0.010101	0.0888493	1	1	1	1	1
group_7841		hypothetical protein	7	1	1	7	87.5	87.5	49	0.010101	0.0888493	1	1	1	1	1
group_8049		hypothetical protein	7	1	1	7	87.5	87.5	49	0.010101	0.0888493	1	1	1	1	1
group_8678		hypothetical protein	7	1	1	7	87.5	87.5	49	0.010101	0.0888493	1	1	1	1	1
group_8781		hypothetical protein	7	1	1	7	87.5	87.5	49	0.010101	0.0888493	1	1	1	1	1
group_10244		tRNA-Val(tac)	8	3	0	5	100	62.5	inf	0.025641	0.17621	1	1	0	1	1
group_10436		tRNA-His(gtg)	8	3	0	5	100	62.5	inf	0.025641	0.17621	1	1	0	1	1
group_1258		hypothetical protein	8	3	0	5	100	62.5	inf	0.025641	0.17621	1	1	0	1	1
tehB		hypothetical protein	8	3	0	5	100	62.5	inf	0.025641	0.17621	1	1	0	1	1
sqr		hypothetical protein	8	3	0	5	100	62.5	inf	0.025641	0.17621	1	1	0	1	1
group_1885		hypothetical protein	8	3	0	5	100	62.5	inf	0.025641	0.17621	1	1	0	1	1
group_1890		hypothetical protein	8	3	0	5	100	62.5	inf	0.025641	0.17621	1	1	0	1	1
group_1891		hypothetical protein	8	3	0	5	100	62.5	inf	0.025641	0.17621	1	1	0	1	1
group_1894		hypothetical protein	8	3	0	5	100	62.5	inf	0.025641	0.17621	1	1	0	1	1
rsgI		Anti-sigma-I factor RsgI	8	3	0	5	100	62.5	inf	0.025641	0.17621	1	1	0	1	1
group_1971		hypothetical protein	8	3	0	5	100	62.5	inf	0.025641	0.17621	1	1	0	1	1
fumC		Fumarate hydratase class II	8	3	0	5	100	62.5	inf	0.025641	0.17621	1	1	0	1	1
araC		Arabinose operon regulatory protein	8	3	0	5	100	62.5	inf	0.025641	0.17621	1	1	0	1	1
rpoE_1		ECF RNA polymerase sigma factor SigW	8	3	0	5	100	62.5	inf	0.025641	0.17621	1	1	0	1	1
group_2186		hypothetical protein	8	3	0	5	100	62.5	inf	0.025641	0.17621	1	1	0	1	1
group_2260		hypothetical protein	8	3	0	5	100	62.5	inf	0.025641	0.17621	1	1	0	1	1
ybbH		hypothetical protein	8	3	0	5	100	62.5	inf	0.025641	0.17621	1	1	0	1	1
ydaF_11		Putative ribosomal N-acetyltransferase YdaF	8	3	0	5	100	62.5	inf	0.025641	0.17621	1	1	0	1	1
group_2669		hypothetical protein	8	3	0	5	100	62.5	inf	0.025641	0.17621	1	1	0	1	1
group_2723		hypothetical protein	8	3	0	5	100	62.5	inf	0.025641	0.17621	1	1	0	1	1
group_2729		hypothetical protein	8	3	0	5	100	62.5	inf	0.025641	0.17621	1	1	0	1	1
group_2873		hypothetical protein	8	3	0	5	100	62.5	inf	0.025641	0.17621	1	1	0	1	1
pbpE_1		Penicillin-binding protein 4*	8	3	0	5	100	62.5	inf	0.025641	0.17621	1	1	0	1	1
fgd2		hypothetical protein	8	3	0	5	100	62.5	inf	0.025641	0.17621	1	1	0	1	1
ytcD_2		putative HTH-type transcriptional regulator YtcD	8	3	0	5	100	62.5	inf	0.025641	0.17621	1	1	0	1	1
rapF_2		Response regulator aspartate phosphatase F	8	3	0	5	100	62.5	inf	0.025641	0.17621	1	1	0	1	1
group_2993		hypothetical protein	8	3	0	5	100	62.5	inf	0.025641	0.17621	1	1	0	1	1
ytrD		putative ABC transporter permease YtrD	8	3	0	5	100	62.5	inf	0.025641	0.17621	1	1	0	1	1
group_3002		hypothetical protein	8	3	0	5	100	62.5	inf	0.025641	0.17621	1	1	0	1	1
group_3003		hypothetical protein	8	3	0	5	100	62.5	inf	0.025641	0.17621	1	1	0	1	1
group_3004		hypothetical protein	8	3	0	5	100	62.5	inf	0.025641	0.17621	1	1	0	1	1
group_3024		hypothetical protein	8	3	0	5	100	62.5	inf	0.025641	0.17621	1	1	0	1	1
uvrA_2		UvrABC system protein A	8	3	0	5	100	62.5	inf	0.025641	0.17621	1	1	0	1	1
group_3063		hypothetical protein	8	3	0	5	100	62.5	inf	0.025641	0.17621	1	1	0	1	1
group_3067		hypothetical protein	8	3	0	5	100	62.5	inf	0.025641	0.17621	1	1	0	1	1
group_3089		hypothetical protein	8	3	0	5	100	62.5	inf	0.025641	0.17621	1	1	0	1	1
group_3092		hypothetical protein	8	3	0	5	100	62.5	inf	0.025641	0.17621	1	1	0	1	1
dppE_3		Dipeptide-binding protein DppE	8	3	0	5	100	62.5	inf	0.025641	0.17621	1	1	0	1	1
group_3102		hypothetical protein	8	3	0	5	100	62.5	inf	0.025641	0.17621	1	1	0	1	1
paiA_1		Spermidine/spermine N(1)-acetyltransferase	8	3	0	5	100	62.5	inf	0.025641	0.17621	1	1	0	1	1
group_3114		hypothetical protein	8	3	0	5	100	62.5	inf	0.025641	0.17621	1	1	0	1	1
yabJ_1		2-iminobutanoate/2-iminopropanoate deaminase	8	3	0	5	100	62.5	inf	0.025641	0.17621	1	1	0	1	1
wecA		UDP-N-acetylgalactosamine-undecaprenyl-phosphate N-acetylgalactosaminephosphotransferase	8	3	0	5	100	62.5	inf	0.025641	0.17621	1	1	0	1	1
ywqC		putative capsular polysaccharide biosynthesis protein YwqC	8	3	0	5	100	62.5	inf	0.025641	0.17621	1	1	0	1	1
group_3319		hypothetical protein	8	3	0	5	100	62.5	inf	0.025641	0.17621	1	1	0	1	1
group_3320		hypothetical protein	8	3	0	5	100	62.5	inf	0.025641	0.17621	1	1	0	1	1
group_3376		hypothetical protein	8	3	0	5	100	62.5	inf	0.025641	0.17621	1	1	0	1	1
group_3424		hypothetical protein	8	3	0	5	100	62.5	inf	0.025641	0.17621	1	1	0	1	1
group_3432		hypothetical protein	8	3	0	5	100	62.5	inf	0.025641	0.17621	1	1	0	1	1
group_3698		hypothetical protein	8	3	0	5	100	62.5	inf	0.025641	0.17621	1	1	0	1	1
cat_2		Chloramphenicol acetyltransferase	8	3	0	5	100	62.5	inf	0.025641	0.17621	1	1	0	1	1
rdmE		Aklavinone 12-hydroxylase RdmE	8	3	0	5	100	62.5	inf	0.025641	0.17621	1	1	0	1	1
group_3781		hypothetical protein	8	3	0	5	100	62.5	inf	0.025641	0.17621	1	1	0	1	1
group_3840		hypothetical protein	8	3	0	5	100	62.5	inf	0.025641	0.17621	1	1	0	1	1
cat_3		Chloramphenicol acetyltransferase	8	3	0	5	100	62.5	inf	0.025641	0.17621	1	1	0	1	1
sdhB_1		L-serine dehydratase, beta chain	8	3	0	5	100	62.5	inf	0.025641	0.17621	1	1	0	1	1
yhhJ_2		Inner membrane transport permease YhhJ	8	3	0	5	100	62.5	inf	0.025641	0.17621	1	1	0	1	1
rbbA		Ribosome-associated ATPase	8	3	0	5	100	62.5	inf	0.025641	0.17621	1	1	0	1	1
drrA_4		Daunorubicin/doxorubicin resistance ATP-binding protein DrrA	8	3	0	5	100	62.5	inf	0.025641	0.17621	1	1	0	1	1
desK_3		Sensor histidine kinase DesK	8	3	0	5	100	62.5	inf	0.025641	0.17621	1	1	0	1	1
yohK_1		Inner membrane protein YohK	8	3	0	5	100	62.5	inf	0.025641	0.17621	1	1	0	1	1
group_4251		hypothetical protein	8	3	0	5	100	62.5	inf	0.025641	0.17621	1	1	0	1	1
group_4308		hypothetical protein	8	3	0	5	100	62.5	inf	0.025641	0.17621	1	1	0	1	1
group_4324		D-alanyl-D-alanine carboxypeptidase	8	3	0	5	100	62.5	inf	0.025641	0.17621	1	1	0	1	1
cfa		Cyclopropane-fatty-acyl-phospholipid synthase	8	3	0	5	100	62.5	inf	0.025641	0.17621	1	1	0	1	1
ytcD_3		putative HTH-type transcriptional regulator YtcD	8	3	0	5	100	62.5	inf	0.025641	0.17621	1	1	0	1	1
pld1		Pyridoxal 4-dehydrogenase	8	3	0	5	100	62.5	inf	0.025641	0.17621	1	1	0	1	1
group_4530		hypothetical protein	8	3	0	5	100	62.5	inf	0.025641	0.17621	1	1	0	1	1
group_4535		hypothetical protein	8	3	0	5	100	62.5	inf	0.025641	0.17621	1	1	0	1	1
mepM_3		Murein DD-endopeptidase MepM	8	3	0	5	100	62.5	inf	0.025641	0.17621	1	1	0	1	1
group_4537		hypothetical protein	8	3	0	5	100	62.5	inf	0.025641	0.17621	1	1	0	1	1
pspE		Thiosulfate sulfurtransferase PspE	8	3	0	5	100	62.5	inf	0.025641	0.17621	1	1	0	1	1
degA_3		HTH-type transcriptional regulator DegA	8	3	0	5	100	62.5	inf	0.025641	0.17621	1	1	0	1	1
sacX		Negative regulator of SacY activity	8	3	0	5	100	62.5	inf	0.025641	0.17621	1	1	0	1	1
scrB		Sucrose-6-phosphate hydrolase	8	3	0	5	100	62.5	inf	0.025641	0.17621	1	1	0	1	1
group_4649		hypothetical protein	8	3	0	5	100	62.5	inf	0.025641	0.17621	1	1	0	1	1
group_4698	resE_9	Sensor histidine kinase ResE	8	3	0	5	100	62.5	inf	0.025641	0.17621	1	1	0	1	1
ftsW_1		putative peptidoglycan glycosyltransferase FtsW	8	3	0	5	100	62.5	inf	0.025641	0.17621	1	1	0	1	1
group_4791		hypothetical protein	8	3	0	5	100	62.5	inf	0.025641	0.17621	1	1	0	1	1
group_4802		GTP cyclohydrolase 1 type 2	8	3	0	5	100	62.5	inf	0.025641	0.17621	1	1	0	1	1
group_4810		hypothetical protein	8	3	0	5	100	62.5	inf	0.025641	0.17621	1	1	0	1	1
kstR2_4		HTH-type transcriptional repressor KstR2	8	3	0	5	100	62.5	inf	0.025641	0.17621	1	1	0	1	1
paiB_2		Protease synthase and sporulation protein PAI 2	8	3	0	5	100	62.5	inf	0.025641	0.17621	1	1	0	1	1
group_4942		hypothetical protein	8	3	0	5	100	62.5	inf	0.025641	0.17621	1	1	0	1	1
group_4957		hypothetical protein	8	3	0	5	100	62.5	inf	0.025641	0.17621	1	1	0	1	1
arlS		Signal transduction histidine-protein kinase ArlS	8	3	0	5	100	62.5	inf	0.025641	0.17621	1	1	0	1	1
mprA		Response regulator MprA	8	3	0	5	100	62.5	inf	0.025641	0.17621	1	1	0	1	1
group_4977		hypothetical protein	8	3	0	5	100	62.5	inf	0.025641	0.17621	1	1	0	1	1
group_5009		hypothetical protein	8	3	0	5	100	62.5	inf	0.025641	0.17621	1	1	0	1	1
group_5010		hypothetical protein	8	3	0	5	100	62.5	inf	0.025641	0.17621	1	1	0	1	1
btr		HTH-type transcriptional activator Btr	8	3	0	5	100	62.5	inf	0.025641	0.17621	1	1	0	1	1
group_5086		hypothetical protein	8	3	0	5	100	62.5	inf	0.025641	0.17621	1	1	0	1	1
group_5177	dppE_5	Dipeptide-binding protein DppE	8	3	0	5	100	62.5	inf	0.025641	0.17621	1	1	0	1	1
degU_2		Transcriptional regulatory protein DegU	8	3	0	5	100	62.5	inf	0.025641	0.17621	1	1	0	1	1
group_570		hypothetical protein	8	3	0	5	100	62.5	inf	0.025641	0.17621	1	1	0	1	1
group_6090		hypothetical protein	8	3	0	5	100	62.5	inf	0.025641	0.17621	1	1	0	1	1
group_7126		hypothetical protein	8	3	0	5	100	62.5	inf	0.025641	0.17621	1	1	0	1	1
group_7143		hypothetical protein	8	3	0	5	100	62.5	inf	0.025641	0.17621	1	1	0	1	1
patA_3		Peptidoglycan O-acetyltransferase	8	3	0	5	100	62.5	inf	0.025641	0.17621	1	1	0	1	1
group_7619		hypothetical protein	8	3	0	5	100	62.5	inf	0.025641	0.17621	1	1	0	1	1
aspA_1		Aspartate ammonia-lyase	8	3	0	5	100	62.5	inf	0.025641	0.17621	1	1	0	1	1
bag		hypothetical protein	8	3	0	5	100	62.5	inf	0.025641	0.17621	1	1	0	1	1
group_960		hypothetical protein	8	3	0	5	100	62.5	inf	0.025641	0.17621	1	1	0	1	1
group_971	yflN_2	putative metallo-hydrolase YflN	8	3	0	5	100	62.5	inf	0.025641	0.17621	1	1	0	1	1
group_973		hypothetical protein	8	3	0	5	100	62.5	inf	0.025641	0.17621	1	1	0	1	1
lutC_2		Lactate utilization protein C	8	3	0	5	100	62.5	inf	0.025641	0.17621	1	1	0	1	1
group_1252		hypothetical protein	0	5	8	3	0	37.5	0	0.025641	0.17621	1	0	1	1	1
group_1407		Zinc-type alcohol dehydrogenase-like protein	0	5	8	3	0	37.5	0	0.025641	0.17621	1	0	1	1	1
group_1636	csbD_2	Stress response protein CsbD	0	5	8	3	0	37.5	0	0.025641	0.17621	1	0	1	1	1
ydaP		Putative thiamine pyrophosphate-containing protein YdaP	0	5	8	3	0	37.5	0	0.025641	0.17621	1	0	1	1	1
group_1777	ykvP	Spore protein YkvP	0	5	8	3	0	37.5	0	0.025641	0.17621	1	0	1	1	1
group_1794		hypothetical protein	0	5	8	3	0	37.5	0	0.025641	0.17621	1	0	1	1	1
nuc		Thermonuclease	0	5	8	3	0	37.5	0	0.025641	0.17621	1	0	1	1	1
group_1817		hypothetical protein	0	5	8	3	0	37.5	0	0.025641	0.17621	1	0	1	1	1
group_1860		hypothetical protein	0	5	8	3	0	37.5	0	0.025641	0.17621	1	0	1	1	1
group_1879		hypothetical protein	0	5	8	3	0	37.5	0	0.025641	0.17621	1	0	1	1	1
group_1887		hypothetical protein	0	5	8	3	0	37.5	0	0.025641	0.17621	1	0	1	1	1
ywqD_1		Tyrosine-protein kinase YwqD	0	5	8	3	0	37.5	0	0.025641	0.17621	1	0	1	1	1
ywqE		Tyrosine-protein phosphatase YwqE	0	5	8	3	0	37.5	0	0.025641	0.17621	1	0	1	1	1
group_1916	gtaB_2	UTP--glucose-1-phosphate uridylyltransferase	0	5	8	3	0	37.5	0	0.025641	0.17621	1	0	1	1	1
group_1921		hypothetical protein	0	5	8	3	0	37.5	0	0.025641	0.17621	1	0	1	1	1
group_1922	emrY	putative multidrug resistance protein EmrY	0	5	8	3	0	37.5	0	0.025641	0.17621	1	0	1	1	1
group_1944		hypothetical protein	0	5	8	3	0	37.5	0	0.025641	0.17621	1	0	1	1	1
group_1962		hypothetical protein	5	0	3	8	62.5	100	inf	0.025641	0.17621	1	1	0	1	1
group_1982		hypothetical protein	0	5	8	3	0	37.5	0	0.025641	0.17621	1	0	1	1	1
group_1998		hypothetical protein	0	5	8	3	0	37.5	0	0.025641	0.17621	1	0	1	1	1
group_2082		hypothetical protein	0	5	8	3	0	37.5	0	0.025641	0.17621	1	0	1	1	1
group_2108		hypothetical protein	0	5	8	3	0	37.5	0	0.025641	0.17621	1	0	1	1	1
tusA_1		Sulfurtransferase TusA	0	5	8	3	0	37.5	0	0.025641	0.17621	1	0	1	1	1
group_2132		hypothetical protein	0	5	8	3	0	37.5	0	0.025641	0.17621	1	0	1	1	1
group_2136	yxdM_5	ABC transporter permease protein YxdM	0	5	8	3	0	37.5	0	0.025641	0.17621	1	0	1	1	1
group_2168		hypothetical protein	0	5	8	3	0	37.5	0	0.025641	0.17621	1	0	1	1	1
yafP		putative N-acetyltransferase YafP	0	5	8	3	0	37.5	0	0.025641	0.17621	1	0	1	1	1
pseB		UDP-N-acetylglucosamine 4,6-dehydratase (inverting)	0	5	8	3	0	37.5	0	0.025641	0.17621	1	0	1	1	1
group_2275		hypothetical protein	0	5	8	3	0	37.5	0	0.025641	0.17621	1	0	1	1	1
group_2292		hypothetical protein	0	5	8	3	0	37.5	0	0.025641	0.17621	1	0	1	1	1
group_2354		Putative O-methyltransferase/MSMEI_4947	0	5	8	3	0	37.5	0	0.025641	0.17621	1	0	1	1	1
group_2371		hypothetical protein	0	5	8	3	0	37.5	0	0.025641	0.17621	1	0	1	1	1
group_2377	pbpE_2	Penicillin-binding protein 4*	0	5	8	3	0	37.5	0	0.025641	0.17621	1	0	1	1	1
group_2385	bcrC_2	Undecaprenyl-diphosphatase BcrC	0	5	8	3	0	37.5	0	0.025641	0.17621	1	0	1	1	1
inhA_2		Isonitrile hydratase	0	5	8	3	0	37.5	0	0.025641	0.17621	1	0	1	1	1
bsr		Blasticidin-S deaminase	0	5	8	3	0	37.5	0	0.025641	0.17621	1	0	1	1	1
yjeH		L-methionine/branched-chain amino acid exporter YjeH	0	5	8	3	0	37.5	0	0.025641	0.17621	1	0	1	1	1
lrpC_3		HTH-type transcriptional regulator LrpC	0	5	8	3	0	37.5	0	0.025641	0.17621	1	0	1	1	1
group_2423		hypothetical protein	0	5	8	3	0	37.5	0	0.025641	0.17621	1	0	1	1	1
group_2444	ina_2	Immune inhibitor A	0	5	8	3	0	37.5	0	0.025641	0.17621	1	0	1	1	1
tipA		HTH-type transcriptional activator TipA	0	5	8	3	0	37.5	0	0.025641	0.17621	1	0	1	1	1
group_2477		hypothetical protein	0	5	8	3	0	37.5	0	0.025641	0.17621	1	0	1	1	1
group_2482		hypothetical protein	0	5	8	3	0	37.5	0	0.025641	0.17621	1	0	1	1	1
axe2		Acetylxylan esterase	0	5	8	3	0	37.5	0	0.025641	0.17621	1	0	1	1	1
group_2490		hypothetical protein	0	5	8	3	0	37.5	0	0.025641	0.17621	1	0	1	1	1
rfbJ		CDP-abequose synthase	0	5	8	3	0	37.5	0	0.025641	0.17621	1	0	1	1	1
group_2492		hypothetical protein	0	5	8	3	0	37.5	0	0.025641	0.17621	1	0	1	1	1
group_2525		hypothetical protein	0	5	8	3	0	37.5	0	0.025641	0.17621	1	0	1	1	1
comR		HTH-type transcriptional repressor ComR	0	5	8	3	0	37.5	0	0.025641	0.17621	1	0	1	1	1
ydhP_1		Inner membrane transport protein YdhP	0	5	8	3	0	37.5	0	0.025641	0.17621	1	0	1	1	1
group_2540		hypothetical protein	0	5	8	3	0	37.5	0	0.025641	0.17621	1	0	1	1	1
stiP		Cysteine protease StiP	0	5	8	3	0	37.5	0	0.025641	0.17621	1	0	1	1	1
group_2542		hypothetical protein	0	5	8	3	0	37.5	0	0.025641	0.17621	1	0	1	1	1
group_2554		hypothetical protein	0	5	8	3	0	37.5	0	0.025641	0.17621	1	0	1	1	1
group_2579		hypothetical protein	0	5	8	3	0	37.5	0	0.025641	0.17621	1	0	1	1	1
group_2620		hypothetical protein	0	5	8	3	0	37.5	0	0.025641	0.17621	1	0	1	1	1
pyrE_2		Orotate phosphoribosyltransferase	0	5	8	3	0	37.5	0	0.025641	0.17621	1	0	1	1	1
group_2624		hypothetical protein	0	5	8	3	0	37.5	0	0.025641	0.17621	1	0	1	1	1
group_2654		hypothetical protein	0	5	8	3	0	37.5	0	0.025641	0.17621	1	0	1	1	1
group_2657	immR_1	HTH-type transcriptional regulator ImmR	0	5	8	3	0	37.5	0	0.025641	0.17621	1	0	1	1	1
group_2658	ytrB_6	ABC transporter ATP-binding protein YtrB	0	5	8	3	0	37.5	0	0.025641	0.17621	1	0	1	1	1
group_2659		hypothetical protein	0	5	8	3	0	37.5	0	0.025641	0.17621	1	0	1	1	1
group_2667		hypothetical protein	0	5	8	3	0	37.5	0	0.025641	0.17621	1	0	1	1	1
group_2668		hypothetical protein	0	5	8	3	0	37.5	0	0.025641	0.17621	1	0	1	1	1
group_2694		hypothetical protein	0	5	8	3	0	37.5	0	0.025641	0.17621	1	0	1	1	1
group_2696	ddpC_2	putative D,D-dipeptide transport system permease protein DdpC	0	5	8	3	0	37.5	0	0.025641	0.17621	1	0	1	1	1
gadB		Glutamate decarboxylase	0	5	8	3	0	37.5	0	0.025641	0.17621	1	0	1	1	1
group_2732		hypothetical protein	0	5	8	3	0	37.5	0	0.025641	0.17621	1	0	1	1	1
group_2739		hypothetical protein	0	5	8	3	0	37.5	0	0.025641	0.17621	1	0	1	1	1
group_2802		hypothetical protein	0	5	8	3	0	37.5	0	0.025641	0.17621	1	0	1	1	1
group_2841		hypothetical protein	0	5	8	3	0	37.5	0	0.025641	0.17621	1	0	1	1	1
group_2842		hypothetical protein	0	5	8	3	0	37.5	0	0.025641	0.17621	1	0	1	1	1
group_2843		hypothetical protein	0	5	8	3	0	37.5	0	0.025641	0.17621	1	0	1	1	1
group_2844		hypothetical protein	0	5	8	3	0	37.5	0	0.025641	0.17621	1	0	1	1	1
group_2845		hypothetical protein	0	5	8	3	0	37.5	0	0.025641	0.17621	1	0	1	1	1
group_2846		hypothetical protein	0	5	8	3	0	37.5	0	0.025641	0.17621	1	0	1	1	1
group_2847		Putative conjugal transfer protein	0	5	8	3	0	37.5	0	0.025641	0.17621	1	0	1	1	1
group_2848		hypothetical protein	0	5	8	3	0	37.5	0	0.025641	0.17621	1	0	1	1	1
group_2849		hypothetical protein	0	5	8	3	0	37.5	0	0.025641	0.17621	1	0	1	1	1
group_2850		hypothetical protein	0	5	8	3	0	37.5	0	0.025641	0.17621	1	0	1	1	1
group_2851		hypothetical protein	0	5	8	3	0	37.5	0	0.025641	0.17621	1	0	1	1	1
group_2852		hypothetical protein	0	5	8	3	0	37.5	0	0.025641	0.17621	1	0	1	1	1
group_2853		hypothetical protein	0	5	8	3	0	37.5	0	0.025641	0.17621	1	0	1	1	1
group_2854		hypothetical protein	0	5	8	3	0	37.5	0	0.025641	0.17621	1	0	1	1	1
group_2855		hypothetical protein	0	5	8	3	0	37.5	0	0.025641	0.17621	1	0	1	1	1
trxA_4		Thioredoxin	0	5	8	3	0	37.5	0	0.025641	0.17621	1	0	1	1	1
hfq_3		RNA-binding protein Hfq	0	5	8	3	0	37.5	0	0.025641	0.17621	1	0	1	1	1
pagR_6		Transcriptional repressor PagR	0	5	8	3	0	37.5	0	0.025641	0.17621	1	0	1	1	1
bdbC_2		Disulfide bond formation protein C	0	5	8	3	0	37.5	0	0.025641	0.17621	1	0	1	1	1
group_2877		hypothetical protein	0	5	8	3	0	37.5	0	0.025641	0.17621	1	0	1	1	1
group_2879		hypothetical protein	0	5	8	3	0	37.5	0	0.025641	0.17621	1	0	1	1	1
group_2884		hypothetical protein	0	5	8	3	0	37.5	0	0.025641	0.17621	1	0	1	1	1
group_2885		hypothetical protein	0	5	8	3	0	37.5	0	0.025641	0.17621	1	0	1	1	1
group_2903		hypothetical protein	0	5	8	3	0	37.5	0	0.025641	0.17621	1	0	1	1	1
group_2923		hypothetical protein	0	5	8	3	0	37.5	0	0.025641	0.17621	1	0	1	1	1
group_2933		hypothetical protein	0	5	8	3	0	37.5	0	0.025641	0.17621	1	0	1	1	1
group_2939		hypothetical protein	0	5	8	3	0	37.5	0	0.025641	0.17621	1	0	1	1	1
yknY_5		putative ABC transporter ATP-binding protein YknY	0	5	8	3	0	37.5	0	0.025641	0.17621	1	0	1	1	1
group_2943		hypothetical protein	0	5	8	3	0	37.5	0	0.025641	0.17621	1	0	1	1	1
group_2953		hypothetical protein	0	5	8	3	0	37.5	0	0.025641	0.17621	1	0	1	1	1
dppE_6		Dipeptide-binding protein DppE	0	5	8	3	0	37.5	0	0.025641	0.17621	1	0	1	1	1
group_3050		hypothetical protein	0	5	8	3	0	37.5	0	0.025641	0.17621	1	0	1	1	1
group_3388		hypothetical protein	0	5	8	3	0	37.5	0	0.025641	0.17621	1	0	1	1	1
group_3450		hypothetical protein	0	5	8	3	0	37.5	0	0.025641	0.17621	1	0	1	1	1
group_3571	ftsW_3	putative peptidoglycan glycosyltransferase FtsW	0	5	8	3	0	37.5	0	0.025641	0.17621	1	0	1	1	1
group_3706		hypothetical protein	0	5	8	3	0	37.5	0	0.025641	0.17621	1	0	1	1	1
group_3722		hypothetical protein	0	5	8	3	0	37.5	0	0.025641	0.17621	1	0	1	1	1
group_3753		hypothetical protein	0	5	8	3	0	37.5	0	0.025641	0.17621	1	0	1	1	1
group_3754		hypothetical protein	0	5	8	3	0	37.5	0	0.025641	0.17621	1	0	1	1	1
rfbF		Glucose-1-phosphate cytidylyltransferase	0	5	8	3	0	37.5	0	0.025641	0.17621	1	0	1	1	1
group_401		hypothetical protein	0	5	8	3	0	37.5	0	0.025641	0.17621	1	0	1	1	1
hpaH		Anthranilate 3-monooxygenase oxygenase component	0	5	8	3	0	37.5	0	0.025641	0.17621	1	0	1	1	1
arlR_5		Response regulator ArlR	0	5	8	3	0	37.5	0	0.025641	0.17621	1	0	1	1	1
group_4142		hypothetical protein	0	5	8	3	0	37.5	0	0.025641	0.17621	1	0	1	1	1
group_4145		hypothetical protein	0	5	8	3	0	37.5	0	0.025641	0.17621	1	0	1	1	1
xerS		Tyrosine recombinase XerS	0	5	8	3	0	37.5	0	0.025641	0.17621	1	0	1	1	1
group_4189		hypothetical protein	0	5	8	3	0	37.5	0	0.025641	0.17621	1	0	1	1	1
group_419		hypothetical protein	0	5	8	3	0	37.5	0	0.025641	0.17621	1	0	1	1	1
group_4191		hypothetical protein	0	5	8	3	0	37.5	0	0.025641	0.17621	1	0	1	1	1
group_4281		hypothetical protein	0	5	8	3	0	37.5	0	0.025641	0.17621	1	0	1	1	1
xerD_4		Tyrosine recombinase XerD	0	5	8	3	0	37.5	0	0.025641	0.17621	1	0	1	1	1
group_4284		hypothetical protein	0	5	8	3	0	37.5	0	0.025641	0.17621	1	0	1	1	1
group_4285		Ribonuclease	0	5	8	3	0	37.5	0	0.025641	0.17621	1	0	1	1	1
group_4286		hypothetical protein	0	5	8	3	0	37.5	0	0.025641	0.17621	1	0	1	1	1
group_45	fes	hypothetical protein	0	5	8	3	0	37.5	0	0.025641	0.17621	1	0	1	1	1
dppE_8		Dipeptide-binding protein DppE	0	5	8	3	0	37.5	0	0.025641	0.17621	1	0	1	1	1
group_5129		hypothetical protein	0	5	8	3	0	37.5	0	0.025641	0.17621	1	0	1	1	1
isdC_2		Iron-regulated surface determinant protein C	0	5	8	3	0	37.5	0	0.025641	0.17621	1	0	1	1	1
cotX_1		Spore coat protein X	0	5	8	3	0	37.5	0	0.025641	0.17621	1	0	1	1	1
group_5609		hypothetical protein	0	5	8	3	0	37.5	0	0.025641	0.17621	1	0	1	1	1
repX		Plasmid replication protein RepX	0	5	8	3	0	37.5	0	0.025641	0.17621	1	0	1	1	1
group_5799		hypothetical protein	0	5	8	3	0	37.5	0	0.025641	0.17621	1	0	1	1	1
mgtB_1		Magnesium-transporting ATPase, P-type 1	0	5	8	3	0	37.5	0	0.025641	0.17621	1	0	1	1	1
ltrA_5		Group II intron-encoded protein LtrA	0	5	8	3	0	37.5	0	0.025641	0.17621	1	0	1	1	1
group_903		hypothetical protein	0	5	8	3	0	37.5	0	0.025641	0.17621	1	0	1	1	1
group_9399		hypothetical protein	5	0	3	8	62.5	100	inf	0.025641	0.17621	1	1	0	1	1
group_996	fabG_6	putative oxidoreductase	0	5	8	3	0	37.5	0	0.025641	0.17621	1	0	1	1	1
gloC_1		Hydroxyacylglutathione hydrolase GloC	7	2	1	6	87.5	75	21	0.0405594	0.275999	1	1	1	1	1
group_291		putative FAD-linked oxidoreductase	7	2	1	6	87.5	75	21	0.0405594	0.275999	1	1	1	1	1
group_3159		hypothetical protein	7	2	1	6	87.5	75	21	0.0405594	0.275999	1	1	1	1	1
group_4995		hypothetical protein	7	2	1	6	87.5	75	21	0.0405594	0.275999	1	1	1	1	1
group_5015		hypothetical protein	7	2	1	6	87.5	75	21	0.0405594	0.275999	1	1	1	1	1
group_5049		hypothetical protein	7	2	1	6	87.5	75	21	0.0405594	0.275999	1	1	1	1	1
group_7838		hypothetical protein	7	2	1	6	87.5	75	21	0.0405594	0.275999	1	1	1	1	1
group_7882		hypothetical protein	7	2	1	6	87.5	75	21	0.0405594	0.275999	1	1	1	1	1
group_822		hypothetical protein	7	2	1	6	87.5	75	21	0.0405594	0.275999	1	1	1	1	1
yjeH_1		L-methionine/branched-chain amino acid exporter YjeH	7	2	1	6	87.5	75	21	0.0405594	0.275999	1	1	1	1	1
group_8582		hypothetical protein	7	2	1	6	87.5	75	21	0.0405594	0.275999	1	1	1	1	1
