# Supplementary material for: Pangenomic Approach To Understanding Microbial Adaptations within a Model Built Environment, the International Space Station, Relative to Human Hosts and Soil
Source: mSystems. 2019 Jan 8;4(1):e00281-18. doi: 10.1128/mSystems.00281-18 (PMC6325168; doi:10.1128/mSystems.00281-18)
Supplement: TABLE S4 [file sys001192310st4.xlsx]

## Sheet: Sheet1
Local neighborhood genes (and gene products) of bin3
SRA_ID	Category	Copy #	Contig	bin3 Base Pair Range	Upstream -5	Upstream -4	Upstream -3	Upstream -2	Upstream -1	Downstream +1	Downstream +2	Downstream +3	Downstream +4	Downstream +5
SRR1617632	Human	NA
SRR1656267	Human	1	38	21934-22560	HP	HP	HP	HP	HP	HP	HP	HP	chbR (HTH-type transcriptional regulator ChbR)	Unknown (Insertion sequence IS5376 putative ATP-binding protein)
SRR1656269	Human	NA
SRR1656335	Human	1	11	89940-90575	HP	pagR_3 (Transcriptional repressor PagR)	mcp2_1 (Methyl-accepting chemotaxis protein 2)	HP	HP	HP	HP	HP	HP	HP
		2	30	1621-2244	NA: end contig	NA: end contig	HP	HP	HP	HP	HP	HP	HP	HP
		3	63	2907-3533	NA: end contig	NA: end contig	NA: end contig	NA: end contig	NA: end contig	HP	HP	HP	HP	ywiE_2 (putative cardiolipin synthase YwiE)
SRR1656350	Human	1	11	59677-60312	HP	HP	HP	HP	HP	HP	HP	mcp2_2 (Methyl-accepting chemotaxis protein 2)	pagR_3 (Transcriptional repressor PagR)	HP
		2	26	1508-2131	rpsA (30S ribosomal protein S1)	HP	HP	HP	HP	HP	HP	HP	HP	HP
		3	57	2907-3533	NA: end contig	NA: end contig	NA: end contig	NA: end contig	NA: end contig	HP	HP	HP	HP	ywiE_2 (putative cardiolipin synthase YwiE)
SRR2164311	Human	NA
SRR2167785	BE_Earth	1	15	1971-2582	NA: end contig	NA: end contig	NA: end contig	HP	HP	uvrC_3 (UvrABC system protein C)	HP	HP	HP	HP
		2	21	49885 50520	HP	dinB_2 (DNA polymerase IV)	HP	HP	HP	HP	HP	HP	HP	HP
SRR2171381	Soil	1	34	5500-6111	HP	HP	HP	HP	HP	HP	NA: end contig	NA: end contig	NA: end contig	NA: end contig
SRR2171418	Human	1	5	196493-197101	HP	HP	HP	HP	HP	HP	HP	HP	HP	HP
SRR3954738	BE_ISS	1	20	44822-45433	HP	HP	HP	rapG (response regulator aspartate phosphatase G)	HP	HP	HP	HP	HP	HP
SRR3954739	BE_ISS	1	18	1716-2327	NA: end contig	NA: end contig	HP	HP	HP	HP	rapG (response regulator aspartate phosphatase G)	HP	HP	HP
SRR3954741	BE_ISS	1	17	44822-45433	HP	HP	HP	rapG (response regulator aspartate phosphatase G)	HP	HP	HP	HP	HP	HP
SRR3954742	BE_ISS	1	14	44508-45119	HP	HP	HP	rapG (response regulator aspartate phosphatase G)	HP	HP	HP	HP	HP	HP
SRR3954743	BE_ISS	1	32	237-848	NA: end contig	NA: end contig	NA: end contig	NA: end contig	NA: end contig	HP	HP	HP	HP	HP
SRR3954744	BE_ISS	1	19	22835-23446	HP	HP	HP	HP	HP	HP	rapG (response regulator aspartate phosphatase G)	HP	HP	HP
SRR3954745	BE_ISS	1	137	2193-2804	NA: end contig	HP	HP	HP	HP	HP	rapG (response regulator aspartate phosphatase G)	NA: end contig	NA: end contig	NA: end contig
SRR3954747	BE_ISS	1	15	30926-31537	HP	HP	HP	HP	HP	HP	rapG (response regulator aspartate phosphatase G)	HP	HP	HP
SRR4420705	Human	NA
Local neighborhood genes (and gene products) of Int-Tn
SRA_ID	Category	Copy #	Contig	Int-Tn Base Pair Range	Upstream -5	Upstream -4	Upstream -3	Upstream -2	Upstream -1	Downstream +1	Downstream +2	Downstream +3	Downstream +4	Downstream +5
SRR1617632	Human	NA
SRR1656267	Human	1	44	11339-12469	coaD (Phosphopantetheine adenylyltransferase)	ylbJ (Sporulation integral membrane protein YlbJ)	Unknown (putative NTE family protein)	lon1_2 (Lon protease 1)		HP	HP	HP	HP	immR_3 (HTH-type transcriptional regulator ImmR)
SRR1656269	Human	1	7	282782-283912	coaD (Phosphopantetheine adenylyltransferase)	ylbJ (Sporulation integral membrane protein YlbJ)	Unknown (putative NTE family protein)	lon1_2 (Lon protease 1)	HP	HP	HP	HP	HP	immR_2 (HTH-type transcriptional regulator ImmR)
SRR1656335	Human	NA
SRR1656350	Human	NA
SRR2164311	Human	NA
SRR2167785	BE_Earth	1	8	67447-68325	HP	HP	HP	HP	HP	kdc_2 (Alpha-keto-acid decarboxylase)	HP	tehB (putative S-adenosyl-L-methionine-dependent methyltransferase TehB)	yknY_3 (putative ABC transporter ATP-binding protein YknY)	HP
SRR2171381	Soil	1	1	374069-375178	HP	pezA (Antitoxin PezA)	HP	HP	HP	HP	HP	HP	HP	HP
SRR2171418	Human	1	8	69825-70703	HP	HP	HP	HP	HP	kdc_2 (Alpha-keto-acid decarboxylase)	hp	tehB (putative S-adenosyl-L-methionine-dependent methyltransferase TehB)	yknY_4 (putative ABC transporter ATP-binding protein YknY)	HP
		2	25	41281-42387	HP	HP	HP	xre (HTH-type transcriptional regulator Xre)	HP	NA: end contig	NA: end contig	NA: end contig	NA: end contig	NA: end contig
SRR3954738	BE_ISS	1	5	59514-360623	HP	HP	HP	HP	HP	HP	NA: end contig	NA: end contig	NA: end contig	NA: end contig
SRR3954739	BE_ISS	1	3	359512-360621	HP	HP	HP	HP	HP	HP	HP	tenA_1 (Aminopyrimidine aminohydrolase)	ddl_1 (D-alanine--D-alanine ligase)	lysN_2 (2-aminoadipate transaminase)
SRR3954741	BE_ISS	1	6	145727-146836	HP	HP	HP	HP	HP	HP	HP	tenA_1 (Aminopyrimidine aminohydrolase)	ddl_1 (D-alanine--D-alanine ligase)	lysN_1 (2-aminoadipate transaminase)
SRR3954742	BE_ISS	1	4	214281-215390	lysN_2 (2-aminoadipate transaminase)	ddl_1 (D-alanine--D-alanine ligase)	tenA_1 (Aminopyrimidine aminohydrolase)	HP	HP	HP	HP	HP	HP	HP
SRR3954743	BE_ISS	1	20	584-1693	NA: end contig	NA: end contig	NA: end contig	NA: end contig	HP	HP	HP	HP	HP	HP
SRR3954744	BE_ISS	1	4	42918-44027	lysN_2 (2-aminoadipate transaminase)	ddl_1 (D-alanine--D-alanine ligase)	tenA_1 (Aminopyrimidine aminohydrolase)	HP	HP	HP	HP	HP	HP	HP
SRR3954745	BE_ISS	1	166	587-1696	NA: end contig	NA: end contig	NA: end contig	NA: end contig	nprM (Bacillolysin)	hp	HP	lysN_3 (2-aminoadipate transaminase)	HP	NA: end contig
SRR3954747	BE_ISS	1	3	214146-215255	lysN_2 (2-aminoadipate transaminase)	ddl_1 (D-alanine--D-alanine ligase)	tenA_1 (Aminopyrimidine aminohydrolase)	HP	HP	HP	HP	HP	HP	HP
SRR4420705	Human	1	68	14258-15490	htrB (Serine protease Do-like HtrB)	HP	parE (DNA topoisomerase 4 subunit B)	parC (DNA topoisomerase 4 subunit A)	iolW (scyllo-inositol 2-dehydrogenase (NADP(+)))	HP	HP	HP	HP	bm3R1_1 (HTH-type transcriptional repressor Bm3R1)
LEGEND
"NA" Copy Number = genome does not encode the MGE
"HP" = Hypothetical Protein Annotation
"NA: end contig" = the location at the upstream or downstream position is nonexistent due to the contig ending
